# Supplementary material for: TPL-2 Inhibits IFN-β Expression via an ERK1/2-TCF-FOS Axis in TLR4-Stimulated Macrophages
Source: J Immunol. 2022 Feb 15;208(4):941–54. doi: 10.4049/jimmunol.2100213 (PMC9012084; doi:10.4049/jimmunol.2100213)
Supplement: Data Supplement [file JI_2100213.zip]

Archive with 3 entries (3 files):
- JI_2100213_Supplemental_1.pdf
- JI_2100213_Supplemental_2.xlsx
- manifest.xml
