# Supplementary material for: TPL-2 Inhibits IFN-β Expression via an ERK1/2-TCF-FOS Axis in TLR4-Stimulated Macrophages
Source: J Immunol. 2022 Feb 15;208(4):941–54. doi: 10.4049/jimmunol.2100213 (PMC9012084; doi:10.4049/jimmunol.2100213)
Supplement: Data Supplement [file JI_2100213.zip › JI_2100213_Supplemental_2.xlsx]

## Sheet: Summary
		Comparison	stat.sign.adj.p.val < 0.05	up.reg logFC >1	down.reg logFC < -1
	WT_TPL 0h	diff_reg_unstimTPL_vs_unstimWT	329	20	38
	WT_TPL 0.5h	diff_reg_TPL_0.5hr_vs_WT_0.5hr	313	21	51
	WT_TPL 1h	diff_reg_TPL_1hr_vs_WT_1hr	1475	37	85
	WT_TPL 02h	diff_reg_TPL_2hr_vs_WT_2hr	3677	109	203
	WT_dKO 0h	diff_reg_unstim_dKO_vs_unstim_W	6641	560	385
	WT_dKO 0.5h	diff_reg_dKO_0.5hr_vs_WT_0.5hr	5942	498	364
	WT_dKO 1h	diff_reg_dKO_1hr_vs_WT_1hr	6866	524	460
	WT_dKO 2h	diff_reg_dKO_2hr_vs_WT_2hr	6532	632	506
	LysM_FosKO 0h	FosKO_unstim_vs_LysM_unstim	4614	496	316
	LysM_FosKO 0.5h	FosKO_stim30_vs_LysM_stim30	5401	612	455
	LysM_FosKO 1h	FosKO_stim60_vs_LysM_stim60	4493	529	334
	LysM_FosKO 2h	FosKO_stim120_vs_LysM_stim120	5751	574	418
		#VALUE!

## Sheet: WT TPL 0h
gene	baseMean	log2FoldChange	lfcSE	stat	pvalue	padj
Tmem241	218.607	-1.06819	0.0694763	-15.3748	2.41e-53	3.35e-49
Cables1	53.9484	2.09722	0.137925	15.2055	3.25e-52	2.26e-48
Ankrd29	23.8157	3.02963	0.210871	14.3673	8.31e-47	3.84e-43
Abhd3	48.8901	1.67086	0.126509	13.2075	7.94e-40	2.76e-36
Phyhip	6.78674	4.97438	0.439434	11.32	1.05e-29	2.9e-26
Lrrc17	15.3434	-3.44	0.325123	-10.5806	3.67e-26	8.48e-23
Tnfrsf10b	159.219	1.38451	0.144499	9.58148	9.57e-22	1.9e-18
Colec12	1352.85	1.2493	0.138576	9.01529	1.96e-19	3.41e-16
AY074887	40.6489	-2.77545	0.314739	-8.81827	1.16e-18	1.79e-15
Prex2	27.2115	-3.99247	0.460465	-8.67051	4.3e-18	5.97e-15
Greb1l	4.69523	2.84408	0.332048	8.56526	1.08e-17	1.36e-14
Gapdh	11141.4	0.702534	0.0837434	8.38913	4.9e-17	5.67e-14
Ttc39c	301.103	0.644712	0.0777291	8.29434	1.09e-16	1.17e-13
Npc1	6094.25	-0.505217	0.0640218	-7.89134	2.99e-15	2.96e-12
4930480K23Rik	14.7174	1.86135	0.238313	7.81053	5.69e-15	5.27e-12
Gfra2	18.3236	3.04082	0.396118	7.67655	1.63e-14	1.42e-11
Mir703	89.7505	-1.3344	0.180105	-7.40902	1.27e-13	1.04e-10
Wdr1	12606.9	0.285195	0.038857	7.33961	2.14e-13	1.65e-10
Mir684-1	17.6647	-3.42572	0.489429	-6.99943	2.57e-12	1.88e-09
Mir8112	11.4125	-2.13687	0.307542	-6.94825	3.7e-12	2.57e-09
Gm9199	9.15881	-2.1177	0.310978	-6.80983	9.77e-12	6.46e-09
Mir1892	7.06094	-3.36402	0.498574	-6.74729	1.51e-11	9.5e-09
Egr3	381.905	1.26664	0.194906	6.49873	8.1e-11	4.89e-08
Fzd8	2.50074	2.83602	0.441936	6.41727	1.39e-10	8.02e-08
Zeb1	69.9302	-1.69309	0.264216	-6.40798	1.47e-10	8.19e-08
Lama3	220.052	1.26999	0.198626	6.39385	1.62e-10	8.64e-08
Mpp7	183.447	0.673823	0.105925	6.36131	2e-10	1.03e-07
Lyz1	8462.1	-0.785903	0.125454	-6.26449	3.74e-10	1.85e-07
Nploc4	2214.11	0.181898	0.0298113	6.10165	1.05e-09	5.02e-07
Psma8	25.0741	1.15155	0.189866	6.06505	1.32e-09	6.1e-07
Rps19-ps3	22.6944	-2.03326	0.339339	-5.99184	2.07e-09	9.29e-07
Rps15a-ps6	857.591	-1.32404	0.221533	-5.97673	2.28e-09	9.88e-07
Cebpb	1937.33	-0.979106	0.166624	-5.87615	4.2e-09	1.77e-06
Snhg8	91.9602	-0.636505	0.114469	-5.56052	2.69e-08	1.1e-05
Gm8979	184.493	-1.09122	0.196631	-5.54956	2.86e-08	1.14e-05
Ywhae	8202.39	0.203203	0.0377106	5.38848	7.11e-08	2.74e-05
Usp14	2217.69	0.25435	0.0474148	5.36435	8.12e-08	3.05e-05
Mir692-2	1.56719	-2.67229	0.501265	-5.33109	9.76e-08	3.47e-05
Mir692-3	1.56719	-2.67229	0.501265	-5.33109	9.76e-08	3.47e-05
Sap30l	323.392	-0.327234	0.0616627	-5.30684	1.12e-07	3.87e-05
Adra1a	390.669	0.933038	0.176094	5.29852	1.17e-07	3.95e-05
Tbl1xr1	1447.56	0.421905	0.0804151	5.24659	1.55e-07	5.12e-05
Rpl28	6671.79	-0.435517	0.0832266	-5.23291	1.67e-07	5.39e-05
Xkr6	1.52754	2.54621	0.487789	5.2199	1.79e-07	5.65e-05
Qpct	1380.68	0.421256	0.0810815	5.19546	2.04e-07	6.3e-05
0610039K10Rik	4.10417	-2.0943	0.406095	-5.15717	2.51e-07	7.57e-05
Pcbd2	292.865	-0.412664	0.081094	-5.08871	3.61e-07	0.000106474
Ywhaz	8063.27	0.225382	0.0446586	5.04677	4.49e-07	0.000129943
Dnajc15	534.887	-0.582376	0.115499	-5.04227	4.6e-07	0.000130325
Mir682	1.31009	-2.58406	0.515958	-5.00827	5.49e-07	0.000152473
Ppm1a	1805.55	-0.174231	0.0349021	-4.992	5.98e-07	0.000162642
Rps28	4232.11	-0.506434	0.102156	-4.95747	7.14e-07	0.000190643
Osbpl1a	637.608	0.286086	0.0584174	4.89728	9.72e-07	0.000254502
Hmgb1	3422.57	0.34045	0.0697578	4.88046	1.06e-06	0.000268871
Pet100	308.966	-0.421701	0.0864289	-4.87917	1.07e-06	0.000268871
Gm12504	4.55601	-1.71263	0.352853	-4.85366	1.21e-06	0.000300435
Padi2	1407.69	0.35806	0.0741731	4.82735	1.38e-06	0.000336945
Serf2	7527.97	-0.288087	0.0597513	-4.82144	1.43e-06	0.00034111
Ccdc122	158.064	0.892026	0.185352	4.8126	1.49e-06	0.000350498
Akirin2	951.231	-0.261191	0.05439	-4.80219	1.57e-06	0.000363073
Gnl3l	501.57	0.339152	0.0710788	4.77149	1.83e-06	0.000416131
Tmem160	521.989	-0.469779	0.0988075	-4.75449	1.99e-06	0.000445419
Ubfd1	660.654	0.250751	0.0532474	4.70917	2.49e-06	0.000548029
Eif2s3x	3250.99	0.201574	0.0436258	4.62052	3.83e-06	0.00083022
Mfsd4b2	1.96369	-2.2101	0.479286	-4.61123	4e-06	0.000841899
Romo1	489.564	-0.564567	0.122399	-4.61252	3.98e-06	0.000841899
Plau	10265	0.552595	0.120235	4.59595	4.31e-06	0.000892511
Riok3	3983.7	-0.184386	0.0403812	-4.56615	4.97e-06	0.00101407
Hacd3	1216.2	0.26329	0.0578246	4.55325	5.28e-06	0.00106262
Uchl4	6.78895	-1.51264	0.332431	-4.55023	5.36e-06	0.00106262
Lrrc27	536.479	-0.730484	0.160691	-4.5459	5.47e-06	0.00106947
Ppp1r12c	2691	-0.211475	0.046859	-4.51301	6.39e-06	0.00123221
Lemd2	927.828	-0.242446	0.054459	-4.45189	8.51e-06	0.00161853
Gm14327	2.79949	-2.05069	0.461695	-4.44166	8.93e-06	0.00165218
Mrpl14	394.673	-0.335454	0.0755005	-4.44307	8.87e-06	0.00165218
4930404N11Rik	963.509	-0.424862	0.0959789	-4.42663	9.57e-06	0.00170629
Lims2	43.737	0.730329	0.1649	4.42892	9.47e-06	0.00170629
Zak	1462.69	0.267143	0.060354	4.42626	9.59e-06	0.00170629
Gm1943	123.782	-0.377176	0.0854765	-4.41262	1.02e-05	0.00179443
Dhdh	536.332	0.260361	0.0590582	4.40855	1.04e-05	0.00180562
Cd44	18079.4	0.26004	0.0591242	4.3982	1.09e-05	0.00187057
Eif3c	5614.12	0.153999	0.0350858	4.3892	1.14e-05	0.00190269
Snrnp25	222.896	-0.349433	0.0796067	-4.38949	1.14e-05	0.00190269
Adnp	149.576	-0.863945	0.19766	-4.37086	1.24e-05	0.00204514
AI506816	10.5038	-1.26693	0.292055	-4.33798	1.44e-05	0.00227725
Cxcl2	21118.2	-0.679543	0.156681	-4.33711	1.44e-05	0.00227725
Rbbp8	703.765	-0.374157	0.0862515	-4.33798	1.44e-05	0.00227725
Sf3a1	1262.61	0.171069	0.039406	4.34119	1.42e-05	0.00227725
F2rl2	46.296	0.847329	0.195959	4.32402	1.53e-05	0.00236325
Hmga2	3200.46	0.659702	0.152665	4.32124	1.55e-05	0.00236325
Lacc1	4050.88	-0.606051	0.140317	-4.31915	1.57e-05	0.00236325
Pitrm1	1428.47	0.151904	0.0351647	4.31979	1.56e-05	0.00236325
Prdx3	1102.42	0.198123	0.0459033	4.31609	1.59e-05	0.00237048
Gm7120	113.696	1.10266	0.256354	4.30133	1.7e-05	0.00250714
Arl11	2392.21	-0.424767	0.0989701	-4.29187	1.77e-05	0.00258882
Rpl22l1	804.03	-0.494942	0.116473	-4.24943	2.14e-05	0.00309879
Mfsd4b4	39.4077	-0.552202	0.130047	-4.24617	2.17e-05	0.0031118
Nt5dc2	1611.51	-0.309974	0.073086	-4.24122	2.22e-05	0.00314883
Mtch1	2421.13	-0.200521	0.047384	-4.23183	2.32e-05	0.00322962
Tmem238	52.8338	-0.61594	0.145578	-4.23099	2.33e-05	0.00322962
Atp6v1b2	15152	0.180894	0.0428204	4.22447	2.4e-05	0.0032916
Dync1li2	1922.06	0.181166	0.0432163	4.19206	2.76e-05	0.00376188
Ptk2	275.042	0.424801	0.101672	4.17816	2.94e-05	0.00396042
Akap2	302.014	0.869106	0.208221	4.17396	2.99e-05	0.00399553
Farsb	1202.58	0.204991	0.049198	4.16664	3.09e-05	0.00408656
Capn12	4.58086	1.37509	0.330742	4.15757	3.22e-05	0.00413409
Dapk3	543.166	-0.268465	0.0645631	-4.15819	3.21e-05	0.00413409
Hsp90ab1	22329.4	0.170279	0.0409274	4.16051	3.18e-05	0.00413409
Gfm1	776.495	0.196809	0.0473917	4.15282	3.28e-05	0.00418224
Ctdsp1	2914.39	-0.17943	0.0434363	-4.13088	3.61e-05	0.00453611
Rasa2	776.479	0.344429	0.0833965	4.13002	3.63e-05	0.00453611
Cenpb	6160.15	-0.225335	0.0546892	-4.12029	3.78e-05	0.00464822
Gm8923	4.85507	2.09417	0.508084	4.1217	3.76e-05	0.00464822
Bad	535.124	-0.257644	0.062683	-4.11026	3.95e-05	0.00477332
Ctr9	876.782	0.17955	0.0436848	4.11012	3.95e-05	0.00477332
Rp9	550.159	-0.240011	0.0584992	-4.10281	4.08e-05	0.00488414
Phf8	1125.29	0.261383	0.0638582	4.09318	4.26e-05	0.00504821
Pcif1	726.369	-0.172738	0.0422468	-4.08878	4.34e-05	0.0051012
Zdhhc14	730.672	-0.233099	0.0570584	-4.08527	4.4e-05	0.00513541
Elavl1	1333.88	0.234086	0.0573694	4.08032	4.5e-05	0.00520231
Flot1	876.518	-0.269533	0.0662339	-4.06942	4.71e-05	0.00540676
Park7	1143.8	-0.242338	0.0596642	-4.06171	4.87e-05	0.00554272
Gm6654	21.8339	-1.36529	0.337788	-4.04184	5.3e-05	0.00593664
Gna12	2601.98	-0.258454	0.063934	-4.04252	5.29e-05	0.00593664
Mir686	8.70671	2.15261	0.533228	4.03694	5.42e-05	0.00601352
Mir2861	0.952695	-2.10583	0.521882	-4.03507	5.46e-05	0.00601364
Arhgap1	2035.89	0.10377	0.0257531	4.02942	5.59e-05	0.00611134
Trim47	995.549	-0.336735	0.0836333	-4.02632	5.67e-05	0.0061441
Pcdhgb5	35.1291	0.901517	0.224041	4.02389	5.72e-05	0.00615967
Pafah1b2	1844.93	0.143362	0.0357161	4.01391	5.97e-05	0.00632804
Smim4	105.567	-0.451311	0.112412	-4.01478	5.95e-05	0.00632804
Rab24	879.869	-0.228705	0.0570248	-4.01062	6.06e-05	0.00636833
Ppm1m	656.504	-0.174311	0.0435125	-4.00599	6.18e-05	0.00639747
Prkar1a	7353.14	0.126796	0.0316453	4.0068	6.15e-05	0.00639747
Ncs1	143.755	0.427238	0.106915	3.99606	6.44e-05	0.00662227
Gm5069	10.12	-1.28908	0.323152	-3.98908	6.63e-05	0.00675643
Ptpn18	1166.1	-0.33452	0.0838978	-3.98723	6.68e-05	0.00675643
Rpl41	10564.9	-0.395872	0.0993133	-3.98609	6.72e-05	0.00675643
Ccdc12	927.233	-0.253656	0.0638362	-3.97355	7.08e-05	0.00702678
Pdgfc	177.521	-0.581358	0.146354	-3.97228	7.12e-05	0.00702678
Pqlc3	3066.02	0.13429	0.033812	3.97165	7.14e-05	0.00702678
P3h3	511.153	-0.328873	0.0829487	-3.96478	7.35e-05	0.00713957
Rnf187	2519.89	-0.208608	0.0526191	-3.9645	7.36e-05	0.00713957
Axin1	1176.85	-0.12989	0.032806	-3.95934	7.52e-05	0.00714545
Mir678	2.48869	-1.99704	0.504383	-3.95937	7.51e-05	0.00714545
Tram1	3511.47	0.189222	0.0477667	3.96138	7.45e-05	0.00714545
Pwp2	503.38	0.260803	0.0660509	3.94851	7.86e-05	0.00736102
Tmem8b	29.0535	0.63491	0.160727	3.95023	7.81e-05	0.00736102
Wfdc17	3932.85	-0.463637	0.117455	-3.94737	7.9e-05	0.00736102
Fli1	1170.07	0.241286	0.0613419	3.93346	8.37e-05	0.00774861
Myo7a	924.402	0.237062	0.060453	3.92143	8.8e-05	0.0080387
Snhg9	1.20596	-2.04532	0.521391	-3.92281	8.75e-05	0.0080387
Kpna6	1975.33	0.167385	0.0427869	3.91206	9.15e-05	0.00830239
Stt3a	4160.46	0.11619	0.0297945	3.89973	9.63e-05	0.00868018
Atf2	1021.71	0.185073	0.0475128	3.89521	9.81e-05	0.00878639
Atp5k	896.575	-0.394233	0.101288	-3.89221	9.93e-05	0.00883894
Mir6236	48.7161	-1.86166	0.479151	-3.88532	0.000102194	0.00903535
2002-03-01	923.035	-0.147671	0.0380656	-3.87939	0.00010472	0.00920014
B4galt6	7343.64	-0.349678	0.090737	-3.85376	0.000116319	0.0101549
Gdf3	269.233	-1.00623	0.261595	-3.84652	0.000119809	0.0103941
Igf2bp2	2426.45	0.495446	0.129292	3.83201	0.000127103	0.0109585
Lasp1	12054.2	0.201291	0.0526871	3.82049	0.000133185	0.0113083
Ppp3cc	197.351	-0.337238	0.0883183	-3.81844	0.000134301	0.0113083
Slc10a3	566.863	0.185275	0.048524	3.81822	0.000134419	0.0113083
Zpbp	11.7213	-0.918446	0.240324	-3.8217	0.000132533	0.0113083
Anxa1	53198	0.306697	0.0804521	3.81216	0.000137757	0.0115036
Nol11	606.945	0.224243	0.0588407	3.81101	0.000138398	0.0115036
H2-Q10	1.36194	-1.97037	0.517454	-3.80781	0.000140204	0.0115844
Hccs	493.485	0.230579	0.0606372	3.8026	0.000143188	0.0117609
Ercc6	684.31	0.306871	0.0808605	3.79506	0.000147605	0.0119819
Samd1	497.72	-0.249675	0.065766	-3.79641	0.000146808	0.0119819
Raly	3490.91	-0.165268	0.0436557	-3.78572	0.000153265	0.012369
Cyhr1	1148.78	-0.135165	0.0357676	-3.77899	0.000157469	0.0126348
Cox8a	2212.75	-0.271321	0.0719428	-3.77134	0.000162373	0.0129534
Abtb1	632.349	-0.26878	0.0713761	-3.76569	0.000166088	0.0130253
Faf2	1481.63	0.112888	0.0299747	3.76609	0.000165821	0.0130253
Ubash3b	1690.51	0.357423	0.0948841	3.76694	0.000165261	0.0130253
Snx20	2075.88	-0.243975	0.0649078	-3.75879	0.000170734	0.01324
Xpa	180.849	-0.294368	0.0782999	-3.7595	0.000170256	0.01324
Pkn1	3459	-0.181725	0.0484717	-3.74908	0.000177483	0.0136869
Ttc4	501.012	0.16104	0.0430051	3.74469	0.000180619	0.0138518
Gm6548	730.029	-0.619645	0.165958	-3.73374	0.000188655	0.0143885
Ipo4	849.372	0.240681	0.0645153	3.7306	0.000191026	0.0144898
Mrpl10	781.38	0.139623	0.0374497	3.72827	0.000192795	0.0145445
Nup93	1064.62	0.135649	0.0364491	3.72161	0.000197955	0.0148466
Ssbp4	1030.37	-0.233518	0.0627675	-3.72036	0.000198938	0.0148466
Mak16	654.96	0.264795	0.0712661	3.71558	0.000202737	0.0150491
Snhg3	92.692	-0.401105	0.108038	-3.71264	0.000205105	0.0151439
Mapk1ip1l	2595.5	0.16346	0.0441108	3.70566	0.000210841	0.0154851
Sh3kbp1	2763.44	0.171399	0.0462741	3.70399	0.000212234	0.0155054
4930539J05Rik	46.7107	-0.689434	0.186578	-3.69514	0.000219762	0.0159713
Dlg3	204.366	0.291077	0.0789196	3.68828	0.000225777	0.016323
Ube2j2	336.884	-0.38561	0.104757	-3.68099	0.000232328	0.0167096
Eaf1	2674.27	0.219753	0.0597542	3.67761	0.000235427	0.0168452
Plekhb2	5329.91	0.116499	0.0317168	3.67309	0.000239634	0.0170583
Coq10b	553.167	0.33141	0.0904636	3.66346	0.000248831	0.0174446
Gapdhs	1.13659	-1.84569	0.503568	-3.66523	0.000247121	0.0174446
Mgat4b	2198.55	-0.21094	0.0575692	-3.66411	0.000248197	0.0174446
Vps52	1324.89	0.131577	0.035939	3.66111	0.000251126	0.017517
Upp2	3.30012	-1.41949	0.388749	-3.65143	0.000260782	0.0180996
Csnk1g2	1828.61	-0.170135	0.0466276	-3.64881	0.000263455	0.0181941
Itpr2	890.927	0.250595	0.0687639	3.64428	0.000268145	0.0183544
Pik3cb	2843.15	0.252423	0.0692706	3.64401	0.00026842	0.0183544
Hnrnpa0	2399.6	-0.264283	0.0725691	-3.64181	0.00027073	0.0184216
Tmx4	2008.41	0.212658	0.0584625	3.63752	0.000275277	0.0186396
Rab31	4954.79	0.123935	0.0341084	3.63355	0.000279551	0.0188371
2510039O18Rik	2383.05	-0.169272	0.0466108	-3.63161	0.000281662	0.0188877
Sec61a1	3474.93	0.142267	0.0393137	3.61877	0.000296006	0.0196596
Tmem134	981.915	-0.190739	0.0527024	-3.61918	0.000295543	0.0196596
Wdr77	680.093	0.210345	0.0581627	3.61648	0.000298633	0.0197396
2310036O22Rik	1274.15	-0.262875	0.072753	-3.61325	0.000302385	0.0198433
Plekhg3	697.511	-0.297375	0.0823145	-3.61267	0.00030306	0.0198433
Ring1	418.839	-0.246658	0.0683314	-3.60973	0.00030652	0.0199756
Nucks1	1846.93	0.307398	0.0852841	3.6044	0.000312869	0.0202253
Sf3b3	2495.78	0.19387	0.053792	3.60408	0.000313266	0.0202253
Ocel1	319.777	-0.315827	0.0876966	-3.60136	0.000316562	0.0203435
Utp15	618.137	0.173668	0.0483551	3.59151	0.000328765	0.0210303
Anapc13	410.362	-0.274203	0.0764806	-3.58527	0.00033673	0.021441
Vcp	9022.05	0.138276	0.0386817	3.57471	0.000350615	0.0222232
Drap1	1601.7	-0.255952	0.0717136	-3.56908	0.000358235	0.0225007
Rfxap	318.547	-0.213371	0.0597829	-3.56909	0.000358217	0.0225007
Camk1	3857.73	-0.292825	0.0822145	-3.56172	0.000368431	0.0230325
Rpl39	6641.16	-0.294716	0.0827717	-3.56059	0.000370019	0.0230325
Dcaf12	1748.13	0.113539	0.0319258	3.55635	0.000376045	0.0231634
Rps21	4539.94	-0.328363	0.0923511	-3.55559	0.000377129	0.0231634
Slc16a1	387.043	0.437751	0.123095	3.55621	0.00037624	0.0231634
Amfr	4331.17	0.113547	0.0319887	3.5496	0.00038582	0.0235928
Tmem256	1015.75	-0.297085	0.0837422	-3.54761	0.000388744	0.0236674
Mtmr9	827.432	0.23952	0.0676333	3.54146	0.00039792	0.0240153
Zfp2	7.67243	0.923914	0.260867	3.54171	0.000397548	0.0240153
3000002C10Rik	13.857	-0.890717	0.25201	-3.53445	0.000408618	0.0242424
Ppp6c	996.035	0.154144	0.0436175	3.53399	0.000409337	0.0242424
Slc18a1	77.1257	0.400557	0.113371	3.53314	0.00041066	0.0242424
Trappc3	1331.59	-0.180325	0.050993	-3.53626	0.000405828	0.0242424
Usp5	2984.79	0.114513	0.0324199	3.53217	0.00041216	0.0242424
Yae1d1	517.447	0.183487	0.0519444	3.53237	0.000411853	0.0242424
Jund	5278.72	-0.325444	0.0924133	-3.52162	0.000428918	0.025016
Tmem230	1158.43	0.137185	0.0389512	3.52197	0.000428345	0.025016
Mtdh	5293.84	0.219869	0.0625372	3.51582	0.0004384	0.025462
Gm6981	9.23032	-1.12032	0.318813	-3.51402	0.000441381	0.0255284
Aes	5799.71	-0.1768	0.0503599	-3.51073	0.000446878	0.0256422
Gpr19	79.293	-0.413684	0.117838	-3.51063	0.000447044	0.0256422
Saysd1	148.127	-0.239472	0.0682638	-3.50805	0.00045141	0.0257861
Ino80d	1201.8	0.357555	0.102033	3.50429	0.000457822	0.0260452
Gm10653	10.0226	-1.34245	0.38511	-3.48588	0.000490519	0.0277141
Gm8615	29.0668	1.78079	0.510909	3.48554	0.000491151	0.0277141
Scand1	688.673	-0.351758	0.100956	-3.48426	0.000493496	0.0277337
Ddah2	160.585	-0.33886	0.0972982	-3.48269	0.000496398	0.0277843
Cs	4540.48	0.125491	0.0361202	3.47427	0.000512236	0.0284414
Plaur	2813.54	0.364996	0.105056	3.47431	0.000512162	0.0284414
Hcst	160.916	-0.354423	0.102293	-3.46478	0.000530672	0.0293476
Vegfb	613.124	-0.329192	0.0950427	-3.46363	0.000532948	0.0293565
Ret	1.18175	1.68827	0.487587	3.46249	0.000535197	0.0293639
Rufy1	1425.28	-0.109103	0.0315328	-3.46	0.000540184	0.0295208
Ak4	228.654	0.713954	0.206469	3.45793	0.000544353	0.029632
Rtn4ip1	206.326	0.221487	0.0641856	3.45072	0.000559087	0.0302963
Timm13	958.719	-0.340758	0.0987751	-3.44984	0.000560921	0.0302963
Tnnt1	15.2218	-0.765989	0.222193	-3.4474	0.000566002	0.0304522
H2afv	528.902	-0.358775	0.104188	-3.44354	0.000574148	0.0305354
Man1c1	4472.9	-0.176839	0.0513472	-3.44399	0.000573194	0.0305354
Mettl4	142.075	0.272722	0.0791865	3.44405	0.000573077	0.0305354
Eva1b	203.77	-0.376886	0.10955	-3.44031	0.000581041	0.0307841
Copb1	3372.03	0.137358	0.0399603	3.43735	0.000587426	0.031004
Ptprj	8664.88	0.226245	0.0658754	3.43444	0.000593775	0.0312204
9430020K01Rik	103.248	0.36815	0.10727	3.432	0.000599143	0.0313838
H13	2786.36	0.193647	0.0565079	3.4269	0.000610509	0.0318589
Tmem243	611.643	-0.263806	0.0770956	-3.4218	0.000622075	0.0323409
Atg9a	1129.72	-0.200069	0.0585591	-3.41653	0.000634239	0.0328239
Pcdhga1	17.1091	0.861646	0.252258	3.41574	0.000636095	0.0328239
Ap1s3	295.855	0.477698	0.139932	3.41379	0.000640659	0.032937
E030024N20Rik	379.873	0.308333	0.0903919	3.41107	0.000647085	0.0331446
Fkbp2	687.922	-0.233134	0.0683808	-3.40935	0.000651184	0.0332319
1810013L24Rik	1289.11	0.192453	0.0565158	3.40531	0.0006609	0.0336042
Morf4l1-ps1	383.955	0.527468	0.155049	3.40194	0.000669089	0.0338829
Nhp2l1	1567.46	0.230262	0.0677177	3.40032	0.000673059	0.0338829
Timm10b	518.912	-0.259118	0.0762098	-3.40006	0.000673703	0.0338829
Gm1821	5665.02	-0.330503	0.097372	-3.39423	0.000688219	0.034488
Slc35e2	222.327	0.245174	0.0723869	3.387	0.000706619	0.0351562
Snrnp35	341.166	-0.261146	0.0770834	-3.38784	0.000704457	0.0351562
Bahd1	1125.24	-0.170392	0.0503436	-3.38458	0.000712875	0.0352289
Fam96b	433.644	-0.275722	0.0814669	-3.38447	0.000713156	0.0352289
Egln2	997.979	-0.222652	0.06601	-3.37301	0.000743523	0.0365987
Map3k10	258.442	-0.269304	0.0798912	-3.37089	0.00074926	0.0367508
Ndufa5	383.673	-0.257125	0.0763349	-3.36838	0.000756113	0.0368707
Rrp8	414.69	0.188471	0.0559585	3.36805	0.000757018	0.0368707
H2-Ke6	416.09	-0.258545	0.0768525	-3.36417	0.000767744	0.0369396
Mrpl35	443.578	0.169143	0.0502814	3.36394	0.000768385	0.0369396
Rpl21	8667.03	0.197677	0.058768	3.36369	0.000769075	0.0369396
Wipf2	576.461	0.195001	0.0579507	3.36494	0.000765613	0.0369396
Rpl35a	6185.34	-0.237136	0.0705418	-3.36163	0.000774832	0.0370877
Tmem242	872.462	-0.193929	0.057793	-3.35558	0.000791987	0.0377786
Rpl37a	7408.76	-0.268787	0.0801359	-3.35414	0.000796122	0.0378458
Mfsd1	7238.44	-0.107685	0.0321248	-3.35207	0.000802103	0.0379022
Rps16	10104.3	-0.229092	0.0683866	-3.34996	0.000808231	0.0379022
Ss18	1341.06	0.0984903	0.0293922	3.3509	0.000805501	0.0379022
Vdac1	3502.47	0.107933	0.0322032	3.35164	0.000803345	0.0379022
Gm1966	253.844	-0.737161	0.220496	-3.34319	0.000828218	0.0383725
Gpr31b	18.5393	-0.774795	0.231778	-3.34284	0.000829269	0.0383725
Ptov1	958.005	-0.194207	0.0580968	-3.34282	0.000829316	0.0383725
Tstd1	3.39124	-1.23572	0.369404	-3.34518	0.000822304	0.0383725
Frk	17.9086	-0.899781	0.269359	-3.34045	0.000836429	0.038573
Psme3	1874.3	0.143784	0.0430711	3.33829	0.000842952	0.0387451
Ndufa2	1519.8	-0.268114	0.0803801	-3.33558	0.00085123	0.0389964
Dnlz	492.691	-0.236375	0.0711401	-3.32267	0.00089161	0.0403141
Lsm12	372.422	0.195103	0.0587071	3.32333	0.000889503	0.0403141
Rpl36al	2536.87	-0.202836	0.061011	-3.32457	0.000885546	0.0403141
Trappc13	746.038	0.146309	0.0440208	3.32363	0.000888539	0.0403141
Pigu	740.761	0.178142	0.0536488	3.32052	0.000898489	0.0403622
Tes	1717.1	0.196973	0.0593191	3.32057	0.000898341	0.0403622
Snord16a	1.20953	-1.74103	0.525238	-3.31475	0.000917267	0.0410728
D630023F18Rik	14.5444	-0.885399	0.267551	-3.30927	0.000935409	0.0417505
Ndufa1	729.285	-0.266238	0.0806315	-3.30191	0.000960298	0.042724
Efr3b	1742.38	0.352996	0.107176	3.2936	0.000989121	0.0438658
Aldoart1	3.32906	-1.56206	0.474799	-3.28994	0.00100209	0.0442993
Hnrnpk	11493.2	0.126978	0.0386169	3.28815	0.0010085	0.044441
Rac3	256.616	-0.268667	0.0818408	-3.28281	0.0010278	0.0450959
Uso1	2304.31	0.149005	0.0453973	3.28224	0.00102985	0.0450959
Anxa2	22361.7	0.233576	0.0712597	3.27781	0.00104616	0.0456659
S100a11	5210.83	0.328257	0.100235	3.27487	0.00105711	0.045999
Cct8	3792.87	0.164983	0.0504184	3.27227	0.00106688	0.0462793
Ippk	158.217	0.273307	0.08357	3.2704	0.00107396	0.0464413
Aco2	4133.92	0.108616	0.0332331	3.2683	0.00108195	0.0466416
Spice1	238.008	-0.252304	0.0772812	-3.26476	0.00109558	0.0470826
Cox14	535.861	-0.249586	0.0765103	-3.26212	0.00110584	0.0471942
Mesdc1	1679.96	-0.209223	0.0641498	-3.26147	0.00110837	0.0471942
Spp1	139476	0.324171	0.0993412	3.2632	0.0011016	0.0471942
Mfap1b	743.389	-0.227797	0.0699779	-3.25527	0.00113286	0.0480894
Rn4.5s	25.5784	-1.02893	0.316408	-3.2519	0.00114635	0.0485136
Pphln1	1076.72	0.16849	0.0519402	3.24393	0.00117891	0.04974

## Sheet: WT TPL 0.5h
gene	baseMean	log2FoldChange	lfcSE	stat	pvalue	padj
Egr1	3914.13	-5.82959	0.197719	-29.4842	4.59e-191	6.21e-187
Ier2	2785.34	-2.18673	0.115101	-18.9984	1.76e-80	1.19e-76
Btg2	4737.09	-1.38458	0.0967591	-14.3095	1.91e-46	8.61e-43
Cables1	53.9484	1.85613	0.135913	13.6568	1.84e-42	6.22e-39
Ankrd29	23.8157	2.86381	0.210226	13.6225	2.94e-42	7.96e-39
Abhd3	48.8901	1.58155	0.127404	12.4137	2.2e-35	4.97e-32
Tmem241	218.607	-0.805144	0.0669319	-12.0293	2.49e-33	4.82e-30
Phyhip	6.78674	4.80746	0.436902	11.0035	3.68e-28	6.22e-25
Maff	1024.75	-1.563	0.15997	-9.77056	1.51e-22	2.26e-19
Lrrc17	15.3434	-2.99232	0.318365	-9.39901	5.51e-21	7.45e-18
Npc1	6094.25	-0.600748	0.0639853	-9.38884	6.07e-21	7.46e-18
Ier5	5779.68	-0.658903	0.070657	-9.32537	1.11e-20	1.25e-17
Prex2	27.2115	-4.14751	0.461112	-8.99457	2.37e-19	2.29e-16
Ttc39c	301.103	0.70195	0.0780007	8.99927	2.27e-19	2.29e-16
Junb	14700.1	-0.884989	0.0989194	-8.94656	3.67e-19	3.31e-16
Tnfrsf10b	159.219	1.25265	0.140523	8.91423	4.91e-19	4.15e-16
Ppp1r15a	8678.93	-0.865781	0.0973041	-8.89768	5.7e-19	4.54e-16
Colec12	1352.85	1.22884	0.138679	8.86105	7.93e-19	5.96e-16
Kdm6b	1560.42	-1.49453	0.174603	-8.5596	1.13e-17	8.07e-15
Egr3	381.905	-1.60067	0.188648	-8.48497	2.16e-17	1.46e-14
Cebpb	1937.33	-1.39964	0.165402	-8.462	2.63e-17	1.69e-14
AY074887	40.6489	-2.65745	0.315415	-8.42523	3.6e-17	2.21e-14
Gapdh	11141.4	0.690392	0.0837577	8.24273	1.68e-16	9.9e-14
Fos	4736.39	-1.28396	0.157258	-8.16468	3.22e-16	1.82e-13
Nfkbiz	23515	-0.985378	0.122604	-8.03707	9.2e-16	4.98e-13
Mir703	89.7505	-1.39469	0.180329	-7.73416	1.04e-14	5.42e-12
Ier3	794.446	-1.05809	0.136945	-7.7264	1.11e-14	5.54e-12
4930480K23Rik	14.7174	1.78057	0.23345	7.62718	2.4e-14	1.16e-11
Greb1l	4.69523	2.712	0.359963	7.5341	4.92e-14	2.29e-11
Mir684-1	17.6647	-3.66916	0.488614	-7.50932	5.94e-14	2.68e-11
Gfra2	18.3236	2.93487	0.396903	7.39442	1.42e-13	6.2e-11
Errfi1	3061.91	-1.3833	0.190084	-7.27731	3.41e-13	1.4e-10
Jun	6293.34	-0.81469	0.111953	-7.27705	3.41e-13	1.4e-10
Egr2	4045.09	-1.24804	0.174041	-7.17096	7.45e-13	2.96e-10
Nr4a1	996.054	-1.70848	0.238823	-7.15374	8.44e-13	3.26e-10
Marcksl1	22009.3	-0.926854	0.130818	-7.08507	1.39e-12	5.22e-10
Mcl1	24641.1	-0.441094	0.0632109	-6.97813	2.99e-12	1.09e-09
Gm8979	184.493	-1.33482	0.197397	-6.76211	1.36e-11	4.84e-09
Klf2	396.439	-0.808094	0.119584	-6.75756	1.4e-11	4.87e-09
E030024N20Rik	379.873	0.593258	0.0913171	6.49668	8.21e-11	2.78e-08
Wdr1	12606.9	0.243424	0.0389056	6.25679	3.93e-10	1.3e-07
Dusp2	2564.74	-0.973227	0.156778	-6.20768	5.38e-10	1.73e-07
Mir8112	11.4125	-1.88935	0.306379	-6.16672	6.97e-10	2.19e-07
Rnf19b	8679.95	-0.522494	0.0853183	-6.12405	9.12e-10	2.81e-07
Gm9199	9.15881	-1.87705	0.308201	-6.09035	1.13e-09	3.31e-07
Mir1892	7.06094	-3.0473	0.50032	-6.0907	1.12e-09	3.31e-07
Cited2	8690.5	-0.603573	0.101515	-5.94568	2.75e-09	7.93e-07
Zeb1	69.9302	-1.48584	0.252763	-5.87837	4.14e-09	1.17e-06
Pde4b	3241.74	-0.963725	0.165586	-5.82008	5.88e-09	1.62e-06
Zfp703	1516.81	-0.407472	0.0709948	-5.73946	9.5e-09	2.57e-06
Phlda1	1009.68	-1.00311	0.176844	-5.67231	1.41e-08	3.67e-06
Zfp36	20586.3	-0.678127	0.11954	-5.67279	1.4e-08	3.67e-06
Riok3	3983.7	-0.227941	0.040375	-5.64559	1.65e-08	4.2e-06
Psma8	25.0741	1.06513	0.18903	5.63473	1.75e-08	4.39e-06
Lyz1	8462.1	-0.705419	0.125481	-5.62171	1.89e-08	4.65e-06
Gpr84	943.703	-1.08633	0.193459	-5.61529	1.96e-08	4.74e-06
Gdf15	4301.41	-0.863858	0.155217	-5.56549	2.61e-08	6.21e-06
Rasgef1b	22886.1	-0.608854	0.109731	-5.54862	2.88e-08	6.72e-06
Tob2	1042.1	-0.340229	0.0615118	-5.53111	3.18e-08	7.3e-06
Clec4e	8824.17	-0.748938	0.135774	-5.51606	3.47e-08	7.82e-06
Cd83	16212.9	-0.751643	0.136625	-5.50149	3.77e-08	8.29e-06
Krr1	1077.39	-0.55048	0.100088	-5.49994	3.8e-08	8.29e-06
Akirin2	951.231	-0.292899	0.0535858	-5.46597	4.6e-08	9.73e-06
Ccdc122	158.064	1.01505	0.185793	5.46336	4.67e-08	9.73e-06
Tnfaip2	67701.7	-0.521239	0.0954074	-5.4633	4.67e-08	9.73e-06
Nlrp3	9626.65	-0.597243	0.109853	-5.43673	5.43e-08	1.11e-05
Zfand5	5192.15	-0.341939	0.0629355	-5.43317	5.54e-08	1.12e-05
E230013L22Rik	177.574	-0.652635	0.121157	-5.38668	7.18e-08	1.43e-05
Ccl4	22730	-0.748044	0.139221	-5.37307	7.74e-08	1.52e-05
Lama3	220.052	1.06134	0.198134	5.35668	8.48e-08	1.64e-05
Dnajb1	715.649	-0.265514	0.0497065	-5.34163	9.21e-08	1.76e-05
Sdc4	30781.9	-0.653138	0.122907	-5.31411	1.07e-07	2.01e-05
Csrnp1	5423.75	-0.712834	0.13439	-5.30424	1.13e-07	2.09e-05
Nfkbid	1578.36	-0.751948	0.141821	-5.3021	1.14e-07	2.09e-05
Ppp1r10	1729.81	-0.43183	0.0815004	-5.29851	1.17e-07	2.11e-05
Fzd8	2.50074	2.2522	0.426508	5.28055	1.29e-07	2.28e-05
Klf6	25511.1	-0.460152	0.087159	-5.27946	1.3e-07	2.28e-05
Mir678	2.48869	-2.61513	0.496829	-5.26364	1.41e-07	2.45e-05
Hmgb1	3422.57	0.364182	0.0698578	5.21319	1.86e-07	3.14e-05
Rhob	7925.16	-0.377132	0.0723384	-5.21344	1.85e-07	3.14e-05
Gm14327	2.79949	-2.34685	0.452411	-5.18742	2.13e-07	3.56e-05
Osbpl1a	637.608	0.301804	0.058509	5.15825	2.49e-07	4.11e-05
Sele	168.207	-1.85712	0.360716	-5.14843	2.63e-07	4.28e-05
Mpp7	183.447	0.540522	0.105427	5.12697	2.94e-07	4.74e-05
Zfp719	263.742	-0.527967	0.10306	-5.1229	3.01e-07	4.79e-05
Il1b	14626	-1.07585	0.211291	-5.09182	3.55e-07	5.58e-05
Padi2	1407.69	0.376482	0.074335	5.06466	4.09e-07	6.36e-05
Lacc1	4050.88	-0.708865	0.140269	-5.05359	4.34e-07	6.67e-05
Sqstm1	34479.5	-0.343636	0.0683931	-5.02442	5.05e-07	7.68e-05
Gem	667.945	-0.989233	0.196992	-5.02169	5.12e-07	7.7e-05
Ppm1a	1805.55	-0.175275	0.0349521	-5.01472	5.31e-07	7.9e-05
Il1a	2215.2	-1.222	0.246413	-4.95914	7.08e-07	0.000104139
Qpct	1380.68	0.402081	0.0812758	4.94712	7.53e-07	0.000109587
Egr4	1.47539	-2.5294	0.512116	-4.93911	7.85e-07	0.00011297
Sucla2	1143.52	0.204598	0.0416348	4.91411	8.92e-07	0.000127031
Nfkbia	26163.6	-0.361558	0.0737006	-4.90576	9.31e-07	0.000131172
Rps15a-ps6	857.591	-1.08343	0.221516	-4.89097	1e-06	0.000139966
Dusp1	17294.7	-0.620935	0.127336	-4.87637	1.08e-06	0.000149197
Serpine1	2800.51	-1.2181	0.251699	-4.8395	1.3e-06	0.000177907
Cysltr2	21.7344	-1.63409	0.338117	-4.8329	1.35e-06	0.000182067
Drg2	740.085	0.203207	0.0422764	4.80664	1.53e-06	0.000204561
Gm7120	113.696	1.23722	0.257447	4.80571	1.54e-06	0.000204561
Morf4l1-ps1	383.955	0.742194	0.155662	4.76798	1.86e-06	0.00024446
Adra1a	390.669	0.841949	0.176732	4.76398	1.9e-06	0.00024695
Gm12504	4.55601	-1.73801	0.365673	-4.7529	2.01e-06	0.000258403
Rbbp8	703.765	-0.406192	0.0857859	-4.73495	2.19e-06	0.000279698
Ywhae	8202.39	0.177994	0.0377773	4.71167	2.46e-06	0.000310698
Eid3	24.5132	-1.2506	0.266607	-4.6908	2.72e-06	0.000340956
Ubfd1	660.654	0.25177	0.0538853	4.67233	2.98e-06	0.000369688
Ccdc71l	2547.92	-0.312113	0.0669075	-4.66484	3.09e-06	0.000379914
Inip	458.353	0.272697	0.0584868	4.66255	3.12e-06	0.000380717
Rab20	466.962	-0.48828	0.105314	-4.63641	3.55e-06	0.000424509
Rpl21	8667.03	0.272751	0.0588135	4.63755	3.53e-06	0.000424509
Nfkbib	2215.05	-0.396526	0.0855785	-4.63348	3.6e-06	0.000426792
Psd	170.062	-0.648601	0.140806	-4.60635	4.1e-06	0.000482174
Tnfsf9	11491.3	-0.716814	0.156301	-4.58611	4.52e-06	0.000526755
Rrp8	414.69	0.259171	0.0565467	4.58331	4.58e-06	0.000529284
Ptgs2	3614.95	-1.11991	0.245287	-4.56571	4.98e-06	0.000570839
Pdgfc	177.521	-0.663702	0.14566	-4.55652	5.2e-06	0.000591351
Lsm12	372.422	0.269663	0.0595615	4.52747	5.97e-06	0.000662069
Vdac1	3502.47	0.146377	0.0323211	4.52883	5.93e-06	0.000662069
Xkr6	1.52754	2.19443	0.484438	4.52984	5.9e-06	0.000662069
Fosb	168.408	-1.5247	0.337752	-4.51426	6.35e-06	0.000698964
Lif	63.6647	-1.20876	0.268241	-4.50625	6.6e-06	0.000720024
B4galt6	7343.64	-0.405451	0.0907232	-4.4691	7.85e-06	0.000843534
Fam8a1	118.94	-0.419821	0.0939373	-4.46916	7.85e-06	0.000843534
Mir686	8.70671	2.36413	0.533105	4.43464	9.22e-06	0.000980733
Usp5	2984.79	0.14424	0.0325351	4.43336	9.28e-06	0.000980733
Nfkbie	2803.15	-0.4073	0.0919478	-4.42968	9.44e-06	0.00098988
Pnrc1	2297.78	-0.356816	0.0808251	-4.41467	1.01e-05	0.00105298
Gm8615	29.0668	2.25537	0.511608	4.4084	1.04e-05	0.00107563
Icam1	27690.1	-0.51552	0.117192	-4.39894	1.09e-05	0.00111509
Sod2	6735.11	-0.337143	0.0767695	-4.39162	1.13e-05	0.00114461
Adnp	149.576	-0.863355	0.197007	-4.38236	1.17e-05	0.00118548
Bcl2l11	9350.71	-0.291558	0.0670657	-4.34735	1.38e-05	0.00138111
Ebpl	312.367	0.34478	0.0796084	4.33095	1.48e-05	0.00147711
Nt5dc2	1611.51	-0.315037	0.0732161	-4.30284	1.69e-05	0.00166544
Arhgef18	81.6271	-0.92748	0.216621	-4.28157	1.86e-05	0.00181961
Pcdhgb2	29.3768	1.01278	0.236825	4.27648	1.9e-05	0.00184834
Lims2	43.737	0.709398	0.166264	4.26671	1.98e-05	0.00191734
Ovca2	430.276	0.219505	0.0516075	4.25336	2.11e-05	0.00202088
Psg16	9.98786	-1.00374	0.23612	-4.25097	2.13e-05	0.00202815
Mir221	1.655	-2.18011	0.514429	-4.23793	2.26e-05	0.00213458
Slc38a2	3659.41	-0.423534	0.100138	-4.2295	2.34e-05	0.00220073
Prdx3	1102.42	0.194781	0.0462326	4.21308	2.52e-05	0.00235076
Kctd12	18401.2	-0.427873	0.101735	-4.20575	2.6e-05	0.00241163
Ccnl1	2184.6	-0.46453	0.110642	-4.1985	2.69e-05	0.0024732
Cflar	14872.5	-0.40804	0.0974275	-4.18815	2.81e-05	0.00257128
Tpm2	29.5915	0.850454	0.203464	4.17988	2.92e-05	0.00264862
Ifrd1	6860.81	-0.564888	0.135275	-4.17586	2.97e-05	0.00267792
Lrrc27	536.479	-0.671219	0.160805	-4.17412	2.99e-05	0.00268052
Cnbd2	2405.14	-0.698275	0.168511	-4.1438	3.42e-05	0.00302815
Pwp2	503.38	0.275554	0.0665066	4.14326	3.42e-05	0.00302815
Lemd2	927.828	-0.224659	0.054495	-4.12256	3.75e-05	0.00329212
AI506816	10.5038	-1.22336	0.297315	-4.11468	3.88e-05	0.00338459
Map3k8	1066.67	-0.365347	0.0890965	-4.10058	4.12e-05	0.00357464
Prpf31	1277.48	0.158041	0.0387238	4.08124	4.48e-05	0.0038607
Arc	25.9252	-1.12915	0.277869	-4.06361	4.83e-05	0.00413803
Mrpl19	578.47	0.18537	0.04588	4.04032	5.34e-05	0.0045426
Ccl3	17276.6	-0.537635	0.133136	-4.03824	5.39e-05	0.00454469
Smyd5	677.481	0.257228	0.063727	4.03641	5.43e-05	0.00454469
Tnfaip3	31471.5	-0.52079	0.129042	-4.03582	5.44e-05	0.00454469
Tsr2	300.501	0.27286	0.0677893	4.02513	5.69e-05	0.00472712
Lasp1	12054.2	0.211968	0.0527073	4.0216	5.78e-05	0.00476912
Mir546	4.36543	2.09808	0.522027	4.0191	5.84e-05	0.00479089
Polr3d	342.118	0.303302	0.0756165	4.01105	6.04e-05	0.00492731
Pitrm1	1428.47	0.140504	0.0354249	3.96624	7.3e-05	0.00591607
Eif2s3x	3250.99	0.173233	0.043809	3.95429	7.68e-05	0.00618262
Dusp8	430.191	-0.518469	0.131275	-3.94948	7.83e-05	0.0062708
Insig1	5190.85	-0.496165	0.125936	-3.93982	8.15e-05	0.00649032
Rpl28	6671.79	-0.327505	0.0832537	-3.93383	8.36e-05	0.00661547
2009-09-01	3240.74	0.188344	0.0479487	3.92804	8.56e-05	0.00673727
F2rl2	46.296	0.776869	0.198594	3.91185	9.16e-05	0.00711026
Prkar1a	7353.14	0.123999	0.0317103	3.91035	9.22e-05	0.00711026
Sap30l	323.392	-0.242613	0.0620561	-3.90957	9.25e-05	0.00711026
Zdhhc14	730.672	-0.223578	0.0571882	-3.90951	9.25e-05	0.00711026
Pacrg	104.803	0.537988	0.137691	3.90722	9.34e-05	0.0071372
Sec61a1	3474.93	0.153927	0.0394426	3.90254	9.52e-05	0.00723591
Rbm5	1546.42	-0.177712	0.045563	-3.90036	9.61e-05	0.0072607
Bzw2	474.986	0.326454	0.0840956	3.88194	0.000103627	0.00778985
Irg1	17112.5	-1.14292	0.295643	-3.86587	0.000110694	0.00827513
Pim3	419.497	-0.468163	0.121263	-3.86071	0.000113057	0.00840539
Dnajc15	534.887	-0.44648	0.115802	-3.85556	0.000115463	0.00849094
Mdh2	2883.37	0.243161	0.0630619	3.85591	0.000115301	0.00849094
S100a11	5210.83	0.386479	0.100301	3.85318	0.000116595	0.00852784
C1qbp	1141.05	0.225267	0.0586284	3.84229	0.000121894	0.00882002
Fbxw7	555.462	-0.232171	0.0604213	-3.84253	0.000121771	0.00882002
H13	2786.36	0.216214	0.0566654	3.81563	0.000135833	0.00977639
Irf1	13613.5	-0.517696	0.135732	-3.81411	0.000136677	0.00978506
Camta1	60.6845	-0.405454	0.106636	-3.80224	0.000143395	0.010212
Ccrl2	5446.1	-0.444215	0.116923	-3.79921	0.000145156	0.0102833
Hsp90ab1	22329.4	0.155371	0.0409427	3.79484	0.000147741	0.0104119
Ehd1	12113.9	-0.41221	0.108728	-3.79119	0.000149928	0.0105113
Osm	323.915	-0.514926	0.13587	-3.78985	0.000150737	0.0105135
Skil	6118.64	-0.479762	0.126719	-3.78603	0.000153075	0.0106218
Plau	10265	0.453145	0.12021	3.76961	0.0001635	0.0112874
Vcam1	535.549	-0.986558	0.262559	-3.75748	0.000171635	0.0117888
Hacd3	1216.2	0.217609	0.0580571	3.74819	0.000178115	0.0121721
4930539J05Rik	46.7107	-0.693694	0.18552	-3.73918	0.00018462	0.0125532
Piwil2	55.6648	-0.479408	0.128257	-3.73786	0.000185595	0.0125564
Dusp5	596.73	-0.775742	0.207699	-3.73493	0.000187764	0.01264
Rwdd4a	431.136	0.184432	0.0494075	3.73287	0.00018931	0.0126809
Vegfb	613.124	-0.354626	0.0952794	-3.72195	0.000197688	0.0131769
Osgin1	221.598	-0.338666	0.0910993	-3.71755	0.000201163	0.0133428
Uqcrc2	2150.58	0.141585	0.0380997	3.71617	0.000202269	0.0133507
Ndufab1	546.17	0.238484	0.0641982	3.7148	0.000203365	0.0133579
Rn4.5s	25.5784	-1.12336	0.30291	-3.70855	0.000208448	0.0136256
Usp14	2217.69	0.175424	0.0474246	3.69901	0.000216444	0.0140803
Nhp2l1	1567.46	0.250696	0.0679647	3.68863	0.000225467	0.0145971
Lrrc41	1251.37	0.152628	0.0414404	3.68307	0.000230445	0.0148484
Txndc5	1928.93	0.147303	0.0400322	3.67961	0.000233592	0.0149798
Rgs16	416.466	0.847746	0.230648	3.6755	0.000237385	0.0151512
Erf	540.645	-0.286777	0.0780929	-3.67225	0.00024042	0.0151908
Farsb	1202.58	0.180976	0.0492813	3.67231	0.000240372	0.0151908
Gdf3	269.233	-0.961086	0.261788	-3.67124	0.000241373	0.0151908
Akap2	302.014	0.765141	0.208653	3.66705	0.000245364	0.0153705
BC017643	1647.45	0.116145	0.0316876	3.66532	0.000247031	0.0154036
Fer1l5	32.7282	-0.558479	0.153395	-3.64078	0.000271811	0.0167939
Timm10	230.094	0.30886	0.0848228	3.64123	0.000271335	0.0167939
Igf2bp2	2426.45	0.469595	0.12936	3.63013	0.000283273	0.0174226
Anxa2	22361.7	0.257619	0.0712771	3.61433	0.00030113	0.018437
Faf2	1481.63	0.108411	0.0300212	3.61116	0.000304835	0.0184965
Zmpste24	1563.29	0.162648	0.0450363	3.61149	0.000304438	0.0184965
9330020H09Rik	25.9503	-0.637837	0.176787	-3.60794	0.000308633	0.0186433
Sec14l1	2523.14	-0.219532	0.0609466	-3.60205	0.000315722	0.0189868
Ppp1r12c	2691	-0.168665	0.0468793	-3.59785	0.000320859	0.0191257
Rpn2	5725.21	0.127376	0.0353986	3.59832	0.000320274	0.0191257
Brd2	8117.77	-0.197819	0.0551122	-3.58939	0.000331453	0.0196706
2810006K23Rik	155.924	0.274261	0.0764903	3.58556	0.000336354	0.0198743
Uchl4	6.78895	-1.25265	0.350144	-3.57752	0.000346873	0.0204067
Ap4s1	291.784	0.263943	0.0739142	3.57093	0.000355717	0.0208364
Pgm1	681.966	0.148478	0.041647	3.56516	0.00036363	0.0212081
Cnnm3	464.71	-0.204777	0.0575582	-3.55775	0.00037405	0.0217222
Mfsd4b2	1.96369	-1.73031	0.486637	-3.55565	0.000377047	0.0218027
Nip7	460.06	0.224872	0.0634531	3.54391	0.000394244	0.0227001
Bmpr1a	62.3677	-1.12603	0.317947	-3.54157	0.000397754	0.0228051
Ctsc	6561.27	-0.332012	0.0939102	-3.53543	0.00040712	0.0232436
Gnb1	8859.59	0.087003	0.0247133	3.5205	0.000430737	0.0243862
Hspd1	3866.7	0.237362	0.067417	3.52081	0.00043023	0.0243862
Pgam1	12822.2	0.268863	0.07649	3.51501	0.000439738	0.024792
Zfp622	1197.9	-0.24293	0.0691809	-3.51151	0.000445562	0.0250162
Ubc	39529.3	-0.241534	0.068836	-3.50884	0.000450067	0.0251647
Anxa7	6132.49	0.15292	0.0436105	3.50649	0.000454053	0.0252831
Ip6k2	329.938	-0.190146	0.0542714	-3.50361	0.000459001	0.0254539
Nol11	606.945	0.205629	0.0589286	3.48945	0.000484009	0.0267311
Cxcl2	21118.2	-0.481047	0.138058	-3.48437	0.000493291	0.027133
Jund	5278.72	-0.32117	0.0922912	-3.47996	0.000501487	0.0274722
Nuak2	1037.29	-0.258838	0.0745835	-3.47044	0.000519605	0.0283499
Dhdh	536.332	0.20553	0.0592776	3.46725	0.000525811	0.0285733
Gm1966	253.844	-0.763024	0.220434	-3.46147	0.000537238	0.0290775
Thap6	540.565	-0.319424	0.0923178	-3.46004	0.000540089	0.0291153
Inpp5a	377.149	-0.194691	0.0563235	-3.45666	0.000546922	0.0293667
Pim1	8177.85	-0.316531	0.0916377	-3.45416	0.00055202	0.0295232
1810030O07Rik	927.691	0.147401	0.0427716	3.44624	0.000568443	0.0302819
Rab31	4954.79	0.117869	0.034279	3.43851	0.000584919	0.0310374
Adsl	712.995	0.205319	0.0597612	3.43566	0.000591104	0.0312431
Ldb1	1093.15	-0.186311	0.0542478	-3.43444	0.000593781	0.0312625
Nudt3	1249.6	0.151344	0.0441158	3.43059	0.00060226	0.031464
Pet100	308.966	-0.297824	0.0867888	-3.43159	0.000600054	0.031464
Mrpl32	319.542	0.205208	0.0599028	3.42567	0.000613275	0.0319162
Cd44	18079.4	0.201903	0.0591251	3.41484	0.000638191	0.0330857
Arl11	2392.21	-0.337649	0.0990975	-3.40724	0.000656227	0.0336966
Svil	778.675	-0.221282	0.0649519	-3.40686	0.000657156	0.0336966
Tm4sf19	104.42	0.488878	0.143547	3.4057	0.000659936	0.0336966
Zkscan1	387.996	0.184168	0.0540698	3.40611	0.000658967	0.0336966
Car2	18.4522	1.03788	0.30535	3.39899	0.000676357	0.0344052
Pip5k1b	14.1096	0.809247	0.238188	3.39751	0.000680009	0.0344615
Thumpd3	752.056	0.163501	0.048184	3.39326	0.000690666	0.0348709
Mob3c	1053.75	-0.35171	0.104092	-3.37883	0.00072794	0.0366162
Ccng2	1599.06	-0.306324	0.0907513	-3.37542	0.000737038	0.0369365
BC002163	313.818	-1.19771	0.355431	-3.36974	0.000752386	0.0370428
Camk4	7.42406	1.1721	0.347795	3.37009	0.000751428	0.0370428
Gtf2ird2	262.381	-0.425431	0.126277	-3.36904	0.000754301	0.0370428
H3f3b	27947.9	-0.190036	0.0564144	-3.36857	0.000755584	0.0370428
Prmt6	334.613	0.24392	0.072367	3.3706	0.000750035	0.0370428
Psma6	2805.89	0.196462	0.0582393	3.37335	0.000742586	0.0370428
Hmga2	3200.46	0.513379	0.152688	3.36229	0.000773003	0.0373554
Mir692-2	1.56719	-1.67816	0.499081	-3.36251	0.000772387	0.0373554
Mir692-3	1.56719	-1.67816	0.499081	-3.36251	0.000772387	0.0373554
Wrnip1	273.353	-0.204358	0.0607483	-3.36401	0.000768188	0.0373554
Ufm1	1430.52	0.155661	0.0463229	3.36035	0.000778451	0.0374848
Ptk2	275.042	0.34049	0.101407	3.35764	0.000786101	0.0377189
Arhgap25	3843.13	0.417185	0.124568	3.34906	0.000810872	0.0385881
Raly	3490.91	-0.146608	0.0437909	-3.3479	0.000814257	0.0385881
Tnf	50544.7	-0.39988	0.119459	-3.34744	0.000815624	0.0385881
Unc119b	439.302	0.206367	0.0616404	3.34791	0.000814234	0.0385881
Arl1	1171.96	0.160105	0.0478524	3.34581	0.00082042	0.0386798
Cct3	3105.06	0.209996	0.062852	3.34112	0.000834409	0.0389324
Man1c1	4472.9	-0.171855	0.0514212	-3.34209	0.000831488	0.0389324
Rps15a	7062.92	0.226144	0.0676794	3.34141	0.000833555	0.0389324
Ccl22	1158.07	0.774058	0.23178	3.33962	0.000838921	0.0390084
Arl14ep	466.354	0.17031	0.0510282	3.33757	0.00084514	0.039163
Xpo6	2054.65	-0.124266	0.0372691	-3.3343	0.00085514	0.0394911
Daam2	24.6401	-0.616042	0.18509	-3.32834	0.000873644	0.0402084
Pan3	874.68	-0.228734	0.0688339	-3.32298	0.00089062	0.0405867
Tor1b	770.801	0.150505	0.0452728	3.3244	0.000886083	0.0405867
Wfdc17	3932.85	-0.39044	0.1175	-3.3229	0.000890862	0.0405867
Pa2g4	2423.38	0.229756	0.0692206	3.31919	0.0009028	0.0409926
Ywhaz	8063.27	0.148061	0.0446894	3.3131	0.000922672	0.0417548
Areg	20.576	-1.30518	0.394507	-3.30839	0.000938332	0.0423219
Mtch1	2421.13	-0.157352	0.0475801	-3.30709	0.000942696	0.0423775
Sertad1	583.298	-0.371246	0.112472	-3.30077	0.000964197	0.0432005
Amfr	4331.17	0.105445	0.0320665	3.28833	0.00100782	0.044939
Prdm11	14.7885	-0.644915	0.196263	-3.28598	0.00101628	0.044939
Wtip	126.317	-0.360108	0.109533	-3.28766	0.00101022	0.044939
Yae1d1	517.447	0.167916	0.0510993	3.28608	0.00101591	0.044939
Psme3	1874.3	0.141891	0.0432382	3.28161	0.00103215	0.0454919
Ppp3cc	197.351	-0.28679	0.0876602	-3.27161	0.00106938	0.04698
Usp39	638.965	0.144933	0.0443311	3.26932	0.00107806	0.047208
H1fx	19.5603	-0.901202	0.276508	-3.25922	0.00111718	0.0487633
Ssr2	1195.65	0.151215	0.0464143	3.25793	0.00112227	0.0488278
Atp6v1b2	15152	0.139521	0.042845	3.25643	0.00112825	0.0489305
Taf4a	518.81	-0.165302	0.0508463	-3.25102	0.00114993	0.0497117

## Sheet: WT TPL 1h
gene	baseMean	log2FoldChange	lfcSE	stat	pvalue	padj
Egr1	3914.13	-4.34302	0.199073	-21.8162	1.63e-105	2.09e-101
Klf2	396.439	-2.00246	0.124932	-16.0284	8.09e-58	5.19e-54
Cables1	53.9484	2.03879	0.138475	14.7232	4.58e-49	1.96e-45
Btg2	4737.09	-1.38788	0.0972137	-14.2766	3.06e-46	9.82e-43
Rgs3	374.221	1.15455	0.0842154	13.7095	8.9e-43	2.29e-39
Lif	63.6647	-2.70355	0.20384	-13.2631	3.79e-40	8.1e-37
Ier3	794.446	-1.82394	0.137982	-13.2187	6.84e-40	1.25e-36
Tmem241	218.607	-0.83237	0.0646568	-12.8737	6.33e-38	1.02e-34
Ankrd29	23.8157	2.6499	0.208804	12.6909	6.64e-37	8.53e-34
Chka	361.921	-1.27073	0.100096	-12.6951	6.29e-37	8.53e-34
Abhd3	48.8901	1.61912	0.128935	12.5576	3.61e-36	4.21e-33
Egr3	381.905	-2.15783	0.188398	-11.4536	2.26e-30	2.41e-27
Plk3	84.8395	-1.42808	0.12566	-11.3646	6.28e-30	6.2e-27
Myc	1519.18	-1.00353	0.0885089	-11.3382	8.49e-30	7.78e-27
Errfi1	3061.91	-2.12772	0.189131	-11.25	2.32e-29	1.98e-26
Itga5	10626.2	-0.817447	0.0729277	-11.209	3.68e-29	2.95e-26
Mex3b	164.658	-1.92225	0.173659	-11.0691	1.77e-28	1.34e-25
Map2k3	2599.06	-0.647728	0.0586393	-11.046	2.29e-28	1.56e-25
Phyhip	6.78674	4.90565	0.444144	11.0452	2.31e-28	1.56e-25
Zfp36	20586.3	-1.3101	0.11958	-10.9558	6.23e-28	4e-25
Dusp7	1668.76	-0.868749	0.0799812	-10.8619	1.75e-27	1.07e-24
Rabgef1	1507.23	-0.637651	0.0588151	-10.8416	2.19e-27	1.28e-24
Dnajb1	715.649	-0.556345	0.0515316	-10.7962	3.59e-27	2e-24
Phlda1	1009.68	-1.90226	0.176998	-10.7473	6.1e-27	3.26e-24
Ier2	2785.34	-1.24383	0.115782	-10.7429	6.4e-27	3.29e-24
Slc20a1	1755.87	-0.84353	0.0787135	-10.7165	8.52e-27	4.21e-24
Fos	4736.39	-1.68125	0.158037	-10.6384	1.98e-26	9.39e-24
Jdp2	2309.49	-0.944807	0.08944	-10.5636	4.4e-26	2.01e-23
Riok3	3983.7	-0.419811	0.0397792	-10.5535	4.89e-26	2.17e-23
Kctd12	18401.2	-1.06916	0.101619	-10.5213	6.89e-26	2.95e-23
Serpinb2	56.2905	-2.58579	0.250399	-10.3267	5.34e-25	2.21e-22
Spry2	340.461	-1.08469	0.105202	-10.3105	6.32e-25	2.53e-22
Arih2	1453.49	-0.584015	0.058494	-9.98419	1.79e-23	6.75e-21
Hcar2	268.447	-2.07798	0.208113	-9.98486	1.78e-23	6.75e-21
Elmsan1	1161.79	-0.977421	0.0987993	-9.893	4.46e-23	1.64e-20
Cdca4	633.983	-0.483621	0.0492123	-9.82725	8.59e-23	3.06e-20
Kdm6b	1560.42	-1.64049	0.17111	-9.58737	9.04e-22	3.13e-19
Il1bos	16.1235	-3.00287	0.314704	-9.54191	1.4e-21	4.74e-19
Maff	1024.75	-1.48259	0.15612	-9.49646	2.17e-21	7.15e-19
Uap1	626.761	-0.53903	0.0569326	-9.46786	2.86e-21	9.16e-19
Plaur	2813.54	-0.965812	0.103285	-9.35094	8.69e-21	2.72e-18
Tnfrsf10b	159.219	1.26604	0.135438	9.34772	8.96e-21	2.74e-18
Irf3	719.18	-0.565549	0.0619772	-9.12511	7.17e-20	2.14e-17
Cebpd	404.302	-1.1562	0.126837	-9.11566	7.82e-20	2.28e-17
Stk40	1715.89	-0.643959	0.0711971	-9.04473	1.5e-19	4.28e-17
Ctsc	6561.27	-0.844878	0.0935598	-9.03035	1.71e-19	4.71e-17
Nlrp3	9626.65	-0.985716	0.109167	-9.02945	1.73e-19	4.71e-17
Trp53rka	384.352	-0.782352	0.0873322	-8.95834	3.3e-19	8.81e-17
Colec12	1352.85	1.23201	0.138581	8.8902	6.1e-19	1.6e-16
Zfp746	465.147	0.462573	0.0521341	8.87277	7.14e-19	1.83e-16
Fadd	462.022	0.521846	0.0589237	8.8563	8.27e-19	2.08e-16
Itpkc	465.434	-0.621682	0.0708563	-8.77384	1.73e-18	4.26e-16
Zfp111	215.462	0.644328	0.0736583	8.74753	2.18e-18	5.28e-16
Pim3	419.497	-1.04379	0.119869	-8.70775	3.1e-18	7.37e-16
Mesdc1	1679.96	-0.548442	0.0633609	-8.65584	4.89e-18	1.14e-15
Junb	14700.1	-0.852835	0.0988944	-8.62368	6.48e-18	1.49e-15
Nab2	900.249	-0.938253	0.109151	-8.59593	8.26e-18	1.86e-15
Ttc39c	301.103	0.663571	0.0778242	8.52653	1.51e-17	3.34e-15
Il23a	87.7642	-2.17271	0.255177	-8.51454	1.67e-17	3.58e-15
Ubc	39529.3	0.586883	0.0689207	8.51534	1.66e-17	3.58e-15
Zfand5	5192.15	-0.531115	0.0626788	-8.47359	2.38e-17	5.01e-15
Zfp658	89.325	-1.33302	0.158149	-8.42887	3.49e-17	7.22e-15
Lrrc17	15.3434	-2.58132	0.308539	-8.36628	5.95e-17	1.21e-14
Sertad1	583.298	-0.935912	0.111886	-8.36487	6.02e-17	1.21e-14
Inip	458.353	0.543738	0.0654998	8.30136	1.03e-16	2.03e-14
Osm	323.915	-1.11457	0.136213	-8.18251	2.78e-16	5.41e-14
Irf2bpl	1283.23	-0.706398	0.0866641	-8.15098	3.61e-16	6.91e-14
Irf2bp2	2148.33	-1.03426	0.128193	-8.06797	7.15e-16	1.35e-13
Dusp1	17294.7	-1.01057	0.127364	-7.93453	2.11e-15	3.93e-13
Bcl10	2349.22	-0.420212	0.0529865	-7.93054	2.18e-15	4e-13
Fam43a	230.358	-1.3161	0.166623	-7.89867	2.82e-15	5.1e-13
Zfp703	1516.81	-0.545639	0.0700194	-7.79268	6.56e-15	1.17e-12
Spty2d1	1226.47	-0.488698	0.0629027	-7.7691	7.9e-15	1.39e-12
Pi4kb	1351.23	0.26568	0.0343522	7.734	1.04e-14	1.81e-12
Serpinb8	457.072	-0.617043	0.0800011	-7.71293	1.23e-14	2.1e-12
Cyth2	1078.42	-0.34419	0.0447032	-7.69945	1.37e-14	2.31e-12
Gpr84	943.703	-1.46898	0.191215	-7.68232	1.56e-14	2.6e-12
Sqstm1	34479.5	-0.519581	0.0682141	-7.61692	2.6e-14	4.27e-12
Cebpb	1937.33	-1.25552	0.16508	-7.60552	2.84e-14	4.61e-12
Gfra2	18.3236	3.01217	0.396133	7.60393	2.87e-14	4.61e-12
Npc1	6094.25	-0.485828	0.0640322	-7.58725	3.27e-14	5.18e-12
Ccdc71l	2547.92	-0.497565	0.0656287	-7.58152	3.42e-14	5.35e-12
Rbbp8	703.765	-0.619096	0.082338	-7.51896	5.52e-14	8.54e-12
Gdf15	4301.41	-1.1658	0.155104	-7.51621	5.64e-14	8.62e-12
Zfp869	578.239	0.407959	0.0549157	7.42883	1.1e-13	1.65e-11
Cxcl2	21118.2	-1.00985	0.137995	-7.31804	2.52e-13	3.76e-11
Zfp617	435.078	0.489187	0.0669362	7.30825	2.71e-13	3.99e-11
Ier5	5779.68	-0.512794	0.0705855	-7.26487	3.73e-13	5.45e-11
Il1a	2215.2	-1.7582	0.242497	-7.25041	4.16e-13	5.99e-11
Dusp2	2564.74	-1.12869	0.156734	-7.2013	5.96e-13	8.5e-11
Mcl1	24641.1	-0.453795	0.0631179	-7.18965	6.5e-13	9.16e-11
Dusp6	696.231	-0.936548	0.130363	-7.18413	6.76e-13	9.44e-11
Btg1	8732.81	-0.676495	0.0941849	-7.18262	6.84e-13	9.44e-11
Il1b	14626	-1.5127	0.210983	-7.16978	7.51e-13	1.03e-10
Phospho2	290.305	0.555964	0.0776577	7.15915	8.12e-13	1.1e-10
Mdm2	7746.16	-0.532968	0.0750823	-7.09846	1.26e-12	1.69e-10
Tnfsf14	143.978	-0.970303	0.137204	-7.07198	1.53e-12	2.02e-10
Greb1l	4.69523	2.70385	0.38414	7.0387	1.94e-12	2.54e-10
Pcf11	1349.82	-0.420285	0.0597766	-7.03092	2.05e-12	2.66e-10
Etf1	4042.7	-0.312193	0.0448113	-6.96683	3.24e-12	4.16e-10
Trib1	1141.85	-0.751447	0.108911	-6.89963	5.21e-12	6.62e-10
Rhob	7925.16	-0.493134	0.0719509	-6.85375	7.19e-12	9.05e-10
Ubr7	666.901	0.358752	0.0526014	6.82021	9.09e-12	1.13e-09
Dusp4	2362.26	-0.71318	0.10487	-6.80062	1.04e-11	1.29e-09
Tmem88	5.84109	-2.15244	0.318229	-6.7638	1.34e-11	1.64e-09
4930480K23Rik	14.7174	1.62921	0.242238	6.72565	1.75e-11	2.12e-09
Rundc1	347.261	0.464525	0.0701591	6.62103	3.57e-11	4.28e-09
Chic2	606.163	-0.414894	0.0627294	-6.61402	3.74e-11	4.4e-09
Zfp59	117.662	0.73479	0.111082	6.61484	3.72e-11	4.4e-09
Mtmr14	2471.24	-0.466489	0.0708393	-6.58518	4.54e-11	5.3e-09
Zfp46	275.578	0.509947	0.0776657	6.56592	5.17e-11	5.98e-09
Dusp5	596.73	-1.34522	0.206763	-6.50607	7.71e-11	8.84e-09
Gucd1	637.887	0.32734	0.0506772	6.45932	1.05e-10	1.19e-08
Zfp280b	221.965	0.58207	0.0903987	6.43892	1.2e-10	1.35e-08
Cbx4	304.379	0.572046	0.0895968	6.38467	1.72e-10	1.92e-08
Zfp729a	323.731	0.511313	0.0801747	6.37748	1.8e-10	1.99e-08
D230025D16Rik	492.75	0.33947	0.053567	6.3373	2.34e-10	2.55e-08
Nab1	2325.9	-0.353879	0.0558469	-6.33659	2.35e-10	2.55e-08
Zscan22	150.222	0.660818	0.104431	6.32781	2.49e-10	2.68e-08
Nfkb2	5423.34	-0.434214	0.0688118	-6.31017	2.79e-10	2.98e-08
Ubb	17536.4	0.377547	0.0598415	6.30911	2.81e-10	2.98e-08
Pim1	8177.85	-0.572961	0.0913669	-6.271	3.59e-10	3.77e-08
Fam58b	263.917	0.468101	0.0746827	6.26787	3.66e-10	3.82e-08
Ctr9	876.782	0.279936	0.0447031	6.26211	3.8e-10	3.93e-08
Pdik1l	303.067	0.581266	0.0929417	6.25409	4e-10	4.11e-08
Lfng	1257.26	-0.597799	0.095614	-6.25221	4.05e-10	4.12e-08
Csf2	94.5716	-1.6523	0.265523	-6.2228	4.88e-10	4.94e-08
Zfp607	133.667	0.565965	0.0911644	6.20818	5.36e-10	5.37e-08
Arc	25.9252	-1.71891	0.278461	-6.17288	6.71e-10	6.67e-08
Tnf	50544.7	-0.736452	0.11944	-6.16589	7.01e-10	6.92e-08
Clp1	359.207	0.398521	0.0646529	6.164	7.09e-10	6.95e-08
Zfp36l2	5269.61	-0.547676	0.0889809	-6.15498	7.51e-10	7.3e-08
Zswim4	2655.13	-0.606533	0.0987555	-6.14176	8.16e-10	7.88e-08
Impact	1167.19	0.704797	0.115001	6.12864	8.86e-10	8.49e-08
Tpbg	97.5996	-1.14507	0.1874	-6.1103	9.94e-10	9.45e-08
Zfp217	1316.21	0.427468	0.0699778	6.10863	1e-09	9.48e-08
Psma8	25.0741	1.16375	0.191265	6.08446	1.17e-09	1.09e-07
Gabpb1	570.464	-0.289284	0.0476057	-6.07665	1.23e-09	1.14e-07
Rab20	466.962	-0.594782	0.0986466	-6.02942	1.65e-09	1.52e-07
Zfp729b	321.397	0.482253	0.0802824	6.00697	1.89e-09	1.73e-07
Med7	324.373	-0.419933	0.0700305	-5.99643	2.02e-09	1.82e-07
Repin1	270.004	0.610855	0.10187	5.99639	2.02e-09	1.82e-07
Nfx1	1211.21	0.212361	0.0355092	5.98045	2.23e-09	2e-07
Zfp24	522.867	0.351989	0.0589003	5.97601	2.29e-09	2.04e-07
Wsb1	3480.58	-0.37124	0.0621638	-5.97196	2.34e-09	2.07e-07
Arl14ep	466.354	0.337734	0.056774	5.94875	2.7e-09	2.38e-07
Zscan29	594.619	0.452636	0.0764253	5.92259	3.17e-09	2.77e-07
Asb8	574.18	0.352203	0.0597328	5.89631	3.72e-09	3.22e-07
Terf2ip	276.337	0.440003	0.0750353	5.86395	4.52e-09	3.89e-07
Klf11	234.048	0.541486	0.0924283	5.85845	4.67e-09	4e-07
Ndel1	2002.82	-0.232292	0.0397149	-5.84898	4.95e-09	4.2e-07
Ezr	1332	-0.451604	0.0773085	-5.84158	5.17e-09	4.34e-07
Tfg	1496.66	0.198487	0.0339768	5.84184	5.16e-09	4.34e-07
Cited2	8690.5	-0.591757	0.101409	-5.83536	5.37e-09	4.47e-07
Zfp862-ps	124.104	0.607092	0.104293	5.82101	5.85e-09	4.84e-07
Lrrc41	1251.37	0.236344	0.0406342	5.81639	6.01e-09	4.95e-07
Prdx3	1102.42	0.269256	0.046332	5.81144	6.19e-09	5.06e-07
Ttc4	501.012	0.268795	0.0462986	5.80569	6.41e-09	5.21e-07
Nfkbid	1578.36	-0.819438	0.141381	-5.79595	6.79e-09	5.48e-07
Zkscan1	387.996	0.336781	0.0581482	5.79177	6.96e-09	5.59e-07
Zfp799	130.446	0.653325	0.113017	5.78078	7.44e-09	5.93e-07
Lpin2	2089.87	-0.512469	0.0886948	-5.77789	7.56e-09	5.99e-07
Fhl3	1876.7	-0.4526	0.0784353	-5.77036	7.91e-09	6.23e-07
Scyl3	736.49	0.236996	0.0411695	5.75658	8.58e-09	6.72e-07
Zfp709	171.069	0.671281	0.11685	5.7448	9.2e-09	7.16e-07
Mex3c	1607.16	-0.388754	0.0677813	-5.73543	9.73e-09	7.52e-07
Nrbf2	662.13	0.326853	0.0570721	5.72702	1.02e-08	7.85e-07
Zbtb24	225.62	0.420238	0.0734105	5.7245	1.04e-08	7.93e-07
Zkscan5	127.83	0.561339	0.0983862	5.70546	1.16e-08	8.81e-07
Adrb2	338.504	-0.530183	0.0930925	-5.69523	1.23e-08	9.3e-07
Tmppe	561.391	0.417675	0.0736241	5.67307	1.4e-08	1.05e-06
Ercc4	439.398	0.285571	0.0503552	5.67114	1.42e-08	1.06e-06
Map3k14	654.913	-0.387937	0.0684554	-5.667	1.45e-08	1.08e-06
Plat	285.602	-1.11571	0.197261	-5.65602	1.55e-08	1.14e-06
Cdc42ep2	1060.3	-0.464133	0.082102	-5.65313	1.58e-08	1.16e-06
Nr4a1	996.054	-1.34807	0.238846	-5.6441	1.66e-08	1.2e-06
Usp22	1392.71	0.307476	0.0544828	5.64354	1.67e-08	1.2e-06
Zfp263	3393.24	-0.501309	0.0888044	-5.6451	1.65e-08	1.2e-06
Sdc4	30781.9	-0.691955	0.122765	-5.63641	1.74e-08	1.24e-06
Ptgs2	3614.95	-1.37621	0.244305	-5.63318	1.77e-08	1.25e-06
Vmp1	2253.79	-0.464823	0.0825037	-5.63396	1.76e-08	1.25e-06
Nfkbib	2215.05	-0.465922	0.0827647	-5.62948	1.81e-08	1.27e-06
Gm14023	10.4541	-1.73049	0.307774	-5.62259	1.88e-08	1.32e-06
Faf2	1481.63	0.16962	0.0302424	5.60867	2.04e-08	1.42e-06
Zfp874a	317.907	0.455674	0.0812488	5.60838	2.04e-08	1.42e-06
Arf6	7025.03	-0.252642	0.0451878	-5.59094	2.26e-08	1.56e-06
Yrdc	513.853	-0.285494	0.0510915	-5.5879	2.3e-08	1.58e-06
Bhlhe40	881.26	-0.63991	0.11469	-5.57947	2.41e-08	1.63e-06
Ccdc122	158.064	1.02275	0.183299	5.57965	2.41e-08	1.63e-06
Tspan33	106.138	0.948645	0.170003	5.58017	2.4e-08	1.63e-06
Net1	225.191	0.621782	0.11149	5.57704	2.45e-08	1.64e-06
Trub2	304.919	0.406608	0.0731801	5.55627	2.76e-08	1.84e-06
Mecp2	1167.66	0.302117	0.0544076	5.55284	2.81e-08	1.87e-06
Lama3	220.052	1.0966	0.197996	5.53849	3.05e-08	2.02e-06
Psd	170.062	-0.713868	0.129031	-5.53253	3.16e-08	2.08e-06
Gtf3c4	842.818	0.341057	0.0617304	5.52494	3.3e-08	2.16e-06
Tmbim1	1693.01	-0.285609	0.0517255	-5.52163	3.36e-08	2.19e-06
Tmcc2	252.925	-0.429212	0.0778583	-5.51273	3.53e-08	2.29e-06
Ppard	421.253	-0.588966	0.107026	-5.50303	3.73e-08	2.41e-06
Cbx2	62.9946	1.06566	0.193703	5.50151	3.77e-08	2.42e-06
Sf3a1	1262.61	0.220281	0.0400915	5.49446	3.92e-08	2.5e-06
Ubfd1	660.654	0.30981	0.0563897	5.49409	3.93e-08	2.5e-06
Ppm1a	1805.55	-0.188648	0.0343763	-5.48775	4.07e-08	2.57e-06
S100a10	4793.9	-0.320455	0.0584903	-5.47878	4.28e-08	2.69e-06
Fam117b	840.586	0.29122	0.053329	5.46082	4.74e-08	2.97e-06
Mettl4	142.075	0.47735	0.087475	5.45699	4.84e-08	3.02e-06
Zfp959	123.424	0.518098	0.0952444	5.43967	5.34e-08	3.31e-06
D8Ertd82e	938.336	-0.670144	0.123228	-5.43826	5.38e-08	3.32e-06
Cdc42ep4	2068.38	-0.517178	0.0953326	-5.42498	5.8e-08	3.56e-06
Qsox2	425.865	0.364557	0.067306	5.41642	6.08e-08	3.72e-06
Zfp955a	199.688	0.622979	0.115097	5.41265	6.21e-08	3.78e-06
Brd2	8117.77	-0.297003	0.0548873	-5.41114	6.26e-08	3.79e-06
Gm8615	29.0668	2.77533	0.51336	5.40621	6.44e-08	3.88e-06
Zfp119b	105.387	0.613092	0.11343	5.40503	6.48e-08	3.89e-06
Polr3d	342.118	0.385198	0.0713882	5.39583	6.82e-08	4.07e-06
Mlst8	316.064	0.390782	0.0725138	5.38908	7.08e-08	4.21e-06
Zfp397	610.387	0.400709	0.0743755	5.38764	7.14e-08	4.22e-06
Rn4.5s	25.5784	-1.56262	0.290096	-5.38656	7.18e-08	4.23e-06
Baz1a	1532.45	-0.509277	0.0946747	-5.37923	7.48e-08	4.38e-06
Kctd11	195.261	-0.447041	0.0832029	-5.37289	7.75e-08	4.52e-06
Usp5	2984.79	0.17481	0.0325646	5.36809	7.96e-08	4.62e-06
Lysmd4	183.495	0.528621	0.0986223	5.36005	8.32e-08	4.81e-06
Qpct	1380.68	0.434964	0.0811605	5.35931	8.35e-08	4.81e-06
Zfp120	632.829	0.399706	0.0746697	5.35298	8.65e-08	4.96e-06
Ints5	479.092	0.370987	0.0694263	5.34361	9.11e-08	5.18e-06
Phf13	331.297	-0.462344	0.0865236	-5.34357	9.11e-08	5.18e-06
Klf10	770.825	-0.537317	0.100582	-5.34209	9.19e-08	5.19e-06
Zfp65	270.675	0.435857	0.0818101	5.32766	9.95e-08	5.6e-06
Mepce	623.164	0.307626	0.0577898	5.32318	1.02e-07	5.71e-06
Twf1	2136.66	0.185756	0.034928	5.31827	1.05e-07	5.85e-06
Raly	3490.91	-0.232395	0.0437131	-5.31636	1.06e-07	5.88e-06
Arf4	3833.33	-0.260995	0.0491208	-5.31334	1.08e-07	5.95e-06
Zfp316	143.059	0.588295	0.111045	5.29783	1.17e-07	6.45e-06
Zeb1	69.9302	-1.29796	0.24529	-5.29152	1.21e-07	6.65e-06
Zfp955b	134.039	0.741773	0.140301	5.28702	1.24e-07	6.79e-06
Zfp639	458.823	0.339687	0.064277	5.28474	1.26e-07	6.85e-06
Rn45s	150472	-2.80002	0.530156	-5.28151	1.28e-07	6.94e-06
Fzd7	1023.68	0.65447	0.124025	5.2769	1.31e-07	7.08e-06
Zfp568	242.271	0.603672	0.114562	5.2694	1.37e-07	7.35e-06
Fam107b	1428.78	-0.417188	0.0792857	-5.26183	1.43e-07	7.63e-06
Itgb8	123.19	1.11352	0.211767	5.25823	1.45e-07	7.75e-06
Zfp626	230.122	0.475189	0.0904954	5.25097	1.51e-07	8.02e-06
Tnfsf4	264.536	-1.27181	0.242324	-5.24839	1.53e-07	8.08e-06
Tprn	194.537	0.449262	0.0856026	5.24823	1.54e-07	8.08e-06
Wee1	449.032	0.555783	0.105987	5.24388	1.57e-07	8.24e-06
Cxcl9	361.001	2.23029	0.425448	5.24221	1.59e-07	8.28e-06
Top3a	439.836	0.352179	0.0674069	5.22467	1.74e-07	9.07e-06
Ptpn12	2599.34	-0.293853	0.0563119	-5.21831	1.81e-07	9.34e-06
Zfp810	120.907	0.515361	0.0987893	5.21677	1.82e-07	9.38e-06
Ubox5	190.128	0.408328	0.0782869	5.21579	1.83e-07	9.4e-06
Clec4d	10554.2	-0.480642	0.0922776	-5.20865	1.9e-07	9.73e-06
Senp2	2439.99	-0.181646	0.0348854	-5.20694	1.92e-07	9.78e-06
Rela	3971.53	-0.371794	0.0714275	-5.2052	1.94e-07	9.83e-06
Kcna3	106.739	-1.02484	0.196921	-5.20433	1.95e-07	9.84e-06
Fosl1	15.6622	-1.72295	0.331343	-5.19991	1.99e-07	1e-05
Kcnj2	1956.29	0.611619	0.117809	5.1916	2.08e-07	1.04e-05
Zbtb14	377.679	0.440174	0.0847963	5.19096	2.09e-07	1.04e-05
Il17ra	896.021	-0.59812	0.115572	-5.17529	2.28e-07	1.13e-05
Ppwd1	202.356	0.377572	0.0730365	5.16964	2.35e-07	1.16e-05
Rnf19b	8679.95	-0.437143	0.0846281	-5.16546	2.4e-07	1.18e-05
Arid3b	235.985	-0.371846	0.0721218	-5.15581	2.53e-07	1.24e-05
2002-03-01	923.035	-0.200843	0.0389707	-5.15371	2.55e-07	1.25e-05
Srsf5	5546.92	-0.34515	0.0671961	-5.13646	2.8e-07	1.37e-05
Gm14325	356.504	0.480468	0.0935781	5.1344	2.83e-07	1.38e-05
Pxdc1	48.332	-1.01599	0.198064	-5.12962	2.9e-07	1.41e-05
Narfl	685.644	0.213091	0.0416942	5.11081	3.21e-07	1.55e-05
Tmem18	491.885	0.28793	0.0564721	5.09863	3.42e-07	1.64e-05
Mrps2	530.4	0.288772	0.0566764	5.0951	3.49e-07	1.66e-05
Sgk1	4245.5	0.563254	0.110537	5.09562	3.48e-07	1.66e-05
Zfp35	344.329	0.321773	0.0632485	5.08744	3.63e-07	1.72e-05
Zfp646	738.263	0.297981	0.0585695	5.08764	3.63e-07	1.72e-05
Fam26f	1049.67	1.15996	0.228451	5.07751	3.82e-07	1.8e-05
Snx19	871.582	0.229916	0.0454628	5.05723	4.25e-07	2e-05
Wdr48	1673.74	-0.183215	0.0362473	-5.05459	4.31e-07	2.02e-05
Zfp37	5.16794	1.53951	0.30506	5.04657	4.5e-07	2.1e-05
E230013L22Rik	177.574	-0.553491	0.109798	-5.04098	4.63e-07	2.15e-05
Zfp386	354.623	0.375093	0.0744139	5.04062	4.64e-07	2.15e-05
Tnip1	5388.37	-0.460504	0.0914922	-5.03326	4.82e-07	2.23e-05
Lars	1239.21	0.207201	0.0413169	5.01492	5.31e-07	2.44e-05
Abt1	264.502	0.322051	0.064338	5.00561	5.57e-07	2.53e-05
Mpp7	183.447	0.517301	0.103343	5.00564	5.57e-07	2.53e-05
Zfp518a	532.699	0.416986	0.0832869	5.00663	5.54e-07	2.53e-05
Rpusd2	71.1988	0.844853	0.168866	5.00309	5.64e-07	2.56e-05
5730409E04Rik	290.063	0.363038	0.0726877	4.99449	5.9e-07	2.67e-05
Gtf2b	2054.45	-0.259822	0.0520697	-4.98989	6.04e-07	2.72e-05
Pelo	160.592	0.521379	0.104653	4.98199	6.29e-07	2.82e-05
1810026J23Rik	611.328	0.260089	0.0522429	4.97845	6.41e-07	2.87e-05
Cnbd2	2405.14	-0.83695	0.168166	-4.97694	6.46e-07	2.88e-05
Wdr1	12606.9	0.192989	0.0388378	4.96912	6.73e-07	2.99e-05
Champ1	545.029	0.252631	0.0508628	4.96691	6.8e-07	3.01e-05
Fam175b	1637.28	0.18569	0.0373982	4.96522	6.86e-07	3.02e-05
Kctd18	232.463	0.349256	0.0703427	4.96506	6.87e-07	3.02e-05
Mylip	2157.27	0.4641	0.0936513	4.95562	7.21e-07	3.16e-05
Stx6	1695.64	-0.260262	0.0525383	-4.95375	7.28e-07	3.18e-05
Polr3e	530.509	0.264134	0.0533555	4.95046	7.4e-07	3.22e-05
Lima1	1894.69	-0.376428	0.0761924	-4.9405	7.79e-07	3.38e-05
Arl5b	509.399	-0.653232	0.133064	-4.90916	9.15e-07	3.95e-05
Smad5	394.755	0.35817	0.0730327	4.90424	9.38e-07	4.04e-05
Slc31a1	2102.62	-0.267947	0.0546859	-4.89975	9.6e-07	4.12e-05
Ggnbp2	1675.57	0.148048	0.0302359	4.89643	9.76e-07	4.18e-05
Eif3c	5614.12	0.171131	0.0349901	4.89084	1e-06	4.28e-05
2010315B03Rik	255.381	0.386341	0.0791398	4.88176	1.05e-06	4.47e-05
Tigd2	469.859	0.349296	0.0718815	4.85933	1.18e-06	4.99e-05
Xbp1	3185.71	-0.237735	0.0490169	-4.85006	1.23e-06	5.21e-05
Tnfrsf12a	166.506	-0.525667	0.108476	-4.84592	1.26e-06	5.3e-05
Zc3h12a	2326.77	-0.408109	0.0842346	-4.84491	1.27e-06	5.31e-05
Carlr	5.55311	-1.45586	0.300883	-4.83865	1.31e-06	5.46e-05
Mapkapk2	12658.6	-0.343233	0.0710103	-4.83357	1.34e-06	5.57e-05
Tmx4	2008.41	0.280812	0.0580889	4.83418	1.34e-06	5.57e-05
Tfe3	2997.39	-0.216397	0.0449109	-4.81836	1.45e-06	5.99e-05
Map3k6	291.002	-0.411536	0.0854657	-4.81522	1.47e-06	6.07e-05
Socs2	14.7414	1.18661	0.246507	4.81371	1.48e-06	6.09e-05
Sap30l	323.392	-0.307445	0.0641523	-4.79242	1.65e-06	6.76e-05
Nepro	258.673	0.309587	0.0646522	4.7885	1.68e-06	6.87e-05
Opa3	752.239	-0.259945	0.0543722	-4.78083	1.75e-06	7.11e-05
Il10rb	7378.2	-0.161018	0.0337015	-4.77777	1.77e-06	7.18e-05
Zfp770	122.618	0.506377	0.105987	4.77773	1.77e-06	7.18e-05
Foxj3	1005.02	0.246965	0.0517293	4.77417	1.8e-06	7.28e-05
Bcl2a1b	5170.99	-0.645258	0.135241	-4.77118	1.83e-06	7.35e-05
Esco1	643.369	0.315458	0.0661112	4.77163	1.83e-06	7.35e-05
Foxo1	361.474	0.280505	0.0588091	4.76975	1.84e-06	7.36e-05
Fpr1	33.1745	-1.15957	0.243126	-4.76941	1.85e-06	7.36e-05
Ercc6	684.31	0.388582	0.0814884	4.76856	1.86e-06	7.37e-05
Ggps1	323.352	0.247687	0.0519468	4.7681	1.86e-06	7.37e-05
Dnajc15	534.887	-0.551849	0.11593	-4.76018	1.93e-06	7.64e-05
Rpusd4	426.983	0.257423	0.0541531	4.75362	2e-06	7.87e-05
Piwil2	55.6648	-0.577462	0.121681	-4.74571	2.08e-06	8.15e-05
Lacc1	4050.88	-0.662987	0.139925	-4.73817	2.16e-06	8.44e-05
Lrrc63	58.4419	-0.868619	0.183513	-4.73328	2.21e-06	8.62e-05
Nos2	366.865	2.23232	0.471959	4.7299	2.25e-06	8.74e-05
Nt5dc2	1611.51	-0.346076	0.073365	-4.71718	2.39e-06	9.27e-05
H3f3b	27947.9	-0.265494	0.0563731	-4.70958	2.48e-06	9.6e-05
Lrig2	405.73	0.325589	0.0692039	4.70477	2.54e-06	9.8e-05
Jund	5278.72	-0.433605	0.0921898	-4.70339	2.56e-06	9.83e-05
Lsm14a	2271.47	-0.168892	0.0359238	-4.7014	2.58e-06	9.9e-05
Iglon5	17.7083	-1.32483	0.28217	-4.69516	2.66e-06	0.000101753
Zfp697	16.9872	1.14004	0.242884	4.69377	2.68e-06	0.000102146
Spin1	912.93	0.240768	0.0513369	4.68996	2.73e-06	0.000103757
Tubb2a	7574.53	0.287368	0.0614491	4.67652	2.92e-06	0.000110462
Clk3	1197.11	-0.269288	0.0575962	-4.67544	2.93e-06	0.000110722
Klf6	25511.1	-0.406962	0.0871145	-4.67157	2.99e-06	0.000112497
Ppfia3	61.5407	-1.00231	0.214809	-4.66605	3.07e-06	0.000115222
Areg	20.576	-1.46453	0.315183	-4.64661	3.37e-06	0.000126255
Srgn	5454.02	-0.4614	0.09962	-4.6316	3.63e-06	0.000135371
Hnrnpll	2420.31	0.333138	0.0720344	4.62471	3.75e-06	0.000139544
Cxcl3	268.899	-0.895869	0.194072	-4.61616	3.91e-06	0.000144994
6030458C11Rik	456.492	0.232448	0.0504457	4.60788	4.07e-06	0.000150456
Stk38l	653.855	0.461637	0.100261	4.60435	4.14e-06	0.000152592
Sf3b3	2495.78	0.246993	0.0536926	4.60014	4.22e-06	0.000155264
2510009E07Rik	1284.23	0.430989	0.0937711	4.59618	4.3e-06	0.000157784
Gpr4	7.27797	-1.47385	0.320744	-4.59508	4.33e-06	0.000158171
2700062C07Rik	132.022	0.376125	0.0820012	4.58682	4.5e-06	0.000164091
Lcmt2	232.018	0.440645	0.0961842	4.58126	4.62e-06	0.000168033
Bmf	302.16	0.648492	0.141609	4.57946	4.66e-06	0.000169008
A830010M20Rik	120.229	0.525093	0.114861	4.57154	4.84e-06	0.000175033
Pcdhb22	6.89225	1.58221	0.34668	4.56389	5.02e-06	0.000181029
Zfp472	115.956	0.805819	0.176818	4.55734	5.18e-06	0.00018624
Socs3	9820.86	-0.681825	0.14968	-4.55522	5.23e-06	0.000187598
Selk	2078.54	-0.262109	0.0575725	-4.55268	5.3e-06	0.000189355
Mfap3	1335.61	0.221702	0.0487428	4.54841	5.41e-06	0.000192164
Vamp3	2554.3	-0.159279	0.0350157	-4.54878	5.4e-06	0.000192164
Rusc2	1582.1	-0.335812	0.0740688	-4.53378	5.79e-06	0.000205404
Ankmy2	360.446	0.257757	0.0568644	4.53284	5.82e-06	0.000205454
Zfp84	327.368	0.419584	0.0925711	4.53257	5.83e-06	0.000205454
D11Wsu47e	138.786	0.390103	0.0861725	4.527	5.98e-06	0.000210361
Foxj2	816.869	0.247198	0.0546151	4.52618	6.01e-06	0.000210597
Ptpn23	2266.37	-0.421984	0.0933019	-4.52278	6.1e-06	0.000213435
Ddx5	23936	-0.23819	0.0527548	-4.51503	6.33e-06	0.000220784
Mob3c	1053.75	-0.45757	0.101382	-4.51331	6.38e-06	0.000221985
Padi2	1407.69	0.334931	0.074351	4.50473	6.65e-06	0.000230522
Mars2	106.111	0.530157	0.117848	4.49866	6.84e-06	0.00023656
Slc39a1	5156.27	-0.19237	0.0427727	-4.4975	6.88e-06	0.000237218
Rnf219	177.856	0.452548	0.100664	4.49565	6.94e-06	0.000238645
Zfp874b	211.164	0.507043	0.112876	4.49201	7.06e-06	0.000242106
Adra1a	390.669	0.789131	0.175862	4.48722	7.22e-06	0.00024695
Lcat	13.0628	-1.15803	0.258271	-4.48378	7.33e-06	0.000250301
Rgcc	58.1363	-1.07697	0.24025	-4.48272	7.37e-06	0.00025089
Zfp60	135.782	0.682569	0.152375	4.47953	7.48e-06	0.000253991
Nfkb1	4739.49	-0.334502	0.0747784	-4.47324	7.7e-06	0.000260894
Trmt5	199.609	0.284396	0.0636195	4.47026	7.81e-06	0.000263859
Rnf169	727.715	0.283033	0.0633355	4.46879	7.87e-06	0.000264984
Olr1	304.793	-1.08191	0.24217	-4.46755	7.91e-06	0.000265814
Trim32	295.866	0.318147	0.0712227	4.46693	7.94e-06	0.000265896
Serf2	7527.97	-0.266981	0.0598136	-4.46356	8.06e-06	0.000269415
Adipor1	5411.98	-0.176351	0.0395243	-4.46183	8.13e-06	0.000270887
Prickle1	4.95342	1.60962	0.360879	4.46026	8.19e-06	0.000272178
Hps5	854.697	0.201404	0.0451677	4.45902	8.23e-06	0.000273045
Med17	777.28	0.194982	0.0437366	4.45809	8.27e-06	0.000273532
Txnip	6966.94	0.628332	0.140989	4.45662	8.33e-06	0.000274699
Bcl2a1d	1753.61	-0.690361	0.155006	-4.45378	8.44e-06	0.00027765
Sap30bp	615.746	0.185665	0.0417268	4.44953	8.61e-06	0.000282469
Gch1	1168.7	-0.46866	0.105565	-4.43954	9.02e-06	0.00029515
Ccdc88b	1740.02	-0.326871	0.0736999	-4.43516	9.2e-06	0.000300453
Mmd	2423.41	-0.364216	0.0821779	-4.43205	9.33e-06	0.000304051
4930453N24Rik	503.295	0.274926	0.0620501	4.43071	9.39e-06	0.000305161
Klhl9	1711.3	0.201104	0.0454112	4.42851	9.49e-06	0.00030752
Zfp119a	78.1227	0.538801	0.121788	4.42408	9.69e-06	0.00031311
Ranbp10	1538.3	0.264911	0.0598904	4.42325	9.72e-06	0.000313515
Zfp777	293.295	0.374224	0.084792	4.41344	1.02e-05	0.000327255
Zfp160	242.597	0.411852	0.0933558	4.41164	1.03e-05	0.000329169
Cldn12	71.6049	0.647762	0.14692	4.40895	1.04e-05	0.000332439
Snn	402.719	0.679264	0.154348	4.40085	1.08e-05	0.000344249
Zfp282	392.687	0.273934	0.0623733	4.39186	1.12e-05	0.000357911
Sox7	36.5321	-1.1264	0.256634	-4.38915	1.14e-05	0.000361501
Emp1	10015.7	-0.344675	0.0785948	-4.38547	1.16e-05	0.000366759
Fam8a1	118.94	-0.44832	0.102294	-4.38266	1.17e-05	0.00037061
Ik	4553.56	-0.175351	0.0400849	-4.37448	1.22e-05	0.000383831
Flrt3	155.152	-1.14162	0.261028	-4.37356	1.22e-05	0.000384509
Limd1	2473.78	0.202965	0.0464575	4.36882	1.25e-05	0.000391028
Per1	466.036	-0.456101	0.104389	-4.36925	1.25e-05	0.000391028
Cstf2t	948.217	0.218054	0.0499933	4.36166	1.29e-05	0.000402914
Disp1	416.617	0.24988	0.0572959	4.36121	1.29e-05	0.000402914
Tgif1	2335.3	-0.315697	0.0724878	-4.35518	1.33e-05	0.000413168
Ube2j2	336.884	-0.448012	0.102918	-4.3531	1.34e-05	0.000416102
Sde2	1478.24	-0.30641	0.070508	-4.34576	1.39e-05	0.000429235
Eif1	8716.9	-0.234623	0.0540077	-4.34424	1.4e-05	0.000431164
Pik3r1	3400.23	0.310586	0.0716515	4.33468	1.46e-05	0.000449267
Ndnl2	350.058	0.236901	0.0547369	4.32799	1.5e-05	0.000462008
9130023H24Rik	100.031	0.587518	0.135817	4.32582	1.52e-05	0.000462484
Rbsn	785.41	0.216243	0.0499726	4.32724	1.51e-05	0.000462484
Tra2b	2517.51	-0.211941	0.0489942	-4.32584	1.52e-05	0.000462484
Zfp324	134.734	0.640615	0.148096	4.32567	1.52e-05	0.000462484
Lrrc27	536.479	-0.695042	0.160847	-4.32113	1.55e-05	0.000470977
Glipr1	14350.9	-0.334106	0.0773787	-4.3178	1.58e-05	0.000477009
Eid3	24.5132	-0.955147	0.221392	-4.31428	1.6e-05	0.000482398
Fan1	80.1617	0.513593	0.119043	4.31434	1.6e-05	0.000482398
Gpr183	1018.22	0.835996	0.193963	4.31007	1.63e-05	0.00049053
Lims2	43.737	0.733865	0.170364	4.30762	1.65e-05	0.000494824
Lrrc14	421.544	0.282336	0.0655701	4.30586	1.66e-05	0.000497618
Klhl42	183.01	0.457451	0.106262	4.30495	1.67e-05	0.000498508
Cnr2	677.334	0.471547	0.109623	4.30151	1.7e-05	0.000504117
Jak2	3162.94	-0.450772	0.104795	-4.30144	1.7e-05	0.000504117
Smad1	409.604	0.26296	0.0611932	4.29721	1.73e-05	0.00051265
Fam122a	360.643	0.272172	0.0633447	4.29668	1.73e-05	0.000512706
Ythdc1	1152.87	-0.219075	0.0510118	-4.2946	1.75e-05	0.00051633
BC048403	228.01	0.300987	0.0701138	4.29283	1.76e-05	0.00051927
Atg14	408.974	0.321301	0.0748748	4.29118	1.78e-05	0.000520761
Cdk7	520.323	0.21811	0.0508265	4.29126	1.78e-05	0.000520761
Gm14326	236.562	0.405769	0.0946318	4.28788	1.8e-05	0.000527365
Zfp26	434.911	0.313163	0.0730466	4.28716	1.81e-05	0.000527851
Hbegf	165.686	-0.984704	0.229779	-4.28543	1.82e-05	0.000530779
Kansl2	721.78	0.18025	0.0421074	4.28071	1.86e-05	0.000539722
Rhov	260.203	0.659892	0.154139	4.28116	1.86e-05	0.000539722
Ifnb1	1033.4	1.46714	0.343767	4.26783	1.97e-05	0.000570545
Tor1b	770.801	0.196592	0.0460766	4.26663	1.98e-05	0.000572337
AI504432	316.498	-0.611982	0.143485	-4.26512	2e-05	0.000574262
Rhbdf2	2276.74	-0.42968	0.100756	-4.26455	2e-05	0.000574262
Zfp605	56.3502	0.750852	0.176075	4.26438	2e-05	0.000574262
Mir703	89.7505	-0.746331	0.175181	-4.26035	2.04e-05	0.000583401
Map3k1	1390.6	0.273546	0.0642351	4.25851	2.06e-05	0.000586921
2810403A07Rik	720.76	-0.40335	0.0949298	-4.24893	2.15e-05	0.000611236
Ppp4c	2240.74	-0.193327	0.0455546	-4.24385	2.2e-05	0.000623861
Camk1	3857.73	-0.349129	0.0822855	-4.2429	2.21e-05	0.000625116
Slc25a33	105.024	-0.456677	0.107693	-4.24056	2.23e-05	0.000630286
Efr3b	1742.38	0.454626	0.107303	4.23685	2.27e-05	0.000639386
Msl1	1002.63	-0.208955	0.0493723	-4.23223	2.31e-05	0.000651229
Ctu1	196.828	-0.373259	0.0882099	-4.23149	2.32e-05	0.000651278
Ticam1	1191.01	-0.283572	0.0670189	-4.23123	2.32e-05	0.000651278
Jrkl	210.349	0.345855	0.0817852	4.22882	2.35e-05	0.000656869
Abhd17c	1626.5	-0.375046	0.0887962	-4.22367	2.4e-05	0.000670584
Gm7120	113.696	1.08493	0.256995	4.22161	2.43e-05	0.000675278
Zfp213	94.4044	0.552235	0.131052	4.21388	2.51e-05	0.000697319
Camk2g	629.708	0.187268	0.0444521	4.2128	2.52e-05	0.000699142
Aph1b	355.442	0.342039	0.0813183	4.20618	2.6e-05	0.000718389
Lrrc25	2955.86	-0.235524	0.056068	-4.20069	2.66e-05	0.000734448
Usp30	330.015	0.255199	0.0607817	4.19861	2.69e-05	0.000739621
Mtpn	13723.7	-0.202648	0.0483375	-4.19235	2.76e-05	0.000758726
Mrpl44	425.939	0.246514	0.0589274	4.18336	2.87e-05	0.000787692
Irgq	1119.23	0.305626	0.0731053	4.18062	2.91e-05	0.00079456
Lcp2	3551.96	-0.450698	0.107812	-4.18041	2.91e-05	0.00079456
Adnp2	627.645	0.23966	0.0573428	4.17942	2.92e-05	0.000796348
Mief2	200.877	0.463977	0.111029	4.17888	2.93e-05	0.000796541
Cdkn1b	707.506	0.359966	0.0861874	4.17655	2.96e-05	0.000799309
Pars2	65.2199	0.694334	0.166258	4.17625	2.96e-05	0.000799309
Prkrir	463.626	0.286442	0.0685806	4.17672	2.96e-05	0.000799309
Zfp809	157.477	0.358714	0.0858955	4.17617	2.96e-05	0.000799309
Epm2aip1	334.306	0.570916	0.136841	4.17212	3.02e-05	0.000808822
Ist1	2369.42	-0.224718	0.053875	-4.1711	3.03e-05	0.000808822
Map2k3os	36.2639	-0.676012	0.162067	-4.17119	3.03e-05	0.000808822
Wdr20	361.436	0.22785	0.0546146	4.17197	3.02e-05	0.000808822
Zbtb5	439.17	0.385784	0.0924629	4.17232	3.02e-05	0.000808822
Arl5a	2398.16	0.232983	0.0558645	4.17051	3.04e-05	0.00080923
D3Ertd254e	179.617	0.379931	0.091136	4.16883	3.06e-05	0.000813291
Gapdh	11141.4	0.34915	0.0837607	4.16843	3.07e-05	0.000813291
Tmem160	521.989	-0.414084	0.0994386	-4.16422	3.12e-05	0.000826719
Cd14	28743.6	-0.51887	0.124685	-4.16145	3.16e-05	0.000835079
Sfpq	3402.78	-0.201288	0.0484192	-4.1572	3.22e-05	0.000849015
Mtif3	261.53	0.316497	0.0761898	4.15406	3.27e-05	0.000858995
Ctla2b	545.313	-0.570363	0.137464	-4.14918	3.34e-05	0.000875728
F3	142.251	-0.948124	0.228588	-4.14775	3.36e-05	0.00087943
Nhlrc1	64.6164	0.62886	0.151827	4.14194	3.44e-05	0.000898614
Pde4dip	511.681	0.285347	0.0689011	4.1414	3.45e-05	0.000898614
Rnf130	5193.62	-0.199053	0.0480595	-4.14181	3.45e-05	0.000898614
AW209491	172.815	0.344755	0.0832947	4.13898	3.49e-05	0.000906324
4930539J05Rik	46.7107	-0.712116	0.1722	-4.1354	3.54e-05	0.000918703
A630072M18Rik	249.262	-0.46832	0.113275	-4.13437	3.56e-05	0.000920964
Ctdsp1	2914.39	-0.180039	0.0435661	-4.13255	3.59e-05	0.000926433
Ets2	2890.12	-0.4523	0.10958	-4.12758	3.67e-05	0.000944783
Txnrd1	9248.03	-0.39415	0.0955365	-4.12565	3.7e-05	0.00095081
Msl3l2	67.9835	0.626931	0.151977	4.12516	3.7e-05	0.000950925
Coil	158.555	0.335589	0.0813623	4.12462	3.71e-05	0.000951066
Zfp748	183.48	0.52177	0.126514	4.12421	3.72e-05	0.000951066
Heatr3	600.307	0.283555	0.0688612	4.11778	3.83e-05	0.000974094
Vasp	4058.28	-0.32321	0.0784845	-4.11814	3.82e-05	0.000974094
Mtch1	2421.13	-0.196444	0.0477196	-4.11664	3.84e-05	0.000977013
Hif1an	985.792	0.180293	0.0438463	4.11194	3.92e-05	0.000995143
Ovca2	430.276	0.220665	0.0536928	4.10976	3.96e-05	0.00100258
2810013P06Rik	56.4661	0.706107	0.172002	4.10521	4.04e-05	0.0010205
Zfp110	601.12	0.229501	0.0559119	4.1047	4.05e-05	0.00102079
Setd1b	964.501	0.40823	0.0994916	4.10316	4.08e-05	0.00102556
Hspa1l	59.6265	0.555939	0.135513	4.10248	4.09e-05	0.00102658
Adamts4	413.075	-1.44552	0.352442	-4.10143	4.11e-05	0.00102922
Pex12	133.17	0.372205	0.0907657	4.10072	4.12e-05	0.00103038
F2rl2	46.296	0.813289	0.198373	4.0998	4.14e-05	0.00103249
Nop2	745.565	0.312829	0.0763907	4.09512	4.22e-05	0.00105151
Snx20	2075.88	-0.262269	0.0640819	-4.09272	4.26e-05	0.00106041
Nlrc4	245.765	-0.330659	0.0808077	-4.09192	4.28e-05	0.00106201
Eif4e2	2048.56	-0.141106	0.034511	-4.08871	4.34e-05	0.00107376
Slco4a1	208.491	-0.789983	0.193222	-4.08847	4.34e-05	0.00107376
Polr2b	1321.66	0.191936	0.0469543	4.08773	4.36e-05	0.00107513
Ccl22	1158.07	-0.876739	0.214551	-4.0864	4.38e-05	0.00107558
Fosb	168.408	-1.38039	0.337809	-4.0863	4.38e-05	0.00107558
Zbtb25	74.031	0.502859	0.123034	4.08717	4.37e-05	0.00107558
Wdr45b	1333.8	-0.135708	0.0332486	-4.0816	4.47e-05	0.00109545
Rnf146	953.216	0.201971	0.0495329	4.07751	4.55e-05	0.0011128
Tceanc2	627.718	0.227852	0.0558873	4.07698	4.56e-05	0.00111318
Farsb	1202.58	0.200405	0.0492082	4.0726	4.65e-05	0.00113222
Srxn1	4821.11	-0.424075	0.104178	-4.07068	4.69e-05	0.00113941
Zfp280d	306.431	0.344317	0.0845945	4.07021	4.7e-05	0.00113956
Dcun1d5	1045.22	-0.209712	0.0515388	-4.069	4.72e-05	0.00114333
Gtf2e1	347.879	0.268601	0.0660968	4.06375	4.83e-05	0.00116717
Erbb2ip	4560.51	-0.368526	0.0908519	-4.05634	4.98e-05	0.00120251
Tob2	1042.1	-0.250492	0.061774	-4.05497	5.01e-05	0.00120731
Arhgap25	3843.13	0.505953	0.124834	4.05302	5.06e-05	0.00121514
Gemin4	202.911	0.392032	0.097028	4.0404	5.34e-05	0.00128002
Zfp551	12.0093	1.43826	0.356167	4.03815	5.39e-05	0.00128997
Tbl1xr1	1447.56	0.323632	0.0801903	4.0358	5.44e-05	0.00129819
Top1	2078.18	-0.278533	0.0690158	-4.03579	5.44e-05	0.00129819
Socs1	482.944	-0.900581	0.223321	-4.03268	5.51e-05	0.00131244
Tgoln1	6321.05	-0.192334	0.0476978	-4.03235	5.52e-05	0.00131244
Zfp12	207.148	0.449767	0.111605	4.02999	5.58e-05	0.00132326
Fam110a	302.217	-0.427329	0.106126	-4.0266	5.66e-05	0.00133997
Rrad	206.246	-0.480978	0.119561	-4.02288	5.75e-05	0.00135879
AU041133	42.2218	0.596942	0.148469	4.02066	5.8e-05	0.00136917
Sfr1	1655.99	-0.16815	0.0418434	-4.01856	5.86e-05	0.00137637
Srf	1197.65	-0.2556	0.0636002	-4.01886	5.85e-05	0.00137637
Bcl2a1c	40.6799	-0.875458	0.217987	-4.01609	5.92e-05	0.00138576
Tpm2	29.5915	0.812852	0.202397	4.01613	5.92e-05	0.00138576
Fam110c	6.59202	1.63477	0.40753	4.01141	6.04e-05	0.00141097
Gse1	838.649	0.307915	0.0768781	4.00524	6.2e-05	0.00144307
Smyd5	677.481	0.256411	0.0640156	4.00545	6.19e-05	0.00144307
Wfdc17	3932.85	-0.470397	0.117489	-4.00374	6.23e-05	0.0014496
Snrk	731.198	0.194701	0.0487408	3.99462	6.48e-05	0.00150111
Zfp953	168.738	0.42486	0.106353	3.9948	6.47e-05	0.00150111
Zcchc6	1925.24	-0.319743	0.0801245	-3.99059	6.59e-05	0.00152414
Phax	673.229	0.213849	0.05362	3.98823	6.66e-05	0.00153656
Tceb3	2559.36	-0.120617	0.0302502	-3.98733	6.68e-05	0.00153966
Mettl18	31.4514	0.824554	0.206849	3.98627	6.71e-05	0.00154377
Spryd7	2388.36	-0.329152	0.0825927	-3.98524	6.74e-05	0.00154768
Inpp5a	377.149	-0.219982	0.0552494	-3.98162	6.84e-05	0.00156869
Zbtb32	20.3788	-0.951844	0.239173	-3.97974	6.9e-05	0.00157832
Mms19	1033.05	0.161433	0.0405996	3.97623	7e-05	0.00159894
Adrbk1	5240.99	-0.14063	0.0354195	-3.97041	7.17e-05	0.00163558
Atp6v1e1	4443.07	-0.220905	0.0556744	-3.9678	7.25e-05	0.00165066
Ikbkap	768.074	0.241535	0.0609278	3.96428	7.36e-05	0.00167223
Utp15	618.137	0.187584	0.0474195	3.95584	7.63e-05	0.00172936
Zfp654	384.332	0.338995	0.0857961	3.95117	7.78e-05	0.00176035
Cry2	134.873	0.382471	0.0968682	3.94836	7.87e-05	0.00177796
Ptcd1	303.644	0.360668	0.0913606	3.94774	7.89e-05	0.00177948
Hmga2-ps1	362.802	-0.587971	0.1491	-3.94347	8.03e-05	0.00180507
Lemd2	927.828	-0.217619	0.0551824	-3.94363	8.03e-05	0.00180507
Myo7a	924.402	0.239238	0.0607059	3.94093	8.12e-05	0.00182113
E030024N20Rik	379.873	0.360472	0.0917324	3.9296	8.51e-05	0.00190575
E130012A19Rik	85.7996	-0.544296	0.138528	-3.92913	8.53e-05	0.0019062
1700049G17Rik	75.3137	0.574453	0.146235	3.92829	8.56e-05	0.0019095
Ralgds	1719.05	-0.430226	0.109642	-3.92392	8.71e-05	0.00194114
Zfp958	135.652	0.47538	0.121223	3.92155	8.8e-05	0.00195694
Ralb	2412.51	-0.142412	0.036356	-3.91714	8.96e-05	0.00198961
Zbtb7a	2870.44	-0.247698	0.0632856	-3.91396	9.08e-05	0.00201252
Gm13889	153.783	-0.654912	0.167474	-3.91053	9.21e-05	0.0020378
Gramd1a	1612.65	-0.579354	0.14829	-3.90689	9.35e-05	0.00206517
Gja1	294.684	0.645994	0.165478	3.90381	9.47e-05	0.00208809
Btbd3	197.716	0.414641	0.106268	3.90184	9.55e-05	0.00210155
Swsap1	72.0533	0.447782	0.114804	3.90039	9.6e-05	0.00211049
Ebpl	312.367	0.311489	0.0799419	3.89645	9.76e-05	0.0021415
Rev1	332.233	0.241346	0.0619781	3.89405	9.86e-05	0.00215908
Morc2a	821.285	0.241669	0.0621363	3.88933	0.000100523	0.0021978
Atg12	1311.41	0.220551	0.0567236	3.88817	0.000101002	0.00220452
Thap11	477.402	0.253789	0.0652863	3.88732	0.000101358	0.00220853
Usp14	2217.69	0.183423	0.0472164	3.88472	0.000102448	0.0022285
Rdh13	626.899	0.248478	0.0640082	3.88198	0.000103611	0.0022462
Zfp260	539.843	0.222192	0.0572364	3.882	0.000103599	0.0022462
C5ar1	20148.6	-0.298752	0.0770576	-3.877	0.000105753	0.00228875
Ddx51	372.812	0.263238	0.0679062	3.87649	0.000105974	0.00228967
Hilpda	483.568	-0.790014	0.203853	-3.8754	0.000106448	0.00229606
Oxa1l	1014.91	0.197233	0.0509109	3.87408	0.000107029	0.00230471
Ascc1	392.029	-0.21778	0.0562912	-3.86882	0.000109364	0.00234135
Ccdc34	198.853	-0.352965	0.0912115	-3.86975	0.000108947	0.00234135
Fbrs	2147.61	-0.329521	0.085165	-3.86921	0.00010919	0.00234135
Zbtb18	1178.17	0.299012	0.077292	3.8686	0.00010946	0.00234135
Fjx1	8.36376	-0.856903	0.221807	-3.86328	0.000111874	0.00238375
Usp16	1050.2	-0.187527	0.0485428	-3.86314	0.00011194	0.00238375
Zfp87	185.285	0.454008	0.117527	3.86301	0.000112	0.00238375
Tnfaip2	67701.7	-0.367946	0.0952795	-3.86176	0.000112574	0.00239202
Dcaf12	1748.13	-0.1194	0.0309283	-3.86054	0.000113139	0.00239616
Sri	2103.31	-0.149592	0.038749	-3.86053	0.000113143	0.00239616
Sh3tc1	1132.72	0.234219	0.0607206	3.85732	0.000114636	0.00242379
Ankrd34a	18.4385	0.873457	0.226803	3.85116	0.000117558	0.00247739
Kbtbd7	264.832	0.305854	0.0794151	3.85133	0.000117478	0.00247739
Gid8	1016.58	0.162753	0.0423128	3.84643	0.00011985	0.00252157
Gdf3	269.233	-1.00652	0.261918	-3.84287	0.000121605	0.00254981
Hspa5	27553.8	-0.283552	0.0737933	-3.84252	0.000121777	0.00254981
Zfp935	260.806	0.30487	0.0793416	3.8425	0.000121788	0.00254981
Tceanc	38.3847	0.664059	0.172858	3.84165	0.000122209	0.00255444
H2afj	670.277	-0.390052	0.101591	-3.83943	0.00012332	0.00257347
2210404O09Rik	92.8399	0.447514	0.116639	3.83673	0.000124684	0.00259772
Kpna6	1975.33	0.165951	0.0432709	3.83516	0.000125482	0.0026101
AY074887	40.6489	-1.12722	0.29399	-3.83421	0.000125968	0.00261598
Noc3l	410.047	0.28806	0.0751767	3.83177	0.000127223	0.00263778
Osbpl1a	637.608	0.221406	0.0578038	3.8303	0.000127986	0.00264504
Traf2	625.417	-0.273045	0.0712794	-3.83063	0.000127817	0.00264504
Ywhae	8202.39	0.144208	0.0376645	3.82876	0.000128793	0.00265744
Pgam5	650.133	0.184878	0.0483281	3.82549	0.000130514	0.00268863
Klhl7	399.051	0.196	0.0512734	3.82264	0.000132031	0.00271552
Cysltr2	21.7344	-1.30483	0.341505	-3.82081	0.000133012	0.00273133
Pcbd2	292.865	-0.310624	0.0813338	-3.81912	0.000133928	0.00274573
Dctpp1	208.665	-0.304664	0.0797902	-3.81831	0.000134368	0.00274958
Rft1	495.134	0.199772	0.0523238	3.81799	0.000134544	0.00274958
Zfp317	353.725	0.230401	0.060369	3.81655	0.000135332	0.00276129
Micu1	1326.31	-0.126366	0.0331524	-3.81168	0.000138028	0.00281183
Nol6	843.287	0.219215	0.0576808	3.80048	0.000144415	0.00293728
Polr1a	741.153	0.368892	0.0971059	3.79887	0.00014536	0.00295182
Pym1	314.181	0.264447	0.069632	3.79778	0.000145999	0.00296011
Rwdd4a	431.136	0.190784	0.0502491	3.79676	0.000146598	0.00296756
Zfp445	1236.25	0.258267	0.0680992	3.79251	0.000149133	0.00301412
Arid3a	513.831	0.280103	0.0738872	3.79096	0.000150068	0.0030235
Tmem256	1015.75	-0.319141	0.0841769	-3.79132	0.000149852	0.0030235
Trmt112	1164.06	-0.240887	0.0636534	-3.78436	0.000154107	0.00310001
Med23	657.206	0.257993	0.0682053	3.78259	0.000155205	0.00311721
Asb7	305.588	0.244351	0.0646993	3.77671	0.000158912	0.00317787
Dapk3	543.166	-0.244239	0.0646634	-3.77708	0.000158681	0.00317787
Exog	110.931	0.381306	0.100965	3.77662	0.000158968	0.00317787
Ccl3	17276.6	-0.501615	0.132864	-3.77542	0.000159739	0.00318833
Slc10a3	566.863	0.187692	0.049724	3.77467	0.000160218	0.00319291
Itpr2	890.927	0.259931	0.0688736	3.77403	0.000160634	0.00319623
Fam53c	1987.3	0.30066	0.079675	3.77358	0.00016092	0.00319697
Gadd45b	5543.03	-0.366494	0.0971571	-3.77218	0.00016183	0.00321009
Prdm1	2711.17	-0.385983	0.102379	-3.77015	0.000163147	0.00323122
Supt7l	381.467	0.200695	0.0532775	3.76698	0.000165237	0.00326757
Dync1li2	1922.06	0.165023	0.0438689	3.76174	0.000168735	0.00333162
Sac3d1	270.89	0.355041	0.0944865	3.75759	0.00017156	0.00338219
Pdgfb	4346.44	-0.487508	0.1298	-3.75585	0.000172757	0.00339751
Setd7	1179.75	0.259676	0.069142	3.75569	0.000172867	0.00339751
Mrpl9	771.583	0.172028	0.0458393	3.75284	0.000174844	0.00343111
Trim13	433.459	-0.379187	0.101086	-3.75114	0.000176031	0.00344913
2310036O22Rik	1274.15	-0.272342	0.0727019	-3.74601	0.000179669	0.00350654
Brd1	1278.63	0.1817	0.0485167	3.74509	0.000180327	0.00350654
Camk4	7.42406	1.37595	0.367381	3.7453	0.000180179	0.00350654
Flot1	876.518	-0.247705	0.0661321	-3.74561	0.000179955	0.00350654
Orai2	1455.69	-0.268728	0.0717444	-3.74564	0.000179935	0.00350654
Lins1	123.582	0.367953	0.0982675	3.7444	0.000180823	0.00351087
AI467606	542.11	0.346572	0.0925997	3.74268	0.000182064	0.00352431
Cisd3	134.678	-0.361815	0.0966696	-3.7428	0.000181979	0.00352431
Nf2	2530.32	-0.209619	0.0560172	-3.74206	0.000182521	0.00352783
Rel	1861.2	-0.512972	0.137123	-3.74097	0.000183309	0.00353478
Tmem184c	725.909	0.278714	0.0745065	3.7408	0.000183432	0.00353478
Rprd2	714.529	0.214839	0.0574516	3.73947	0.000184405	0.00354821
Wdr33	1047.97	0.15673	0.041985	3.733	0.000189211	0.00363523
Eif6	1814.45	-0.249437	0.0668737	-3.72997	0.000191506	0.00367108
Smim7	1907.19	-0.167222	0.0448342	-3.72978	0.000191649	0.00367108
Gpr132	1797.85	-0.506201	0.135735	-3.72933	0.000191992	0.00367217
Ankrd13a	4349.11	-0.115723	0.0310529	-3.72664	0.000194051	0.0037031
Gm12504	4.55601	-1.2718	0.341289	-3.72646	0.000194186	0.0037031
Aar2	678.348	0.193383	0.0519789	3.72042	0.000198895	0.00378727
Il6st	3780.73	0.312114	0.0839694	3.717	0.0002016	0.00383309
Ip6k2	329.938	-0.20025	0.0539503	-3.71175	0.00020583	0.00390253
Sucla2	1143.52	0.154494	0.0416234	3.71171	0.000205861	0.00390253
Usp36	385.896	0.266142	0.0717153	3.71109	0.000206367	0.00390636
Lmna	6504.46	-0.256392	0.0691586	-3.70731	0.000209473	0.00395931
Pdpn	872.645	-0.717858	0.193825	-3.70364	0.000212525	0.00401109
Fam96b	433.644	-0.300143	0.0810846	-3.7016	0.000214241	0.00403755
Gm10791	18.9222	-0.711332	0.19225	-3.70005	0.000215561	0.00405646
Gtf2a1	1096.27	0.263981	0.0713781	3.69834	0.000217013	0.00407781
Abhd13	691.882	0.178976	0.0484363	3.69507	0.000219824	0.00412459
Adprhl2	457.71	0.236853	0.0641781	3.69056	0.000223764	0.00418628
Hadhb	1982.94	0.169947	0.0460454	3.69086	0.0002235	0.00418628
Tmem87a	907.596	0.190071	0.0515236	3.689	0.000225133	0.00420576
Sec61a1	3474.93	0.145177	0.0393631	3.68816	0.000225885	0.00421368
Atic	1352.47	0.215197	0.0583775	3.68631	0.000227534	0.00423827
Col11a2	130.126	-0.603645	0.163862	-3.68387	0.000229723	0.00426136
Tstd2	705.599	0.203128	0.0551397	3.68388	0.000229711	0.00426136
Zfp40	124.639	0.441508	0.119851	3.68381	0.000229769	0.00426136
Aars	2428.99	0.248092	0.0673689	3.68259	0.000230875	0.00427569
Nupl2	169.279	0.293133	0.0796887	3.67848	0.000234632	0.004339
5031414D18Rik	140.409	0.6868	0.186846	3.67575	0.000237151	0.00437928
Rgs16	416.466	0.84419	0.229756	3.67429	0.000238508	0.00439801
Pes1	1929.8	0.156768	0.0426766	3.6734	0.000239344	0.0044071
Fam219b	466.908	0.201981	0.0550114	3.67162	0.000241013	0.00443147
Topors	900.424	0.180598	0.0491935	3.67117	0.000241444	0.00443304
Chd7	362.053	-0.372822	0.101626	-3.66857	0.000243914	0.00447199
Mir686	8.70671	1.95556	0.533163	3.66785	0.000244596	0.0044781
C920009B18Rik	473.258	-0.323256	0.0881431	-3.6674	0.000245026	0.00447957
Rtcb	1977.74	0.134367	0.0366646	3.66477	0.000247557	0.00451942
Med4	366.745	0.215741	0.0588775	3.66424	0.000248075	0.00452244
Zfp511	258.158	-0.245443	0.0670297	-3.6617	0.000250542	0.00456094
Surf6	466.528	0.202343	0.0552712	3.66091	0.000251319	0.0045686
Serpina3g	68.6208	1.57333	0.429957	3.65926	0.00025294	0.00459156
2010-09-01	275.444	0.263296	0.0719796	3.65792	0.000254269	0.00460916
Cbll1	412.734	0.238768	0.0653036	3.65628	0.000255903	0.00461922
P3h3	511.153	-0.304101	0.0831674	-3.65649	0.000255693	0.00461922
Sh3kbp1	2763.44	0.168524	0.0460826	3.657	0.000255186	0.00461922
C2cd2l	742.709	-0.252466	0.0690582	-3.65584	0.000256337	0.00462055
Vps52	1324.89	0.131972	0.0361186	3.65386	0.00025833	0.00464995
Ensa	3742.97	-0.14743	0.0403997	-3.64928	0.000262977	0.00472696
Cwc22	724.648	0.159714	0.0437817	3.64795	0.000264339	0.0047448
Ogfod1	447.537	0.217265	0.0595706	3.64719	0.000265128	0.00475231
Rps28	4232.11	-0.37227	0.102142	-3.64462	0.000267792	0.00479337
Zfp870	87.8922	0.666668	0.183182	3.63938	0.000273301	0.00488515
Tmem186	168.24	0.333347	0.091642	3.63749	0.000275305	0.00491414
Bend3	193.848	0.422003	0.116052	3.63634	0.000276538	0.00492929
Malat1	7115.89	-1.30339	0.358814	-3.6325	0.000280688	0.00499633
Zak	1462.69	0.217603	0.0599132	3.63197	0.00028127	0.00499975
Cpeb2	1375.37	-0.352291	0.0970487	-3.63004	0.000283378	0.00501154
Slc25a51	1536.03	0.213768	0.0588902	3.62993	0.000283495	0.00501154
Taco1	136.457	0.321457	0.088536	3.6308	0.000282543	0.00501154
Zfp622	1197.9	-0.245258	0.0675543	-3.63054	0.00028283	0.00501154
Unc80	5.95493	-1.3166	0.362872	-3.62827	0.000285329	0.00503702
Vta1	841.171	-0.153156	0.0422626	-3.62392	0.00029017	0.00511544
Mgat4b	2198.55	-0.207964	0.0574621	-3.61914	0.000295578	0.00520363
Fyttd1	849.381	0.219916	0.0608081	3.61656	0.000298545	0.00524867
Zmym1	179.038	0.303752	0.084002	3.61601	0.000299183	0.00525269
Yy1	1396.96	-0.148961	0.0412159	-3.61416	0.000301324	0.00528306
Akt2	2426.82	-0.136905	0.0378854	-3.61365	0.000301911	0.00528612
Slc16a1	387.043	0.447034	0.123769	3.61182	0.00030405	0.00531632
Clk2	318.127	0.443998	0.122953	3.61112	0.000304882	0.00531679
Zfp574	263.756	0.348486	0.0965043	3.6111	0.000304906	0.00531679
Dnajc28	88.3879	0.569771	0.158073	3.60449	0.000312771	0.00542929
Gas6	11361	-0.361693	0.100334	-3.60488	0.000312294	0.00542929
Ube2z	3056.56	-0.115367	0.0320066	-3.60448	0.000312777	0.00542929
Wipf2	576.461	0.211669	0.0587275	3.60426	0.000313049	0.00542929
Thoc3	460.487	0.197761	0.0548753	3.60382	0.000313575	0.00543106
Zscan25	218.394	0.236165	0.0655788	3.60125	0.000316697	0.00547774
Zfp142	280.668	0.324734	0.0902069	3.59988	0.000318361	0.00549912
Med21	867.442	0.262428	0.0729286	3.59843	0.00032015	0.00552259
Ncf1	9945.43	-0.204349	0.0568167	-3.59663	0.000322368	0.00555339
2510039O18Rik	2383.05	-0.168456	0.0468541	-3.59532	0.000323992	0.00557387
U2af1l4	403.957	-0.210214	0.0584799	-3.59464	0.000324842	0.00558102
Chd4	7159.72	-0.230046	0.0640344	-3.59253	0.000327477	0.00561127
Foxp4	1380.71	-0.413009	0.114953	-3.59284	0.000327091	0.00561127
Ppp2r2a	1918.95	-0.179398	0.0499813	-3.5893	0.000331569	0.0056738
Ccl28	6.16634	1.45554	0.405633	3.58833	0.000332804	0.00568033
Lrrfip1	4655.45	-0.207743	0.0578945	-3.5883	0.000332835	0.00568033
Apbb3	182.837	-0.541713	0.151159	-3.58374	0.000338708	0.00577289
Trmt6	556.952	0.168166	0.0469497	3.58182	0.000341206	0.00580774
Fig4	823.677	0.140414	0.0392431	3.57805	0.00034617	0.0058827
Zfp949	221.392	0.350583	0.0979891	3.57778	0.000346527	0.0058827
Zfp738	179.305	0.340812	0.095314	3.57568	0.000349317	0.00592224
Ndrg1	3744.4	-0.466628	0.13069	-3.5705	0.000356294	0.00603255
Cnot11	556.039	0.151455	0.0424868	3.56476	0.000364191	0.00615815
Zfp964	11.3	1.27952	0.359047	3.56365	0.000365728	0.00617599
Map1b	6.87453	-0.931694	0.261496	-3.56294	0.000366724	0.00618468
Dis3l2	397.173	0.213326	0.0598857	3.56222	0.000367729	0.00618474
Rsl1	144.774	0.334743	0.0939787	3.5619	0.000368174	0.00618474
Zfp418	26.2491	0.882662	0.247793	3.5621	0.000367904	0.00618474
Zbtb1	387.156	0.336531	0.0945562	3.55906	0.000372188	0.006244
Cwf19l1	206.084	0.239029	0.0672119	3.55635	0.000376044	0.00629583
Zfp322a	263.454	0.312783	0.0879544	3.5562	0.000376259	0.00629583
Rab31	4954.79	0.122229	0.0343853	3.5547	0.000378412	0.00632361
Ubiad1	217.4	0.251065	0.0706469	3.55381	0.000379697	0.0063286
Zfp39	76.5112	0.748694	0.210665	3.55396	0.000379478	0.0063286
Psenen	1340.51	-0.225152	0.0633612	-3.55346	0.000380195	0.00632869
Mid1ip1	2765.96	-0.297794	0.0838739	-3.5505	0.0003845	0.00639207
Pitrm1	1428.47	0.123899	0.0349098	3.54911	0.000386529	0.00639958
Ppp1r12c	2691	-0.166462	0.0468972	-3.54951	0.000385954	0.00639958
Rfesd	150.262	0.294753	0.0830565	3.54883	0.000386947	0.00639958
Trmo	90.101	0.373549	0.105234	3.54969	0.00038569	0.00639958
Cldnd1	814.825	-0.191786	0.0540604	-3.54762	0.000388723	0.00642069
Dctn4	1944.69	0.128732	0.0362913	3.5472	0.000389351	0.0064228
Srfbp1	336.764	0.325318	0.0917489	3.54574	0.000391515	0.00645019
Tfb2m	378.304	0.207343	0.0585927	3.53871	0.000402087	0.00661588
Fli1	1170.07	0.215	0.0607822	3.53721	0.000404372	0.00663645
Tecr	2142.99	-0.21826	0.0616984	-3.53753	0.000403887	0.00663645
Nol10	348.138	0.293317	0.0829595	3.53567	0.00040675	0.00666695
Ppm1m	656.504	-0.156475	0.0442722	-3.53438	0.000408731	0.00669088
Ap5b1	500.993	0.25025	0.0708222	3.53349	0.000410107	0.00670486
Plscr1	1616.47	-0.246742	0.0698899	-3.53043	0.00041488	0.00677426
Traf1	1923.2	-0.508261	0.144138	-3.52622	0.000421541	0.00687427
Rdh5	7.76589	-0.957894	0.271688	-3.52571	0.000422344	0.00687452
Vav2	954.186	-0.165275	0.0468793	-3.52554	0.000422627	0.00687452
Cd33	419.045	-0.858738	0.243603	-3.52516	0.000423234	0.00687567
Zfp839	266.649	0.245314	0.0696421	3.52249	0.000427514	0.00693644
Palb2	110.567	0.497056	0.141474	3.5134	0.000442407	0.00716425
Pdgfc	177.521	-0.510595	0.145339	-3.51314	0.000442848	0.00716425
Slc35c1	665.253	0.223809	0.0637105	3.51291	0.00044323	0.00716425
Zbed3	205.654	0.322253	0.0918096	3.51001	0.000448088	0.00723366
Ehd1	12113.9	-0.379588	0.10816	-3.50951	0.000448928	0.00723811
Tifa	2054.33	0.324382	0.0924789	3.50763	0.000452123	0.00728049
Mir8112	11.4125	-0.980699	0.280132	-3.50085	0.000463775	0.00745783
Vhl	411.543	0.237796	0.067931	3.50055	0.000464299	0.00745783
Rps6ka4	1562.15	-0.178054	0.0508991	-3.49817	0.000468455	0.00751519
Plek	39938.5	-0.284968	0.0814893	-3.497	0.000470526	0.007539
Acd	380.712	-0.226973	0.0649232	-3.49602	0.000472249	0.00755084
Akirin2	951.231	-0.18722	0.0535541	-3.49591	0.000472442	0.00755084
Cish	365.438	-0.707322	0.202526	-3.49251	0.000478509	0.00762879
Dnaja1	3945.57	-0.187859	0.053784	-3.49283	0.000477924	0.00762879
Ptcd2	569.865	0.216064	0.0618834	3.49146	0.000480383	0.00764918
A630001G21Rik	481.694	-0.262593	0.075223	-3.49086	0.000481472	0.00765702
Fzd5	433.327	-0.400351	0.114701	-3.49039	0.000482324	0.00766107
Asap2	208.02	0.509966	0.146138	3.48962	0.000483711	0.0076736
Brat1	339.32	0.230666	0.0661095	3.48916	0.000484546	0.00767737
Crkl	1397.66	0.195402	0.0560083	3.48881	0.00048518	0.00767792
Rap1b	16012.6	-0.196531	0.0563428	-3.48813	0.000486404	0.00768755
Ubtf	2465.88	0.13364	0.0383163	3.48781	0.000486986	0.00768755
Cirbp	279.007	0.41157	0.118071	3.48579	0.000490681	0.00772687
Flnc	13.3775	0.945339	0.27119	3.48589	0.000490508	0.00772687
Wfs1	185.338	0.411297	0.118004	3.48546	0.000491301	0.00772715
Paip2	1558.17	-0.178893	0.0513921	-3.48095	0.000499641	0.0078487
Tmem55b	1651.19	0.189991	0.0546741	3.47498	0.000510897	0.00801571
Zbtb38	373.485	0.371802	0.107064	3.4727	0.00051525	0.00807414
Zscan12	90.4569	0.488876	0.140893	3.46984	0.000520761	0.00815055
Ppp2ca	5251.77	-0.15355	0.0442883	-3.46706	0.000526186	0.00822541
Ubap1	1666.25	-0.13332	0.0384637	-3.46612	0.000528028	0.00823415
Vegfb	613.124	-0.331793	0.0957216	-3.46623	0.000527808	0.00823415
Mmachc	174.209	0.269111	0.0776738	3.46463	0.000530958	0.0082698
Borcs6	639.827	-0.253681	0.0732522	-3.46312	0.000533952	0.00830635
Noa1	324.65	0.215261	0.0621886	3.46142	0.000537327	0.00834874
Ppm1g	1581.99	0.126998	0.0367028	3.46018	0.000539806	0.00837711
Zscan2	30.5556	0.733424	0.212022	3.45919	0.000541803	0.00839795
Nploc4	2214.11	0.101688	0.0294142	3.45712	0.000545972	0.00845236
Stam	582.657	0.187198	0.0541584	3.45649	0.000547252	0.00846196
Zfp64	253.814	0.24795	0.0718759	3.44969	0.000561226	0.0086676
Prpf4	472.006	0.285124	0.0826841	3.44835	0.000564027	0.00870038
Nt5c2	1547.31	0.151905	0.0440768	3.44637	0.000568181	0.00875394
Thap7	237.637	0.260068	0.0754688	3.44603	0.000568889	0.00875434
Sugt1	1446.86	-0.153641	0.0446357	-3.44211	0.0005772	0.0088716
2810021J22Rik	100.477	0.600417	0.17493	3.43232	0.000598431	0.00915407
Creb3	1123.13	-0.14583	0.0424868	-3.43235	0.000598381	0.00915407
Dbndd2	341.309	-0.421438	0.122763	-3.43293	0.000597105	0.00915407
Rae1	729.893	0.163526	0.0476343	3.43294	0.000597078	0.00915407
Mmp10	53.6082	-0.487148	0.141963	-3.43151	0.000600223	0.00917055
Fam212a	104.214	0.446365	0.130188	3.42861	0.000606676	0.00925813
Trim8	1941.83	-0.203994	0.0595043	-3.42822	0.000607559	0.00926059
Pet100	308.966	-0.298637	0.0871284	-3.42754	0.000609069	0.00927259
Cbr2	548.586	-0.702471	0.205179	-3.42371	0.000617735	0.00939337
Napepld	211.121	0.32443	0.0947886	3.42267	0.000620095	0.0094181
Ccdc12	927.233	-0.22053	0.0644661	-3.42086	0.00062423	0.0094697
Ftsj3	997.17	0.243466	0.071209	3.41904	0.000628422	0.00952204
Tada2b	263.482	0.210011	0.0614552	3.41731	0.00063244	0.00957162
Gipc2	16.8393	0.656095	0.192067	3.41597	0.00063555	0.00960736
Mex3d	207.329	-0.326771	0.0956873	-3.41499	0.000637853	0.00963083
Plek2	3.70224	-1.40531	0.411722	-3.41325	0.000641935	0.00968107
Csrp2bp	850.606	0.14774	0.0433026	3.41181	0.000645334	0.00972092
Samd1	497.72	-0.229948	0.0674207	-3.41064	0.000648097	0.00975108
Relb	1956.04	-0.222817	0.0653508	-3.40955	0.000650695	0.00977871
Kif1bp	821.79	0.128814	0.0377935	3.40837	0.000653531	0.00980984
Chchd7	200.546	-0.265077	0.077794	-3.40742	0.000655794	0.00983231
Zmym2	970.812	0.203027	0.0595904	3.40704	0.00065672	0.0098347
Dhx33	533.857	0.265076	0.0778966	3.40293	0.000666682	0.00997225
Dgke	315.161	0.237483	0.0698097	3.40186	0.000669277	0.00998779
Mapk6	6378.31	-0.241191	0.0708994	-3.40187	0.000669256	0.00998779
Wtip	126.317	-0.378142	0.11118	-3.40117	0.000670984	0.0100016
Dlg3	204.366	0.275149	0.081019	3.3961	0.000683522	0.0101767
Copz2	183.209	-0.376739	0.110969	-3.39498	0.000686334	0.0102067
B4galt5	4629.26	-0.342006	0.100856	-3.39104	0.000696287	0.0103372
Bad	535.124	-0.216504	0.0638493	-3.39087	0.000696721	0.0103372
Hars2	397.179	0.200366	0.059134	3.38834	0.000703167	0.0104208
Arhgap1	2035.89	0.0883244	0.026076	3.38719	0.000706121	0.0104526
Irg1	17112.5	-0.984911	0.291396	-3.37997	0.00072494	0.0107188
Rmi1	731.948	0.181197	0.0536252	3.37895	0.000727638	0.0107463
Rab24	879.869	-0.192437	0.0569745	-3.37759	0.000731232	0.0107869
Rsad1	119.97	0.369217	0.109338	3.37684	0.000733227	0.0108039
Zkscan8	148.147	0.400188	0.118632	3.37335	0.000742607	0.0109296
Nom1	696.867	0.155766	0.0461908	3.37222	0.000745654	0.0109514
Zfp719	263.742	-0.312993	0.0928167	-3.37217	0.000745795	0.0109514
Kdm5b	264.732	0.348786	0.103441	3.37185	0.000746659	0.0109516
Cyb5d1	100.864	-0.339015	0.100572	-3.37086	0.000749346	0.0109784
Tirap	592.661	-0.224533	0.0666295	-3.36987	0.00075203	0.0110052
Zfp180	441.077	0.201882	0.0599635	3.36675	0.000760588	0.0111178
Slc35b4	1364.93	-0.116518	0.0346211	-3.36552	0.000763992	0.0111532
Wdr77	680.093	0.19903	0.0591426	3.36525	0.000764751	0.0111532
Lrfn4	131.802	-0.435153	0.129346	-3.36425	0.000767531	0.011181
Ppp1r11	785.002	-0.189118	0.0562479	-3.36223	0.000773145	0.0112472
Sec23ip	1080.67	0.154497	0.0459539	3.36199	0.000773825	0.0112472
Rubcn	965.793	0.188554	0.0560959	3.36128	0.000775835	0.0112636
Thbd	233.895	-0.431693	0.128478	-3.36005	0.000779289	0.0112883
Zfp788	104.761	0.361174	0.107485	3.36024	0.00077875	0.0112883
Zfp606	85.4876	0.456095	0.13591	3.35586	0.000791172	0.0114475
Wtap	2568.71	0.149386	0.0445285	3.35484	0.000794098	0.0114769
Adora2b	240.988	-0.591267	0.176334	-3.35311	0.000799089	0.011523
Nanp	142.036	0.311533	0.0929009	3.35339	0.000798286	0.011523
Kat2a	749.029	0.219089	0.065377	3.35116	0.00080475	0.0115917
Ddx20	331.619	0.21734	0.0648669	3.35055	0.000806505	0.0116039
Zfp677	110.272	0.481464	0.143972	3.34415	0.000825363	0.0118619
Ahr	176.772	0.437527	0.13103	3.33913	0.000840404	0.0120608
Itprip	300.629	-0.33347	0.0998741	-3.33891	0.000841078	0.0120608
Tpgs2	483.709	-0.213454	0.0639425	-3.33822	0.000843168	0.0120773
Eva1b	203.77	-0.359452	0.1077	-3.33751	0.000845323	0.0120946
Ipo8	1037.67	0.203895	0.0611576	3.33393	0.000856272	0.0122376
Rraga	2392.09	0.142006	0.0426041	3.33316	0.000858666	0.0122582
Tm9sf4	3444.82	0.152056	0.0456236	3.33284	0.000859632	0.0122583
Ap3s2	974.035	0.113721	0.034135	3.33149	0.000863811	0.0122634
Fbxo21	630.136	0.190618	0.0572071	3.33207	0.000862014	0.0122634
Fubp3	837.424	0.124973	0.0375116	3.3316	0.000863498	0.0122634
Tslp	7.60594	-1.19972	0.360104	-3.33159	0.000863521	0.0122634
Map7d1	5026.12	-0.155052	0.0465555	-3.33049	0.000866947	0.0122944
Ptov1	958.005	-0.193628	0.0581475	-3.32995	0.000868601	0.0123042
Ctbp1	3167.59	-0.127871	0.0384526	-3.32541	0.000882879	0.0124794
Stk17b	1394.32	-0.350961	0.105539	-3.3254	0.000882909	0.0124794
Cstf3	397.8	-0.219743	0.0661304	-3.32288	0.000890948	0.0125653
Vegfa	1347.45	-0.737199	0.221847	-3.32301	0.000890501	0.0125653
Tyw5	130.027	0.279841	0.0843246	3.31862	0.00090464	0.0127444
Arl11	2392.21	-0.330234	0.0995282	-3.31799	0.000906671	0.012759
Smcr8	3069.59	0.225624	0.0680636	3.3149	0.000916744	0.0128866
Ctcf	1176.01	0.154429	0.0465982	3.31405	0.000919539	0.0129118
B4galt6	7343.64	-0.300492	0.0906819	-3.31369	0.00092072	0.0129142
Mavs	900.976	0.149422	0.0451109	3.31232	0.000925259	0.0129637
Cep57	498.148	0.200759	0.0606608	3.30954	0.000934501	0.0130789
Epsti1	1662.01	-0.522885	0.158222	-3.30475	0.000950619	0.0132718
Grcc10	975.782	-0.288954	0.0874362	-3.30474	0.000950644	0.0132718
Mrpl10	781.38	0.126673	0.0383333	3.30452	0.000951383	0.0132718
Zfp27	100.142	0.355013	0.107443	3.30421	0.000952448	0.0132722
Nt5c	587.657	-0.217258	0.0658507	-3.29926	0.000969407	0.0134939
Agpat4	533.293	-0.194052	0.0588739	-3.29606	0.000980497	0.0136315
H2afv	528.902	-0.345998	0.104982	-3.2958	0.000981416	0.0136315
Zfp790	209.995	0.322965	0.0980696	3.29322	0.000990465	0.0137423
Ano8	480.611	-0.226125	0.0686762	-3.29262	0.000992576	0.0137567
Zfp410	402.433	0.198214	0.0602094	3.29208	0.000994507	0.0137686
Dhdh	536.332	0.19578	0.0595193	3.28936	0.00100417	0.0138724
Nudt18	387.347	0.228516	0.0694691	3.28946	0.0010038	0.0138724
6430548M08Rik	1085.15	0.196866	0.0598824	3.28754	0.00101067	0.0139472
Hexa	34983.8	-0.182616	0.055568	-3.28635	0.00101496	0.0139915
Tmem183a	1130.29	-0.115489	0.035149	-3.28569	0.00101733	0.0140091
Speg	2779.94	-0.236467	0.0719907	-3.28469	0.00102095	0.0140438
Ift20	399.447	-0.193778	0.0590128	-3.28366	0.00102469	0.0140802
Dph7	111.431	0.301881	0.0919862	3.2818	0.00103146	0.014158
Nsd1	1974.88	0.229654	0.0700548	3.27821	0.00104468	0.0143242
Tufm	1173.15	0.179442	0.0547524	3.27734	0.00104791	0.0143531
Tmem70	501.349	0.186092	0.0569196	3.26939	0.0010778	0.0147467
4921524J17Rik	213.464	0.304735	0.0932701	3.26723	0.00108604	0.0148215
Dcun1d3	515.946	0.219661	0.0672284	3.26739	0.00108545	0.0148215
Stx2	1428.9	-0.199941	0.061199	-3.26706	0.00108672	0.0148215
Stard7	1452.88	0.244735	0.0750116	3.26263	0.00110384	0.0150231
Wbp11	1851.67	0.104188	0.031933	3.26271	0.00110353	0.0150231
Clec4n	580.172	-0.631619	0.193704	-3.26073	0.00111124	0.0151077
Myef2	552.53	-0.302203	0.0927909	-3.25682	0.00112669	0.0153015
A930006K02Rik	6.25507	-1.04407	0.320618	-3.25643	0.00112821	0.015306
Unk	632.016	0.275626	0.0846579	3.25577	0.00113086	0.0153258
Dhx16	882.508	-0.170654	0.0524351	-3.25457	0.00113564	0.0153743
Armcx6	180.203	0.405126	0.124544	3.25287	0.00114244	0.01545
Nat10	468.233	0.208445	0.064134	3.25016	0.00115342	0.0155821
Rnf10	3814.82	-0.0921265	0.0283619	-3.24825	0.00116117	0.0156702
Rnaseh2c	331.672	-0.332311	0.10237	-3.24618	0.00116964	0.0157681
Vmn2r90	2.93906	-1.48432	0.457341	-3.24554	0.00117229	0.0157872
Pacrg	104.803	0.442303	0.136329	3.24439	0.00117702	0.0158342
Fcgrt	1158.98	-0.309389	0.0954354	-3.24187	0.00118748	0.0159582
Zyg11b	1178.19	0.241876	0.0746171	3.24156	0.00118878	0.015959
2410131K14Rik	246.861	0.258054	0.0796929	3.23811	0.00120325	0.0160139
Bid	1198.32	0.238111	0.0735366	3.23799	0.00120377	0.0160139
Dnaja3	774.035	0.151689	0.0468229	3.23963	0.00119686	0.0160139
Dnajc18	369.854	0.191978	0.0592823	3.23836	0.00120218	0.0160139
Dph2	158.242	0.342741	0.105829	3.23862	0.00120108	0.0160139
H13	2786.36	0.183404	0.0566429	3.23791	0.0012041	0.0160139
Heca	942.908	-0.261374	0.0807119	-3.23836	0.00120221	0.0160139
Nipal1	15.4333	0.719938	0.222288	3.23876	0.00120052	0.0160139
Nup62	2165.81	0.196977	0.0608223	3.23856	0.00120136	0.0160139
Gm6377	2401.47	-0.564936	0.174706	-3.23363	0.00122227	0.0162387
Cox8a	2212.75	-0.232682	0.0719907	-3.23211	0.00122878	0.0162915
Optn	540.761	-0.464536	0.143713	-3.23238	0.00122764	0.0162915
Klf9	262.417	0.430318	0.133314	3.22785	0.00124726	0.0165194
Gypc	288.257	0.418312	0.129611	3.22745	0.00124897	0.016525
Fkbp2	687.922	-0.221386	0.0686017	-3.22713	0.00125039	0.0165268
Bloc1s4	341.559	-0.19907	0.0617264	-3.22504	0.00125957	0.016631
Slc30a4	988.138	-0.285892	0.0886717	-3.22416	0.00126343	0.0166648
Rpl28	6671.79	-0.268192	0.0832194	-3.22271	0.00126984	0.0167322
Jmy	348.471	0.275353	0.0855092	3.22015	0.00128123	0.0168649
Nop9	830.482	0.143378	0.0445793	3.21626	0.00129874	0.0170604
Zfp629	199.493	0.414742	0.128951	3.21629	0.00129861	0.0170604
Rbbp5	936.008	0.161539	0.0502447	3.21504	0.00130425	0.0171153
2610008E11Rik	138.361	0.376684	0.117191	3.21428	0.00130772	0.0171433
Bpnt1	411.594	0.210117	0.0653799	3.21378	0.00131001	0.0171558
Gm5595	54.3954	0.587803	0.182973	3.21252	0.00131577	0.0171612
Odc1	3885.57	-0.489364	0.152304	-3.21309	0.00131317	0.0171612
Ppp3cc	197.351	-0.27406	0.0852893	-3.2133	0.00131219	0.0171612
Slc18a1	77.1257	0.367006	0.114237	3.21267	0.0013151	0.0171612
Lrp5	658.16	-0.232272	0.0723384	-3.21091	0.00132315	0.0171992
Sephs1	724.203	0.147365	0.0458958	3.21086	0.00132337	0.0171992
Tmem167b	1202.19	0.126182	0.0393003	3.21072	0.00132405	0.0171992
Vcan	100.557	0.877678	0.273358	3.21073	0.00132398	0.0171992
Zbtb2	331.312	0.194158	0.0605015	3.20914	0.00133133	0.0172764
Tmem8b	29.0535	0.536264	0.167246	3.20644	0.0013439	0.0174218
Atp6v1b2	15152	0.137433	0.0428731	3.20558	0.00134789	0.017456
Aggf1	1887.75	0.14528	0.0453398	3.20425	0.00135413	0.0175191
Alg2	598.637	0.172804	0.053941	3.20357	0.00135736	0.0175431
Comt	2376.15	-0.176024	0.0550385	-3.1982	0.00138289	0.0178192
Mtmr4	633.009	0.202733	0.0633845	3.19846	0.00138165	0.0178192
Odf2	1031.12	-0.166412	0.0520271	-3.19857	0.0013811	0.0178192
Txndc5	1928.93	0.128807	0.0402816	3.19767	0.00138542	0.0178339
Scaf8	1154.83	0.176516	0.0552082	3.19728	0.00138728	0.0178401
Chd3	1581.74	-0.28561	0.0893465	-3.19665	0.00139033	0.0178613
Orai3	892.849	0.183407	0.0573868	3.19598	0.00139355	0.0178848
Ercc5	249.152	0.210618	0.0659387	3.19416	0.00140241	0.0179626
Zfp97	148.825	0.402229	0.125916	3.19441	0.00140115	0.0179626
Zxdc	475.619	0.170449	0.0534159	3.19098	0.00141793	0.0181432
Kat2b	992.39	-0.247569	0.0775956	-3.19051	0.00142024	0.0181534
Nyap1	35.7013	-0.549578	0.172269	-3.19024	0.00142155	0.0181534
Zfp954	211.924	0.228998	0.0718122	3.18884	0.00142843	0.0182231
Gpr157	323.929	0.241496	0.075776	3.18698	0.00143768	0.0183048
Plekhh3	120.691	-0.409903	0.128613	-3.18712	0.00143698	0.0183048
Gnl3l	501.57	0.226083	0.0709468	3.18666	0.00143927	0.0183068
N4bp3	109.173	-0.485392	0.152461	-3.1837	0.00145406	0.0184766
Fam60a	328.075	0.293177	0.0921488	3.18157	0.00146481	0.0185949
Hs1bp3	893.683	0.211222	0.0664071	3.18071	0.00146914	0.01862
Ube2o	381.715	0.258264	0.0811998	3.1806	0.00146969	0.01862
Atp5j	1657.8	-0.189153	0.059509	-3.17857	0.00148005	0.0187143
Yae1d1	517.447	0.172851	0.0543794	3.1786	0.00147986	0.0187143
Mex3a	14.3458	0.865445	0.2724	3.17712	0.00148748	0.0187897
Otud7b	830.433	0.208243	0.0655716	3.17581	0.00149417	0.0188556
Atxn7l2	51.3097	0.397159	0.125147	3.17354	0.00150591	0.0189809
Cdkn2b	74.039	0.523071	0.164834	3.17332	0.00150705	0.0189809
Sco1	239.529	0.256001	0.0806913	3.1726	0.0015108	0.0190094
Slc2a1	2003.1	-0.38436	0.121179	-3.17183	0.0015148	0.0190411
Mpnd	1162.87	-0.187776	0.0592079	-3.17147	0.00151672	0.0190465
Bcl2l1	4776.13	0.215036	0.0678208	3.17065	0.00152097	0.0190813
Basp1	5330.38	-0.218756	0.0690056	-3.17012	0.00152375	0.0190927
Zranb1	328.833	0.194851	0.0614688	3.16991	0.00152486	0.0190927
Fam222b	424.211	0.1721	0.0543174	3.16841	0.00153274	0.0191727
Chac1	54.9763	0.832384	0.262829	3.16702	0.00154011	0.0192461
Mir1892	7.06094	-1.52981	0.483261	-3.1656	0.00154762	0.0192837
Zfp1	70.3626	0.384203	0.121355	3.16593	0.00154589	0.0192837
Zfp251	161.628	0.274946	0.0868516	3.1657	0.00154713	0.0192837
Hopx	72.2565	0.538826	0.170235	3.16518	0.00154985	0.0192927
Chmp4b	6042.22	-0.205888	0.0650777	-3.16373	0.00155761	0.0193705
Bin1	2091.97	-0.184125	0.0582045	-3.16341	0.00155935	0.0193733
3010026O09Rik	71.9794	-0.381595	0.120697	-3.1616	0.00156904	0.0194749
Hspd1	3866.7	0.213055	0.0674074	3.1607	0.00157392	0.0194977
Pofut1	1022.95	0.137956	0.0436463	3.16078	0.00157347	0.0194977
Nfkbie	2803.15	-0.279717	0.0885198	-3.15993	0.00157805	0.01953
Cep83	616.774	-0.180701	0.0572553	-3.15606	0.00159916	0.019696
Fam114a2	899.889	-0.126218	0.039983	-3.1568	0.00159509	0.019696
Gmip	2569	-0.183594	0.0581667	-3.15635	0.00159757	0.019696
Inafm1	208.68	-0.320811	0.101651	-3.15599	0.00159953	0.019696
Tacc2	271.787	0.423794	0.134275	3.15618	0.00159852	0.019696
Tax1bp1	5520.96	-0.159107	0.0504264	-3.15523	0.00160374	0.019696
Tmem132a	1393.02	-0.258242	0.0818394	-3.15547	0.00160237	0.019696
Txnl4b	168.061	0.249175	0.078971	3.15527	0.00160348	0.019696
Rab1a	6688.8	-0.127896	0.0405842	-3.15137	0.00162504	0.0199386
Layn	209.97	0.463776	0.14719	3.15086	0.00162788	0.0199544
Pofut2	1936.63	-0.18559	0.0589085	-3.15047	0.00163008	0.0199623
A1cf	13.3972	-1.01539	0.322599	-3.14754	0.00164649	0.0201248
Ocel1	319.777	-0.281825	0.0895359	-3.14762	0.00164604	0.0201248
Lsm12	372.422	0.18818	0.0597961	3.14702	0.00164943	0.0201416
Gfm1	776.495	0.148532	0.0472066	3.14642	0.00165282	0.0201638
Zfp74	151.76	0.311991	0.0991855	3.14553	0.00165786	0.0202061
Mrpl35	443.578	0.162258	0.0515912	3.14508	0.00166041	0.0202179
Zfp68	411.122	0.190967	0.0607275	3.14466	0.00166281	0.020228
Noxred1	12.1666	-0.705668	0.224483	-3.14353	0.00166923	0.0202868
Gosr1	1280.29	0.143275	0.0456085	3.1414	0.00168141	0.0204156
Zfp384	1233.55	-0.160238	0.0510261	-3.14032	0.00168765	0.0204719
Sppl3	1032.15	0.130713	0.0416551	3.13798	0.00170114	0.0206096
Zfp563	82.0616	0.585354	0.186549	3.1378	0.00170221	0.0206096
Apbb2	1464.5	0.213397	0.0680201	3.13726	0.00170533	0.0206279
Atad1	1827.4	0.158631	0.0506388	3.13261	0.00173261	0.0209229
Mybpc3	31.7639	-0.60464	0.193019	-3.13255	0.00173298	0.0209229
Hmgxb4	468.208	0.178164	0.0569151	3.13034	0.00174605	0.0210609
Tab1	376.629	0.202343	0.0646998	3.12742	0.0017635	0.0212514
Gm6710	144.231	0.394596	0.126233	3.12594	0.00177235	0.0213381
Abcb1b	1974.98	-0.194189	0.0621581	-3.12412	0.00178339	0.0214417
Hist1h2bq	4.49198	-1.33863	0.42854	-3.12369	0.00178597	0.0214417
Hist1h2br	4.49198	-1.33863	0.42854	-3.12369	0.00178597	0.0214417
Trib3	199.783	0.524586	0.168066	3.1213	0.00180053	0.0215963
Cmtr2	157.438	0.301767	0.0967595	3.11873	0.00181631	0.0216563
Csf1	3504	-0.383317	0.122888	-3.11922	0.00181328	0.0216563
Nudt15	86.5377	0.285544	0.0915356	3.11948	0.00181169	0.0216563
Pa2g4	2423.38	0.21573	0.0691629	3.11915	0.00181373	0.0216563
Ptger1	1155.74	-0.185111	0.0593348	-3.11976	0.00180996	0.0216563
Slc25a47	6.21182	-0.870312	0.279075	-3.11856	0.00181734	0.0216563
Ttc7	2557.39	-0.161007	0.0516213	-3.119	0.00181465	0.0216563
Dennd6a	1355.49	0.129235	0.0414644	3.11676	0.00182847	0.0217687
Pgam1	12822.2	0.23836	0.0764904	3.1162	0.00183196	0.02179
Eya3	1939.3	0.130934	0.0420318	3.1151	0.0018388	0.0218511
Zfp41	130.234	0.343938	0.110458	3.11374	0.00184731	0.0219319
Myl12a	6181.06	-0.158979	0.0510904	-3.11171	0.00186004	0.0220626
Igf2bp2	2426.45	0.402209	0.129288	3.11095	0.00186485	0.0220992
Slc35e2	222.327	0.244234	0.07853	3.11007	0.00187046	0.0221453
Mafk	1132.1	-0.344249	0.11072	-3.10918	0.00187604	0.0221705
Zfand2a	3381.54	-0.222196	0.0714611	-3.10933	0.00187509	0.0221705
Angel2	706.977	0.131103	0.0421906	3.1074	0.0018874	0.0222637
BC017643	1647.45	0.103079	0.0331709	3.10753	0.00188658	0.0222637
Dcun1d4	121.238	0.34334	0.110524	3.10648	0.00189327	0.0223124
Gm10778	65.5372	0.456188	0.146888	3.10568	0.0018984	0.0223523
Polr1b	314.949	0.261848	0.0843229	3.1053	0.00190087	0.0223609
1110008F13Rik	2107.81	-0.15984	0.0515052	-3.10338	0.00191322	0.0224856
Fam210a	754.625	0.209705	0.0676255	3.10098	0.00192883	0.0226483
Spata7	69.3118	0.377954	0.121902	3.10047	0.00193213	0.0226663
Asxl1	1417.22	0.19859	0.0640812	3.09904	0.00194152	0.0227556
Dnlz	492.691	-0.225359	0.0727379	-3.09823	0.00194681	0.0227969
Orc5	346.968	0.22397	0.0722997	3.09779	0.00194967	0.0228095
Lilr4b	18929.1	-0.306041	0.0988931	-3.09466	0.00197038	0.0229889
Nup93	1064.62	0.111846	0.0361396	3.09484	0.00196921	0.0229889
Peo1	109.498	0.322296	0.104138	3.09489	0.00196883	0.0229889
Aktip	586.62	0.178693	0.057764	3.09351	0.00197804	0.0230049
Ets1	375.87	0.329526	0.106526	3.09338	0.00197891	0.0230049
Harbi1	81.5007	0.373555	0.120741	3.09385	0.00197574	0.0230049
Zc3h4	1393.32	0.21325	0.0689252	3.09394	0.0019752	0.0230049
Rnf8	351.735	0.173734	0.0561715	3.09292	0.001982	0.0230199
Clec2d	1779.07	-0.403034	0.130492	-3.08858	0.00201113	0.0233371
Sla	701.259	-0.251839	0.0815459	-3.08831	0.00201301	0.0233378
Supv3l1	323.978	0.177059	0.057345	3.08761	0.00201772	0.0233713
Midn	766.074	-0.469848	0.152225	-3.08653	0.0020251	0.0234356
Bmpr1a	62.3677	-0.982136	0.318465	-3.08397	0.00204261	0.0235957
Loxl4	4.30032	1.37851	0.446978	3.08406	0.002042	0.0235957
Gm6634	48.54	-0.455228	0.14763	-3.08358	0.00204524	0.0236049
Plxnc1	5367.58	-0.228009	0.0739764	-3.08218	0.00205492	0.0236952
Arhgef2	3788.31	-0.146637	0.0475873	-3.08142	0.00206013	0.0237341
Prdm16	34.4095	0.60786	0.197295	3.08096	0.00206331	0.0237493
Gzf1	570.889	0.16344	0.0530705	3.07968	0.00207221	0.0238305
BC031361	14.1597	0.65857	0.213915	3.07866	0.00207936	0.0238485
Cklf	402.747	-0.164211	0.0533363	-3.07879	0.00207842	0.0238485
Zfp143	368.357	0.209402	0.0680057	3.07918	0.00207573	0.0238485
Osgin2	1338.3	-0.241191	0.0783823	-3.07711	0.00209021	0.0239515
Pfas	311.385	0.244911	0.0796065	3.07652	0.00209433	0.0239774
Dnajb9	715.167	-0.172375	0.0560569	-3.07499	0.00210507	0.0240788
Gna12	2601.98	-0.197656	0.0643012	-3.07392	0.00211269	0.0241445
Ptpn18	1166.1	-0.259393	0.0844103	-3.073	0.0021192	0.0241974
Gm4944	279.919	0.255497	0.0831695	3.072	0.0021263	0.0242568
Thumpd2	82.0786	0.339691	0.110621	3.07076	0.00213516	0.0243363
Eif1b	735.977	-0.176634	0.0575444	-3.06953	0.00214397	0.0243979
Snd1	2266.04	0.14206	0.0462855	3.06921	0.00214627	0.0243979
Zfp780b	143.801	0.35747	0.116461	3.06945	0.00214452	0.0243979
Actg1	101092	-0.150316	0.0490213	-3.06633	0.00216701	0.0246118
Spaca6	9.18223	-1.22798	0.400611	-3.06528	0.0021747	0.0246773
Afg3l2	1239.22	0.200985	0.06559	3.06426	0.00218208	0.0247392
Acsbg1	26.8063	0.791055	0.258306	3.06247	0.00219521	0.0248661
Card19	2095.69	-0.202802	0.0662343	-3.06189	0.00219942	0.0248918
Rnf40	1334.55	-0.137544	0.044968	-3.0587	0.00222298	0.0251142
Zfp141	152.573	0.310666	0.101562	3.05887	0.00222173	0.0251142
Gmfg	1157.52	-0.331048	0.108284	-3.05721	0.00223407	0.0252173
Il17rd	29.1157	0.910815	0.298017	3.05625	0.00224124	0.0252759
Samd4b	1692.93	-0.177373	0.0580755	-3.05417	0.00225683	0.0254294
Card6	95.804	0.422808	0.138467	3.05351	0.00226185	0.0254618
Xpo5	655.426	0.22515	0.0737406	3.05326	0.00226367	0.0254618
Rassf8	466.447	0.44121	0.144589	3.05147	0.00227721	0.0255693
Ubash3b	1690.51	0.288949	0.0946853	3.05167	0.00227571	0.0255693
Pigc	481.855	0.178169	0.0584035	3.05066	0.00228341	0.0256165
Uqcrc2	2150.58	0.116064	0.0380513	3.0502	0.00228687	0.0256329
Gm8979	184.493	-0.58192	0.190815	-3.04965	0.00229106	0.0256574
Tex30	153.343	-0.31028	0.101891	-3.04521	0.0023252	0.0260172
Park7	1143.8	-0.182416	0.0599095	-3.04485	0.00232796	0.0260253
Man1a	3815.36	-0.313067	0.102832	-3.04444	0.00233113	0.026038
Rara	331.187	-0.27497	0.0903298	-3.04407	0.00233402	0.0260477
Enc1	662.764	-0.384773	0.126421	-3.04359	0.00233774	0.0260482
Qtrtd1	123.419	0.283981	0.0933063	3.04354	0.00233813	0.0260482
Rnf216	1061.57	0.117579	0.03864	3.04294	0.00234283	0.0260779
Tank	2630.59	-0.32688	0.107541	-3.03958	0.00236912	0.0263477
Rpf2	306.462	0.250567	0.0824452	3.0392	0.00237206	0.0263576
Cd83	16212.9	-0.414076	0.136261	-3.03884	0.00237491	0.0263664
Ggcx	196.758	0.223849	0.0737549	3.03504	0.00240507	0.0266782
Dynlt1c	1485.81	-0.218823	0.0721211	-3.03411	0.00241249	0.0267372
Zbtb10	170.699	0.400884	0.132137	3.03385	0.00241456	0.0267372
Arhgef18	81.6271	-0.656881	0.216594	-3.03277	0.00242318	0.0268095
Morf4l1-ps1	383.955	0.471747	0.155646	3.03089	0.00243834	0.0269077
Ms4a7	14342.4	-0.334889	0.110491	-3.03093	0.00243805	0.0269077
Rpp38	83.227	0.323233	0.106637	3.03114	0.00243632	0.0269077
Hmga2	3200.46	0.462251	0.152592	3.02932	0.00245101	0.0270243
Apaf1	2651.72	-0.239189	0.079094	-3.02411	0.00249365	0.0274709
Elp2	1474.94	0.138016	0.0456475	3.02351	0.00249857	0.0274788
Sun2	3403.33	-0.215809	0.0713771	-3.0235	0.00249866	0.0274788
Zfp764	151.855	0.314066	0.103937	3.0217	0.00251356	0.0276191
Prokr1	58.2618	0.544862	0.18036	3.02096	0.00251972	0.027663
Mtdh	5293.84	0.187701	0.0621564	3.01982	0.00252927	0.0277078
Paqr8	38.6824	0.514326	0.170304	3.02005	0.00252737	0.0277078
Zfp760	60.533	0.620007	0.205321	3.0197	0.00253027	0.0277078
Thnsl1	95.2175	0.301163	0.099767	3.01866	0.00253892	0.0277788
Naa50	5619.68	0.156737	0.051989	3.0148	0.00257147	0.028111
Ano6	3051.77	0.140643	0.0466696	3.01358	0.00258184	0.0281611
Cxcl16	6179.62	-0.283634	0.0941215	-3.01349	0.00258264	0.0281611
Ept1	421.423	0.249606	0.082817	3.01395	0.00257874	0.0281611
Ndufaf4	205.769	0.263479	0.0874608	3.01254	0.00259071	0.0282251
Polr2j	574.975	-0.178733	0.0593922	-3.00936	0.00261796	0.0284978
Nudt22	86.9319	-0.314765	0.10466	-3.0075	0.00263404	0.0286486
Mzt1	722.633	0.189298	0.0629481	3.00721	0.00263659	0.028652
Pfkfb4	1029.82	0.173773	0.0578071	3.00609	0.00264634	0.0287336
Txlna	1511.84	0.10336	0.0343923	3.00533	0.00265291	0.0287563
Zrsr2	415.678	-0.161554	0.0537553	-3.00536	0.00265268	0.0287563
Dtx2	327.02	0.220423	0.0733581	3.00476	0.0026579	0.028786
Atg101	435.259	-0.218773	0.072828	-3.00397	0.00266482	0.0288366
Kctd21	339.287	0.241476	0.0803948	3.00363	0.0026678	0.0288446
Wdr12	379.023	0.239215	0.0797198	3.0007	0.00269359	0.0290989
Dnmt3aos	359.037	0.279176	0.0930601	2.99995	0.00270025	0.0291463
Hdac5	2282.75	-0.15684	0.052305	-2.99856	0.00271258	0.0292548
Edf1	1727.89	-0.215057	0.0717359	-2.9979	0.00271844	0.0292688
Lnx2	231.809	0.253948	0.0847028	2.9981	0.00271666	0.0292688
Phldb1	1095.22	-0.340307	0.113546	-2.99709	0.00272573	0.0293228
Lyz1	8462.1	-0.375784	0.125442	-2.99568	0.00273829	0.0294086
Ndufa2	1519.8	-0.24118	0.0805052	-2.99583	0.00273696	0.0294086
Gorab	231.633	-0.219038	0.073128	-2.99526	0.00274209	0.0294248
Elp5	1267.18	-0.137104	0.0458161	-2.99248	0.00276721	0.0296556
Nrde2	385.437	0.155224	0.0518733	2.99237	0.00276822	0.0296556
Fbxw7	555.462	-0.17783	0.059439	-2.99181	0.00277329	0.0296851
Man1c1	4472.9	-0.15376	0.0513996	-2.99145	0.00277655	0.0296951
Man2a2	2026.46	-0.195118	0.0652413	-2.99072	0.00278322	0.0297418
Tmem209	638.717	0.191687	0.0641161	2.98969	0.0027926	0.0297988
Wdyhv1	172.679	-0.213796	0.0715127	-2.98962	0.00279321	0.0297988
Ap1s3	295.855	0.418316	0.139944	2.98916	0.00279741	0.0298189
Slc26a6	217.233	0.224248	0.075071	2.98715	0.00281592	0.0299913
Limd2	2505.36	-0.173315	0.0580397	-2.98614	0.0028252	0.0300652
Dda1	1028.65	-0.161413	0.054072	-2.98516	0.00283432	0.0301373
Bloc1s6	1251.12	0.108475	0.0363436	2.98472	0.00283838	0.0301555
Eif2s3x	3250.99	0.130124	0.0436175	2.98331	0.00285153	0.0302701
Ddhd2	797.335	0.11013	0.0369194	2.98299	0.00285452	0.0302767
Tmem230	1158.43	0.117154	0.0392958	2.98133	0.00287	0.0304158
Lig3	483.803	0.178431	0.059873	2.98016	0.00288101	0.0304822
Nob1	354.165	0.229751	0.077089	2.98033	0.00287939	0.0304822
Plppr3	26.2225	-0.860771	0.288923	-2.97924	0.00288963	0.030523
Ptbp1	4893.24	-0.175171	0.0587942	-2.9794	0.00288817	0.030523
Pkn1	3459	-0.144451	0.048524	-2.9769	0.00291178	0.0307317
Rab22a	1175.82	-0.12262	0.0412151	-2.97512	0.00292871	0.030885
Bud13	305.015	0.18155	0.0610654	2.97304	0.00294867	0.03107
Tars	1086.98	0.156978	0.0528073	2.97265	0.00295238	0.0310835
Kdm2a	2025.74	0.167067	0.0562201	2.97167	0.00296189	0.0311581
Ak4	228.654	0.616298	0.207456	2.97074	0.00297084	0.0312267
Hsp90ab1	22329.4	0.121428	0.0409272	2.96694	0.00300784	0.0315897
Zfp146	504.48	0.227183	0.0765799	2.96661	0.00301102	0.0315972
Yars	723.638	0.150658	0.0508049	2.96542	0.00302272	0.0316941
Insig1	5190.85	-0.372618	0.12578	-2.96245	0.00305205	0.0319755
Rapgef2	1589.4	-0.354336	0.119637	-2.96175	0.00305893	0.0320214
Oser1	1258.82	0.144117	0.0486739	2.96086	0.00306779	0.032065
Zfp825	117.526	0.364085	0.122967	2.96083	0.00306809	0.032065
Wdr43	1113.54	0.181012	0.0611419	2.96053	0.00307111	0.0320705
Rbms1	3136.51	-0.198186	0.0669655	-2.95953	0.00308109	0.0321336
Rqcd1	1394.63	0.119343	0.0403265	2.95942	0.00308216	0.0321336
Edn1	454.607	0.526482	0.177952	2.95856	0.00309083	0.0321525
Osbp	1456.08	0.124674	0.0421412	2.95849	0.00309149	0.0321525
Ube2d1	591.104	0.169505	0.0572848	2.95898	0.0030866	0.0321525
Pex13	697.089	0.128635	0.0434845	2.95818	0.00309459	0.0321587
Recql5	435.657	0.187972	0.0635832	2.95632	0.00311334	0.0323274
Glyr1	3344.66	0.0628988	0.0212794	2.95585	0.00311807	0.0323274
Rras	886.603	-0.212737	0.0719723	-2.95582	0.00311838	0.0323274
Vim	67598.6	-0.216584	0.0732857	-2.95534	0.00312321	0.0323513
Zfp81	102.296	0.328706	0.111287	2.95369	0.00314002	0.0324992
Gadd45a	611.079	-0.385369	0.130509	-2.95282	0.00314885	0.0325643
Rbm27	808.837	0.196544	0.0665911	2.95151	0.00316222	0.0326763
Snx33	287.891	0.285643	0.0968274	2.95002	0.00317751	0.0328079
P2ry2	1443.93	-0.252987	0.0857786	-2.94931	0.00318487	0.0328575
Lad1	22.4797	-0.925301	0.313791	-2.94878	0.00319033	0.0328609
Scand1	688.673	-0.298588	0.101252	-2.94896	0.00318843	0.0328609
Nfrkb	498.454	0.181091	0.0614327	2.94779	0.0032005	0.0329392
Rab11a	2844.86	-0.127175	0.0431517	-2.94716	0.0032071	0.0329807
Crtc2	1131.82	-0.304187	0.103229	-2.94671	0.00321176	0.0330022
Dctn5	1538.71	0.116988	0.0397061	2.94634	0.0032156	0.0330152
Tomm70a	2003.51	0.167343	0.0568233	2.94498	0.00322976	0.0331341
Pdzk1ip1	280.587	-0.560477	0.19034	-2.94461	0.00323359	0.0331469
Thtpa	279.139	0.1879	0.063835	2.94353	0.00324493	0.0332366
Ccdc28a	129.39	-0.241477	0.0820442	-2.94325	0.00324786	0.0332401
E130311K13Rik	105.865	0.276355	0.0939452	2.94166	0.00326458	0.0333846
Neurl3	5239.35	-0.263752	0.0896998	-2.94038	0.00327805	0.0334956
Prpf31	1277.48	0.114583	0.0389856	2.93911	0.00329161	0.033569
Scyl1	1633.45	-0.116621	0.0396784	-2.93915	0.0032911	0.033569
Wasl	525.021	0.195465	0.066508	2.93897	0.00329307	0.033569
Reps2	1289.51	-0.273944	0.0932262	-2.93849	0.00329814	0.0335939
Daglb	3207.06	0.32693	0.11127	2.93818	0.00330148	0.0336013
Socs5	626.18	-0.181865	0.0619152	-2.93732	0.00331059	0.0336673
Grhl1	20.0314	0.784281	0.267054	2.93679	0.00331631	0.0336987
Dusp10	83.2555	0.351061	0.11962	2.93479	0.00333769	0.0338892
Ccng2	1599.06	-0.263197	0.0896936	-2.9344	0.00334196	0.0339057
Arl13b	395.724	-0.197818	0.0674221	-2.93402	0.00334598	0.0339197
Dhx8	1020.35	0.125753	0.0428681	2.93348	0.00335186	0.0339524
C430049B03Rik	28.1099	-0.475503	0.162137	-2.93272	0.00336003	0.0340084
Cd2bp2	1402.3	0.103087	0.0351585	2.93206	0.00336718	0.0340539
Adnp	149.576	-0.57691	0.196857	-2.93061	0.00338301	0.0341601
Terf2	345.617	0.170572	0.0582018	2.9307	0.00338196	0.0341601
Map3k11	1931.13	-0.212475	0.072517	-2.93	0.00338961	0.0341947
Vcam1	535.549	-0.661068	0.225635	-2.9298	0.00339176	0.0341947
Rab33b	339.175	0.174971	0.0597575	2.92802	0.00341129	0.0343376
Rgl1	1689.12	-0.336413	0.11489	-2.92814	0.00340995	0.0343376
Pcdhga5	13.0826	0.899925	0.307406	2.92748	0.00341721	0.0343703
Fbxo32	113.888	0.506211	0.172948	2.92696	0.00342296	0.0344012
Aes	5799.71	-0.147694	0.0504694	-2.9264	0.00342909	0.0344358
Agfg1	2439.41	-0.151839	0.0518989	-2.92567	0.00343719	0.0344901
Thumpd3	752.056	0.144321	0.0493393	2.92508	0.00344367	0.0345282
Cep19	123.211	-0.26811	0.0917007	-2.92375	0.00345843	0.0346491
Zc3hav1	4214.15	-0.246186	0.0842096	-2.92349	0.00346134	0.0346512
Cdk5r1	291.596	-0.377099	0.129072	-2.92162	0.00348214	0.0348123
Nipa1	189.288	-0.196025	0.0670983	-2.92147	0.00348385	0.0348123
Pskh1	671.333	0.119658	0.0409602	2.92131	0.00348557	0.0348123
Sphk1	24.0184	-0.938992	0.321543	-2.92027	0.0034973	0.0349023
2510002D24Rik	85.2271	-0.288081	0.0987111	-2.91843	0.00351802	0.0350817
Ifrd1	6860.81	-0.393213	0.134789	-2.91724	0.00353141	0.0351879
Cox10	351.387	0.185388	0.0635595	2.91675	0.00353694	0.0351885
Dusp22	708.227	-0.199554	0.0684118	-2.91695	0.00353475	0.0351885
Kcmf1	1606.5	-0.1173	0.0402423	-2.91484	0.00355875	0.035378
Scpep1os	3.51733	1.26632	0.435227	2.90956	0.00361932	0.0359523
Kat7	1447.45	0.0967967	0.0332805	2.90851	0.00363156	0.0360459
Nek6	1783.98	0.306063	0.105318	2.90608	0.00365989	0.0362736
Zfp759	52.8128	0.594917	0.204716	2.90606	0.00366015	0.0362736
Chst11	2828.68	0.402567	0.138636	2.90376	0.00368706	0.0365121
Rps16	10104.3	-0.198617	0.0684072	-2.90345	0.0036908	0.036521
Ell2	5536.37	-0.249661	0.0860193	-2.90238	0.00370337	0.0365963
Fgl2	3990.83	0.722917	0.249085	2.90229	0.00370444	0.0365963
Pfdn6	453.708	-0.23514	0.0810248	-2.90208	0.00370697	0.0365963
Anxa2	22361.7	0.20673	0.0712477	2.90157	0.00371295	0.0365991
S100a11	5210.83	0.290814	0.100222	2.90169	0.00371161	0.0365991
Mmp13	3039.76	-0.627201	0.216188	-2.90118	0.00371765	0.0366173
Bmp2	76.4002	-0.817595	0.281865	-2.90066	0.00372376	0.0366388
Mfsd1	7238.44	-0.0930346	0.0320752	-2.90051	0.00372554	0.0366388
Sf1	3548.06	-0.139257	0.0480306	-2.89933	0.00373959	0.0367488
Commd5	236.08	0.228425	0.0787924	2.89908	0.00374264	0.0367506
Dcaf5	739.801	0.144477	0.0498444	2.89855	0.00374887	0.0367836
Ssbp3	777.969	-0.224349	0.0774695	-2.89596	0.00377997	0.0370604
Mapkapk3	1586.46	-0.181563	0.0627182	-2.8949	0.00379273	0.0371289
Rps11	8919.38	-0.169688	0.0586144	-2.89499	0.00379166	0.0371289
Dnttip1	479.013	-0.138854	0.0479823	-2.89385	0.00380548	0.0372253
Nit2	319.636	0.184358	0.0637393	2.89238	0.00382341	0.0373722
Sp3	2159.55	0.180485	0.0624149	2.8917	0.00383164	0.0374241
Ndst2	1408.76	0.235375	0.0814304	2.8905	0.00384627	0.0375384
Sh3bp2	4138.05	-0.23513	0.08137	-2.88964	0.00385684	0.037613
Csnk1a1	3427.61	-0.119231	0.0413002	-2.88694	0.00389003	0.0378137
Fam213a	588.217	-0.30324	0.105045	-2.88677	0.00389216	0.0378137
Fbxl14	609.328	-0.152786	0.052924	-2.88689	0.00389071	0.0378137
Pqlc3	3066.02	0.0983144	0.03405	2.88736	0.00388492	0.0378137
Ubxn6	1222.58	-0.17261	0.0597809	-2.88738	0.00388468	0.0378137
Nif3l1	338.266	0.161055	0.0558149	2.88551	0.00390779	0.0379369
Dr1	2546.73	0.205957	0.0713919	2.88488	0.00391567	0.0379846
Entpd5	487.785	-0.145302	0.0503799	-2.88412	0.00392506	0.0380284
Rps21	4539.94	-0.266433	0.0923818	-2.88404	0.0039261	0.0380284
1810037I17Rik	682.124	-0.201018	0.0697416	-2.88232	0.00394754	0.0382072
Scarb1	3661.35	-0.212797	0.0739086	-2.8792	0.00398689	0.0385589
Id1	14.7788	-0.757831	0.263253	-2.87872	0.00399288	0.0385878
Ice2	178.066	0.240557	0.0836314	2.8764	0.00402238	0.0388137
Mrpl49	417.87	0.161272	0.0560639	2.87658	0.00402013	0.0388137
Polr2h	175.7	0.282509	0.098224	2.87617	0.00402532	0.0388137
Hnrnpf	10459.6	-0.0855818	0.0297638	-2.87536	0.00403563	0.0388546
Sf3b5	859.88	-0.22303	0.0775616	-2.87553	0.00403356	0.0388546
Mtmr6	4045.1	-0.172648	0.060069	-2.87416	0.00405108	0.0389742
Dpm1-adnp	1825.83	0.127078	0.0442239	2.8735	0.00405948	0.0390258
Capn2	6663.68	-0.145312	0.0506377	-2.86964	0.00410945	0.0393896
Dusp3	5566.44	0.108404	0.0377765	2.86962	0.00410961	0.0393896
Msl2	1326.32	-0.135911	0.0473516	-2.87025	0.00410141	0.0393896
Taf4b	86.8474	-0.338173	0.117827	-2.87008	0.00410364	0.0393896
Ecd	837.268	0.140854	0.0490947	2.86904	0.00411723	0.0394333
Emp3	7000.19	-0.154785	0.0539786	-2.86752	0.00413706	0.0395936
Hmg20b	803.475	-0.213985	0.0746384	-2.86695	0.00414449	0.0396351
Zfp619	89.9348	0.398154	0.138905	2.86638	0.00415198	0.0396773
Ptk2	275.042	0.288366	0.100625	2.86574	0.00416032	0.0397273
Slc37a4	292.509	0.20258	0.0707391	2.86376	0.00418646	0.0399473
Gm8923	4.85507	1.46779	0.512675	2.86301	0.0041964	0.0400124
Prmt6	334.613	0.210288	0.0734686	2.86228	0.00420607	0.0400747
Zfp644	534.776	0.226795	0.079254	2.86162	0.00421488	0.040129
Ptgs1	147.237	-0.375891	0.131381	-2.86108	0.00422205	0.0401674
Agap3	1920.19	-0.150934	0.0527743	-2.85999	0.00423661	0.040276
5830417I10Rik	770.985	0.224101	0.078455	2.85643	0.00428433	0.0406995
Pomt2	343.975	0.187172	0.0655375	2.85595	0.00429084	0.0407312
Prdm15	173.506	0.346854	0.12146	2.85571	0.00429404	0.0407315
Cbfa2t2	475.488	0.181828	0.063683	2.85521	0.0043009	0.0407363
Nutf2	129.458	0.366206	0.12825	2.85541	0.00429809	0.0407363
Furin	3854.4	-0.230006	0.0806192	-2.85299	0.00433096	0.0409909
Pde8b	122.332	0.231188	0.0810681	2.85177	0.0043476	0.0411179
Zc3h12d	1390.31	0.220894	0.0774679	2.85143	0.00435228	0.0411319
B430306N03Rik	951.619	0.401896	0.140979	2.85075	0.00436163	0.04119
Pex11b	439.491	0.162514	0.0570127	2.85048	0.00436529	0.0411943
Dip2c	460.68	0.287893	0.101053	2.84893	0.00438667	0.0413655
Fam133b	872.552	-0.197718	0.0694068	-2.84869	0.00439002	0.0413667
Fbxo28	1059.55	0.0922531	0.0323926	2.84797	0.00439995	0.0414208
Zfp668	168.484	0.240046	0.0842917	2.8478	0.00440221	0.0414208
Hpgds	5994.16	-0.16007	0.0562578	-2.8453	0.00443698	0.0417173
Psmd1	4336.18	0.147962	0.0520188	2.84439	0.00444962	0.0418056
Vps4b	4252.4	-0.105883	0.0372323	-2.84386	0.00445708	0.0418451
Ttc13	852.905	0.178233	0.0626867	2.84324	0.00446574	0.0418957
AA467197	152.376	-0.60876	0.214145	-2.84275	0.00447265	0.0419299
Ccser2	855.029	0.194886	0.068578	2.84181	0.00448582	0.041992
Tnfrsf11a	1949.57	0.290964	0.102381	2.84198	0.00448347	0.041992
Id3	333.305	-0.966659	0.340332	-2.84034	0.00450651	0.0421549
Zfp715	689.298	-0.236067	0.0831295	-2.83975	0.00451484	0.0422021
Kpna1	1451.98	0.216845	0.0763834	2.8389	0.00452694	0.0422844
Polg	823.486	-0.163414	0.0575728	-2.83838	0.00453425	0.0422911
Sub1	1657.53	-0.171456	0.060402	-2.83859	0.00453135	0.0422911
Zfp11	40.9428	0.600378	0.211592	2.83743	0.00454786	0.0423873
Dnajb14	644.603	-0.158839	0.0560044	-2.83618	0.00456566	0.0425223
Lias	353.19	0.142306	0.0501839	2.8357	0.00457253	0.0425554
Zmpste24	1563.29	0.127593	0.0450035	2.83518	0.00457994	0.0425934
Mthfd1l	319.835	0.299131	0.105584	2.8331	0.00460988	0.0428409
Ankrd55	73.9153	0.388234	0.137073	2.83232	0.00462109	0.0428519
Spry1	81.7726	-0.458738	0.161961	-2.8324	0.00462005	0.0428519
Tmem38b	790.622	0.203592	0.0718808	2.83236	0.00462054	0.0428519
Ankrd13d	171.555	-0.225448	0.0796156	-2.8317	0.00463005	0.0428758
Bzw2	474.986	0.237091	0.0837279	2.83169	0.00463034	0.0428758
Dnase1l1	5965.62	-0.157229	0.0555501	-2.83041	0.0046489	0.0430166
Tldc1	224.478	0.204964	0.0724317	2.82975	0.00465846	0.043074
Rnf138	302.508	0.20812	0.0735666	2.829	0.00466932	0.0431433
Exoc3l	10.1043	-0.726098	0.25674	-2.82814	0.00468188	0.0431972
Ginm1	692.734	0.14087	0.0498062	2.82837	0.0046786	0.0431972
St6galnac4	1115.66	0.203957	0.0721267	2.82776	0.00468753	0.0432182
Rfk	1153.6	0.131289	0.0464403	2.82706	0.00469776	0.0432814
Gpi1	10623	0.199899	0.0708107	2.823	0.0047576	0.0438013
Senp3	1782.87	0.0817416	0.0289622	2.82236	0.00476723	0.0438585
Ssbp4	1030.37	-0.177958	0.0630768	-2.8213	0.00478296	0.0439717
Mtif2	562.092	0.128183	0.0454458	2.82056	0.00479406	0.0439889
Supt4a	977.8	-0.198559	0.0703919	-2.82076	0.00479101	0.0439889
Zfp273	46.4089	0.860263	0.305005	2.82049	0.00479511	0.0439889
Naa38	318.633	-0.204096	0.0724509	-2.81702	0.00484712	0.0444342
6430562O15Rik	4.67612	-1.02888	0.365372	-2.81598	0.00486289	0.0444835
Mib2	713.379	-0.205639	0.0730221	-2.81613	0.00486064	0.0444835
Pdhb	1232.3	0.1045	0.0371055	2.8163	0.00485805	0.0444835
Gm9199	9.15881	-0.941669	0.334552	-2.81472	0.00488201	0.044569
Rest	474.874	0.298267	0.105968	2.81468	0.00488265	0.044569
Tia1	310.18	0.210408	0.0747457	2.81498	0.004878	0.044569
Gabpa	1412.78	-0.153968	0.0547124	-2.81413	0.00489095	0.0446129
Homez	105.443	0.320233	0.113807	2.81383	0.00489546	0.0446224
Galnt3	36.4291	-0.65122	0.231489	-2.81318	0.00490548	0.044682
G6pdx	4879.69	0.173179	0.0615859	2.81199	0.00492364	0.0448156
Dclre1a	390.185	0.193299	0.0687509	2.81159	0.00492971	0.044839
Zdhhc14	730.672	-0.159517	0.0567405	-2.81133	0.00493365	0.0448431
Cxcl1	6982.55	-0.472284	0.16808	-2.80988	0.00495606	0.045015
Klc1	1858.92	-0.119924	0.042691	-2.80912	0.00496765	0.0450882
Cdk14	3169.48	0.233443	0.0831243	2.80836	0.00497944	0.0451633
Dpf2	1766.31	0.131918	0.0470182	2.80569	0.00502094	0.0455076
Cand1	2050.63	0.151106	0.0538716	2.80493	0.00503279	0.0455828
Nrip1	314.445	0.34182	0.121902	2.80406	0.00504642	0.045674
Cdc23	682.905	0.153245	0.0546667	2.80327	0.00505879	0.0456893
Mrpl24	823.7	-0.141849	0.0506003	-2.80332	0.00505795	0.0456893
Ppif	155.498	0.260952	0.0930792	2.80355	0.00505432	0.0456893
Slc35f6	2417.96	0.145829	0.052048	2.80181	0.00508163	0.0458633
Nsfl1c	1333.28	0.148172	0.052938	2.79896	0.00512668	0.0462263
Pura	260.219	-0.214216	0.0765379	-2.79882	0.00512905	0.0462263
Arhgdia	22879.2	-0.121449	0.0434007	-2.79831	0.00513703	0.0462658
3830403N18Rik	32.6943	-1.31947	0.471629	-2.79769	0.00514703	0.0462908
Rac3	256.616	-0.233228	0.0833607	-2.79781	0.005145	0.0462908
Copg1	1854.11	0.0911843	0.0325974	2.79729	0.0051534	0.0463157
Becn1	2069.52	-0.0980289	0.0350518	-2.79669	0.00516296	0.0463691
Cul4a	1699.67	0.089353	0.0319581	2.79595	0.00517482	0.0464431
Anapc4	921.201	0.119227	0.0426768	2.79371	0.00521072	0.0467197
Iars	1816.81	0.213786	0.0765341	2.79335	0.00521656	0.0467197
Kras	1128.68	-0.176859	0.0633121	-2.79344	0.00521504	0.0467197
Ube2b	2058.67	-0.135516	0.0485364	-2.79204	0.00523763	0.0468757
Ilf3	1081.71	0.17472	0.0625981	2.79114	0.00525231	0.0469743
Rbm48	117.565	0.257282	0.0921873	2.79086	0.00525676	0.0469813
Crk	3112.11	-0.131975	0.0473169	-2.78918	0.00528421	0.0471938
Nme3	270.817	-0.243139	0.087218	-2.78772	0.00530804	0.0473738
Zfp526	136.281	0.318719	0.114444	2.78492	0.00535405	0.0477511
Psmc2	2176.34	0.113915	0.0409126	2.78436	0.00536342	0.047795
Psmd11	1321.6	0.112573	0.0404331	2.78417	0.00536642	0.047795
L3mbtl2	475.719	0.167586	0.0601981	2.78391	0.00537075	0.0478004
Map3k4	580.71	0.154751	0.0556353	2.78152	0.00541054	0.0481212
Nudt16	169.404	0.274786	0.0988532	2.77974	0.00544024	0.048285
Rab42	6.50154	1.05256	0.378643	2.77982	0.00543895	0.048285
Ttl	707.756	0.160286	0.0576533	2.78016	0.00543315	0.048285
Elk3	1402.61	-0.11055	0.0397761	-2.7793	0.00544766	0.0483174
Mt2	440.282	-1.00929	0.363235	-2.77862	0.00545899	0.0483844
Ubald2	289.981	-0.515441	0.18569	-2.77582	0.00550625	0.0487696
Cct3	3105.06	0.174107	0.0627313	2.77544	0.00551267	0.0487929
Abcf2	1128.2	0.136061	0.0490496	2.77394	0.00553814	0.0489759
Gtf3c3	578.433	0.172308	0.0621244	2.7736	0.00554404	0.0489759
Nucks1	1846.93	0.236343	0.0852133	2.77355	0.00554486	0.0489759
Tnfsf9	11491.3	-0.432886	0.156089	-2.77333	0.00554862	0.0489759
Mrpl19	578.47	0.132282	0.0477129	2.77245	0.00556363	0.0490699
Rps14	10278.5	-0.202263	0.0729636	-2.77211	0.00556947	0.0490699
Vps18	1891.19	0.204787	0.0738763	2.77203	0.00557074	0.0490699
Dicer1	1104.7	0.213308	0.0769854	2.77076	0.00559251	0.0492279
Polr1e	114.071	0.287919	0.103947	2.76986	0.00560805	0.0493309
Tshz1	759.581	0.207998	0.0751041	2.76946	0.00561498	0.0493579
S1pr2	2546.38	0.241746	0.0873081	2.76888	0.00562497	0.049412
Slc30a7	1139.42	-0.145677	0.052636	-2.76763	0.00564653	0.0495674
Csrnp2	99.201	0.509742	0.184308	2.76571	0.00567997	0.0497283
Manea	791.367	0.213997	0.0773672	2.76599	0.00567503	0.0497283
Patz1	277.452	0.207405	0.0749923	2.76568	0.00568036	0.0497283
Srp54c	2051.66	-0.162866	0.0588749	-2.76631	0.00566953	0.0497283
Timp2	10478.6	-0.270051	0.0976557	-2.76534	0.0056864	0.0497473
Amz2	597.861	-0.132888	0.0480695	-2.76449	0.0057012	0.0497828
Csnk1g2	1828.61	-0.130333	0.0471448	-2.76453	0.00570056	0.0497828
Vkorc1l1	891.868	0.186727	0.0675461	2.76444	0.00570209	0.0497828
Ints12	1220.96	0.13887	0.0502645	2.76279	0.00573102	0.0498714
Plekha1	1446.22	0.184723	0.06685	2.76324	0.00572303	0.0498714
Ptgs2os2	21.9148	-0.510324	0.184689	-2.76315	0.00572469	0.0498714
Ubl5	1847.03	-0.176326	0.0638146	-2.76311	0.00572542	0.0498714
Zbtb21	1092.38	0.186902	0.0676506	2.76275	0.00573168	0.0498714

## Sheet: WT TPL 2h
gene	baseMean	log2FoldChange	lfcSE	stat	pvalue	padj
Ppp1r21	1433.3	0.886766	0.0485188	18.2767	1.27e-74	1.76e-70
Myc	1519.18	-1.83508	0.108145	-16.9688	1.4e-64	9.7e-61
Cebpd	404.302	-2.32154	0.137785	-16.8491	1.07e-63	3.7e-60
Tle3	967.703	-1.90432	0.11293	-16.8628	8.45e-64	3.7e-60
Map2k3	2599.06	-1.07886	0.0653113	-16.5188	2.69e-61	7.46e-58
Acvr1b	635.105	-1.50276	0.0926968	-16.2115	4.18e-59	9.67e-56
Errfi1	3061.91	-3.41345	0.211119	-16.1684	8.43e-59	1.67e-55
Ggta1	2471.28	-1.65542	0.103696	-15.9641	2.27e-57	3.95e-54
Mbp	1357.64	-0.771737	0.0488939	-15.7839	4.01e-56	5.57e-53
Polm	189.085	-1.44555	0.0915791	-15.7847	3.97e-56	5.57e-53
Nol4l	633.304	-1.42104	0.0923177	-15.3929	1.83e-53	2.3e-50
Mapkapk3	1586.46	-1.045	0.0686915	-15.213	2.9e-52	3.35e-49
Dusp7	1668.76	-1.347	0.0914681	-14.7264	4.36e-49	4.66e-46
Tspyl3	374.013	-1.12792	0.076984	-14.6514	1.32e-48	1.31e-45
Il4ra	2197.72	-1.46412	0.101281	-14.4561	2.3e-47	2.12e-44
Sgk1	4245.5	1.76731	0.124163	14.2337	5.66e-46	4.91e-43
Dcun1d3	515.946	-1.03372	0.0739127	-13.9857	1.9e-44	1.56e-41
Gucd1	637.887	0.753366	0.0564339	13.3495	1.19e-40	9.19e-38
Egr1	3914.13	-2.98382	0.226789	-13.1568	1.55e-39	1.14e-36
Psd4	3060.25	-0.845846	0.0650896	-12.9951	1.3e-38	9.05e-36
Kif21b	1120.48	-1.19549	0.0922392	-12.9607	2.04e-38	1.35e-35
Prmt9	472.597	0.866372	0.0674986	12.8354	1.04e-37	6.55e-35
Ifnar1	5033.92	-0.782117	0.0611373	-12.7928	1.8e-37	1.04e-34
Slc25a45	986.98	0.92108	0.0720004	12.7927	1.8e-37	1.04e-34
Agpat4	533.293	-0.774366	0.0606534	-12.7671	2.5e-37	1.39e-34
Fosl2	1784.78	-2.13481	0.170911	-12.4908	8.39e-36	4.48e-33
Lrrc25	2955.86	-0.768172	0.061637	-12.4628	1.19e-35	6.12e-33
Mtmr12	1920.37	0.958101	0.0771663	12.416	2.14e-35	1.06e-32
Rcl1	337.223	-0.912096	0.0737886	-12.3609	4.25e-35	2.04e-32
Ier2	2785.34	-1.63681	0.132843	-12.3214	6.95e-35	3.22e-32
Zc3h12a	2326.77	-1.14942	0.0941176	-12.2126	2.66e-34	1.19e-31
Sla	701.259	-1.08686	0.0904304	-12.0187	2.83e-33	1.23e-30
Serpinb8	457.072	-1.09976	0.0924742	-11.8926	1.29e-32	5.44e-30
Tubb2a	7574.53	0.819154	0.0689355	11.8829	1.45e-32	5.93e-30
Cebpb	1937.33	-2.18062	0.183914	-11.8567	1.99e-32	7.88e-30
Nbr1	2792.49	0.676756	0.0571363	11.8446	2.3e-32	8.85e-30
Scn1b	206.815	-1.50436	0.128099	-11.7437	7.61e-32	2.85e-29
Pde4dip	511.681	0.962587	0.082153	11.717	1.04e-31	3.81e-29
Ezr	1332	-0.982695	0.0842264	-11.6673	1.87e-31	6.67e-29
Plaur	2813.54	-1.34509	0.115456	-11.6503	2.29e-31	7.94e-29
Dusp4	2362.26	-1.4242	0.122305	-11.6446	2.44e-31	8.28e-29
Dtx2	327.02	-0.779964	0.0672738	-11.5939	4.43e-31	1.46e-28
Il10	502.64	-3.54646	0.30872	-11.4876	1.52e-30	4.91e-28
Hs6st1	1931.78	-0.721717	0.063053	-11.4462	2.46e-30	7.75e-28
Rhou	137.643	-1.65126	0.14455	-11.4234	3.19e-30	9.85e-28
Tnfsf14	143.978	-1.78778	0.156736	-11.4063	3.89e-30	1.17e-27
Tmbim1	1693.01	-0.652743	0.0573201	-11.3877	4.82e-30	1.42e-27
Il1b	14626	-2.63979	0.233181	-11.3208	1.04e-29	2.99e-27
Mbd4	165.176	1.45249	0.128964	11.2627	2.01e-29	5.68e-27
Trim8	1941.83	-0.755384	0.0673659	-11.2131	3.51e-29	9.76e-27
Nfatc1	1516.89	-0.62933	0.0562331	-11.1915	4.49e-29	1.22e-26
Nab2	900.249	-1.40677	0.125975	-11.167	5.91e-29	1.58e-26
Phyhip	6.78674	4.97893	0.447755	11.1198	1.01e-28	2.63e-26
Pak4	380.306	-0.871397	0.0785301	-11.0963	1.31e-28	3.36e-26
Hcar2	268.447	-2.47094	0.223553	-11.053	2.12e-28	5.26e-26
Tal1	474.365	-1.00174	0.0906313	-11.0529	2.12e-28	5.26e-26
Tnfrsf10b	159.219	1.6789	0.154619	10.8583	1.82e-27	4.43e-25
Tmem110	223.771	0.951758	0.08783	10.8364	2.31e-27	5.54e-25
Phlda1	1009.68	-2.2081	0.204237	-10.8115	3.04e-27	7.15e-25
Uap1	626.761	-0.692748	0.0642844	-10.7763	4.45e-27	1.03e-24
Dusp8	430.191	1.7949	0.166706	10.7669	4.93e-27	1.12e-24
Ptger2	156.811	-1.54502	0.143594	-10.7596	5.34e-27	1.19e-24
Sema4c	436.653	-1.70974	0.159025	-10.7514	5.84e-27	1.29e-24
Itpripl1	576.05	-0.873092	0.0813768	-10.729	7.44e-27	1.61e-24
Kbtbd7	264.832	1.13332	0.105672	10.7249	7.78e-27	1.66e-24
Fam129b	15672.2	-0.789929	0.0740244	-10.6712	1.39e-26	2.92e-24
Mesdc1	1679.96	-0.745195	0.0704357	-10.5798	3.7e-26	7.55e-24
Xbp1	3185.71	-0.581351	0.0549491	-10.5798	3.7e-26	7.55e-24
Pdgfa	258.536	-1.45802	0.137908	-10.5724	4e-26	8.05e-24
Abhd17b	532.008	-0.563608	0.0536021	-10.5147	7.39e-26	1.47e-23
Slc13a3	36.6334	-2.11313	0.201067	-10.5096	7.8e-26	1.53e-23
Eif1a	2817.99	-0.589194	0.0561778	-10.488	9.8e-26	1.89e-23
Sh2b3	2489.24	-0.571286	0.0547245	-10.4393	1.64e-25	3.12e-23
Bahd1	1125.24	-0.562847	0.0539896	-10.4251	1.9e-25	3.57e-23
Runx2	216.401	1.10213	0.105988	10.3986	2.52e-25	4.66e-23
Wdr48	1673.74	-0.40716	0.0392444	-10.375	3.22e-25	5.89e-23
Ppp4r1	2033.88	-0.60413	0.0584654	-10.3331	4.99e-25	9e-23
B3gnt7	80.1921	-2.26229	0.219758	-10.2945	7.46e-25	1.33e-22
Kctd12	18401.2	-1.16392	0.113283	-10.2744	9.19e-25	1.62e-22
Abhd3	48.8901	1.51803	0.148394	10.2298	1.46e-24	2.53e-22
2510039O18Rik	2383.05	-0.532285	0.0521116	-10.2143	1.71e-24	2.93e-22
Il1a	2215.2	-2.72187	0.26736	-10.1805	2.42e-24	4.1e-22
Pxdc1	48.332	-2.24244	0.220595	-10.1654	2.83e-24	4.73e-22
Trp53rka	384.352	-0.961316	0.0947515	-10.1457	3.46e-24	5.72e-22
Ctu1	196.828	-0.996851	0.0984991	-10.1204	4.49e-24	7.33e-22
P2ry2	1443.93	-0.958124	0.094697	-10.1178	4.61e-24	7.44e-22
Mkl1	2317.72	0.935693	0.092512	10.1143	4.77e-24	7.62e-22
Slc22a5	330.445	0.569517	0.0563244	10.1114	4.92e-24	7.76e-22
Rassf3	2526.12	0.641909	0.0635352	10.1032	5.35e-24	8.34e-22
Zfp719	263.742	-1.14222	0.113248	-10.0859	6.38e-24	9.83e-22
Notch1	989.255	-1.4578	0.144752	-10.071	7.42e-24	1.13e-21
Tbc1d10a	443.5	-0.737632	0.0732683	-10.0676	7.69e-24	1.16e-21
Pcyox1	3561.41	0.563842	0.0561314	10.045	9.66e-24	1.44e-21
Lrrc17	15.3434	-3.65505	0.36397	-10.0422	9.95e-24	1.47e-21
Colec12	1352.85	1.55098	0.15479	10.0199	1.25e-23	1.82e-21
Srpk2	982.982	0.656208	0.0655816	10.006	1.43e-23	2.07e-21
Ell	609.487	-0.738789	0.0738469	-10.0043	1.46e-23	2.09e-21
Top1	2078.18	-0.768956	0.0769868	-9.98815	1.72e-23	2.43e-21
Lfng	1257.26	-1.10469	0.110744	-9.97514	1.96e-23	2.75e-21
Serpinb2	56.2905	-2.63469	0.264437	-9.96339	2.2e-23	3.06e-21
Stk17b	1394.32	-1.22	0.122462	-9.96226	2.23e-23	3.06e-21
Sesn1	3405.76	1.12711	0.113237	9.95355	2.43e-23	3.31e-21
Phf23	1098.59	-0.829201	0.0834341	-9.9384	2.83e-23	3.82e-21
Fam65a	499.866	-0.94142	0.0954173	-9.86634	5.83e-23	7.78e-21
Denr	1381.17	-0.556452	0.0564543	-9.85667	6.41e-23	8.48e-21
Klf11	234.048	1.10603	0.112398	9.84031	7.55e-23	9.88e-21
Mapk14	4022.91	-0.344645	0.0350453	-9.83428	8.01e-23	1.04e-20
Adora2b	240.988	-1.94057	0.197514	-9.82499	8.79e-23	1.13e-20
Uhrf1bp1	661.837	0.845779	0.0863385	9.79608	1.17e-22	1.49e-20
Dcaf8	1589.33	0.41861	0.0429044	9.7568	1.73e-22	2.18e-20
Cxcl2	21118.2	-1.49738	0.153891	-9.73019	2.24e-22	2.8e-20
Cdc42ep3	528.819	0.920225	0.0945958	9.72797	2.29e-22	2.84e-20
Cyth3	818.255	-0.599985	0.061795	-9.70927	2.75e-22	3.38e-20
Btbd3	197.716	0.875811	0.090354	9.69312	3.23e-22	3.93e-20
Map3k11	1931.13	-0.77289	0.0799296	-9.66963	4.06e-22	4.9e-20
Vta1	841.171	-0.450483	0.0467265	-9.64083	5.37e-22	6.43e-20
Sphk1	24.0184	-3.0326	0.314803	-9.63331	5.78e-22	6.86e-20
Psma6	2805.89	-0.614123	0.0637782	-9.62903	6.03e-22	7.09e-20
Cables1	53.9484	2.06769	0.215316	9.60308	7.76e-22	9.05e-20
Mtmr4	633.009	0.731309	0.0761679	9.60127	7.9e-22	9.13e-20
Csrnp2	99.201	-1.5136	0.157795	-9.59219	8.62e-22	9.89e-20
Ankrd29	23.8157	2.46206	0.256703	9.59107	8.72e-22	9.92e-20
Klf16	300.75	-0.900024	0.0940233	-9.57235	1.04e-21	1.18e-19
Il1bos	16.1235	-3.08559	0.322574	-9.56553	1.12e-21	1.25e-19
Itpkc	465.434	-0.782223	0.0825482	-9.47595	2.64e-21	2.94e-19
Btg1	8732.81	-0.994971	0.105422	-9.43794	3.8e-21	4.19e-19
Arhgap23	416.972	-1.09182	0.115709	-9.43591	3.88e-21	4.24e-19
Ppp1r9b	3941.69	-0.53842	0.0571717	-9.4176	4.62e-21	5e-19
Gpr31b	18.5393	-1.84602	0.196209	-9.40842	5.04e-21	5.42e-19
Dusp1	17294.7	-1.33411	0.141976	-9.39673	5.63e-21	6.01e-19
Calhm2	449.029	0.869861	0.0926497	9.38871	6.07e-21	6.44e-19
Zcchc11	1058.23	0.840169	0.0900412	9.33094	1.05e-20	1.1e-18
Stk40	1715.89	-0.731482	0.0784647	-9.32244	1.14e-20	1.19e-18
Arfgap3	751.479	-0.489923	0.0526675	-9.30219	1.38e-20	1.43e-18
Cdca4	633.983	-0.486079	0.0524513	-9.26724	1.91e-20	1.96e-18
Ptpn12	2599.34	-0.582173	0.0628282	-9.2661	1.93e-20	1.97e-18
Trim27	816.035	-0.450799	0.0487414	-9.2488	2.27e-20	2.3e-18
Surf6	466.528	-0.498047	0.0540887	-9.20797	3.32e-20	3.34e-18
Pi4kb	1351.23	0.361611	0.0393232	9.19586	3.72e-20	3.72e-18
Zfp703	1516.81	-0.730576	0.0797112	-9.16528	4.94e-20	4.9e-18
Map4k4	2902.32	-0.462994	0.0506715	-9.13717	6.41e-20	6.31e-18
Yrdc	513.853	-0.533992	0.0585107	-9.12641	7.08e-20	6.92e-18
Ddx28	655.674	-0.712046	0.0781113	-9.11579	7.81e-20	7.58e-18
Hcfc2	216.395	-0.688218	0.0756339	-9.09934	9.09e-20	8.76e-18
Csnk1a1	3427.61	-0.416178	0.045752	-9.0964	9.34e-20	8.94e-18
Maff	1024.75	-1.5929	0.175164	-9.09375	9.57e-20	9.1e-18
Ccdc93	1403.03	0.610308	0.0671789	9.08482	1.04e-19	9.81e-18
Lsm14a	2271.47	-0.360746	0.0397125	-9.08393	1.05e-19	9.82e-18
Tigd2	469.859	0.688454	0.0759468	9.06495	1.25e-19	1.16e-17
Lonrf1	278.112	-0.750896	0.0829174	-9.05595	1.35e-19	1.25e-17
Stk10	1360.22	-0.73547	0.0813215	-9.04399	1.51e-19	1.39e-17
Arhgef2	3788.31	-0.483053	0.0534206	-9.04245	1.53e-19	1.4e-17
Lmna	6504.46	-0.69611	0.0771296	-9.02519	1.79e-19	1.63e-17
A830010M20Rik	120.229	1.19832	0.133436	8.98049	2.7e-19	2.43e-17
Trib1	1141.85	-1.14601	0.127743	-8.97118	2.93e-19	2.63e-17
Fchsd2	2013.82	0.788376	0.0880879	8.94988	3.56e-19	3.17e-17
Adck1	347.605	0.694903	0.0777264	8.94036	3.88e-19	3.43e-17
Fbxl5	930.005	-0.482763	0.0541259	-8.91927	4.69e-19	4.1e-17
Slc20a1	1755.87	-0.813406	0.0911916	-8.91975	4.67e-19	4.1e-17
Nudt18	387.347	0.758917	0.0853386	8.893	5.95e-19	5.16e-17
Lyn	4731.84	-0.614584	0.0697157	-8.81557	1.19e-18	1.03e-16
Tmem241	218.607	-0.742268	0.0845297	-8.78115	1.62e-18	1.39e-16
Cpt1a	3141.24	0.523419	0.0599154	8.73597	2.42e-18	2.06e-16
Zak	1462.69	0.575077	0.0659652	8.71789	2.83e-18	2.4e-16
Tnip1	5388.37	-0.887516	0.101872	-8.71206	2.98e-18	2.51e-16
Rybp	1124.75	-0.633528	0.072779	-8.70481	3.18e-18	2.66e-16
Ddit4	90.9805	-1.6118	0.185593	-8.68458	3.8e-18	3.16e-16
Arhgap17	3074.72	0.749051	0.086346	8.675	4.14e-18	3.42e-16
Map3k14	654.913	0.694099	0.0800666	8.66902	4.36e-18	3.58e-16
Jdp2	2309.49	-0.854623	0.098646	-8.66353	4.57e-18	3.73e-16
Map7d1	5026.12	-0.450646	0.0522785	-8.6201	6.69e-18	5.43e-16
Ammecr1	153.215	0.806453	0.0935905	8.61683	6.88e-18	5.56e-16
Ccdc122	158.064	1.73921	0.202249	8.59937	8.02e-18	6.43e-16
Kif3b	1892.69	-0.432202	0.0502803	-8.59585	8.27e-18	6.59e-16
Pgs1	1070.77	-0.767887	0.089429	-8.58656	8.96e-18	7.11e-16
Depdc7	116.019	1.43455	0.167136	8.58314	9.23e-18	7.28e-16
Mylip	2157.27	0.899206	0.104855	8.57573	9.85e-18	7.72e-16
Irf2bpl	1283.23	-0.825542	0.0965047	-8.55443	1.18e-17	9.24e-16
Gm6377	2401.47	-1.65663	0.193826	-8.54697	1.26e-17	9.8e-16
Klf13	2388.25	-0.527116	0.0618141	-8.52744	1.5e-17	1.15e-15
Gna13	7415.13	-0.509688	0.0597768	-8.52652	1.51e-17	1.16e-15
Kdm6b	1560.42	-1.6369	0.192378	-8.50877	1.76e-17	1.34e-15
Zbtb10	170.699	1.25257	0.147651	8.48335	2.19e-17	1.66e-15
Metap1	817.044	-0.368504	0.0435191	-8.46762	2.5e-17	1.89e-15
Il19	6.91933	-3.05919	0.361451	-8.46364	2.59e-17	1.94e-15
Recql5	435.657	0.641261	0.0757759	8.4626	2.61e-17	1.95e-15
Git1	1308.64	-0.459315	0.0542879	-8.46072	2.66e-17	1.97e-15
Fam53b	1058.05	0.59085	0.0701141	8.42697	3.55e-17	2.62e-15
Mtmr6	4045.1	-0.561996	0.0667143	-8.42393	3.64e-17	2.67e-15
Slc35e4	1107.12	-0.677267	0.0804999	-8.41327	3.99e-17	2.91e-15
Vamp3	2554.3	-0.326577	0.0388252	-8.41147	4.05e-17	2.94e-15
Pdgfb	4346.44	-1.22194	0.145342	-8.40737	4.19e-17	3.03e-15
Nacc2	1105.68	0.533255	0.0635276	8.39408	4.7e-17	3.38e-15
Emp1	10015.7	-0.73495	0.0878248	-8.36836	5.84e-17	4.18e-15
Ing3	322.671	0.654205	0.0783	8.35511	6.54e-17	4.65e-15
Rgl1	1689.12	-1.05895	0.12698	-8.33947	7.46e-17	5.28e-15
4931440P22Rik	32.7145	-1.65483	0.198613	-8.33196	7.95e-17	5.6e-15
Smim3	1150.62	-0.818556	0.0984393	-8.31534	9.15e-17	6.38e-15
Thap4	391.025	-0.463956	0.0557918	-8.31585	9.11e-17	6.38e-15
Herpud2	1495.08	0.467196	0.0562992	8.29844	1.05e-16	7.32e-15
Elk1	559.987	-0.500304	0.0604765	-8.2727	1.31e-16	9.04e-15
Rhobtb1	330.509	-1.09754	0.132819	-8.26339	1.42e-16	9.73e-15
Zscan29	594.619	0.678625	0.0821854	8.25725	1.49e-16	1.02e-14
Rab20	466.962	-0.949564	0.115137	-8.24724	1.62e-16	1.1e-14
Rnf149	5572.75	-0.741693	0.0902093	-8.22191	2e-16	1.36e-14
Bcl9	517.881	0.975608	0.118739	8.21638	2.1e-16	1.41e-14
Maf	4259.22	-0.903458	0.110029	-8.21109	2.19e-16	1.47e-14
Setd8	1521.61	-0.457257	0.0556913	-8.21057	2.2e-16	1.47e-14
Inpp1	227.852	0.725622	0.0884501	8.20374	2.33e-16	1.55e-14
Gda	589.296	-0.979979	0.11964	-8.19109	2.59e-16	1.71e-14
Mecp2	1167.66	0.498454	0.0609375	8.17976	2.84e-16	1.87e-14
Fadd	462.022	0.54302	0.0664704	8.16935	3.1e-16	2.03e-14
Lif	63.6647	-1.95987	0.240295	-8.15611	3.46e-16	2.25e-14
Il23a	87.7642	-2.44737	0.300939	-8.13244	4.21e-16	2.73e-14
Scap	1177.68	-0.512119	0.0629871	-8.13054	4.27e-16	2.76e-14
Faf2	1481.63	0.286059	0.0352033	8.12593	4.44e-16	2.85e-14
Pim3	419.497	-1.15464	0.142398	-8.10853	5.12e-16	3.28e-14
Frmd8	1788.04	0.58796	0.0725349	8.10589	5.24e-16	3.33e-14
Riok3	3983.7	-0.357463	0.044138	-8.09876	5.55e-16	3.52e-14
Plekhm1	3014.22	0.70331	0.0868495	8.09803	5.59e-16	3.52e-14
Rab3il1	2458.05	-0.9368	0.115728	-8.09483	5.73e-16	3.6e-14
Kif5c	257.803	1.61495	0.199693	8.08715	6.11e-16	3.82e-14
Rnf144b	998.909	1.12715	0.139384	8.08666	6.13e-16	3.82e-14
Ppm1a	1805.55	-0.306006	0.0378955	-8.07499	6.75e-16	4.18e-14
Myadm	12171.2	-0.554181	0.068779	-8.05742	7.79e-16	4.8e-14
Plagl2	3049.7	-0.71291	0.0884874	-8.05662	7.84e-16	4.8e-14
Slc12a4	2050.11	-0.67412	0.0836704	-8.05685	7.83e-16	4.8e-14
Zfp658	89.325	-1.46239	0.181836	-8.04235	8.81e-16	5.37e-14
Csnk2a2	698.241	-0.335564	0.0419353	-8.00194	1.22e-15	7.42e-14
Gmppb	319.6	-0.609052	0.0761509	-7.99795	1.27e-15	7.63e-14
Pygo2	723.654	-0.553457	0.0692723	-7.98959	1.35e-15	8.14e-14
Ralgds	1719.05	-0.975293	0.122257	-7.97739	1.49e-15	8.94e-14
Opa3	752.239	-0.478813	0.0600376	-7.97522	1.52e-15	9.06e-14
Wee1	449.032	0.95812	0.120664	7.94037	2.02e-15	1.2e-13
Akt2	2426.82	-0.336308	0.0423776	-7.93599	2.09e-15	1.23e-13
Shb	126.251	-1.22543	0.154669	-7.92295	2.32e-15	1.36e-13
Zfp330	663.449	-0.381189	0.0483076	-7.89088	3e-15	1.76e-13
D8Ertd82e	938.336	-1.08354	0.13744	-7.88374	3.18e-15	1.85e-13
Vipas39	5484.72	0.443819	0.0565671	7.84588	4.3e-15	2.5e-13
6030458C11Rik	456.492	0.539508	0.068921	7.82791	4.96e-15	2.85e-13
Eml3	1033.87	0.379907	0.048533	7.82782	4.96e-15	2.85e-13
Gpr146	792.521	-1.26418	0.161483	-7.82855	4.94e-15	2.85e-13
Lrrc8a	457.035	-0.623695	0.07976	-7.81965	5.3e-15	3.03e-13
Arih2	1453.49	-0.517479	0.0662218	-7.81434	5.53e-15	3.14e-13
Bcl10	2349.22	-0.462968	0.0596008	-7.76781	7.99e-15	4.52e-13
Stk4	4415.95	0.442396	0.057034	7.7567	8.72e-15	4.92e-13
Ints7	540.281	0.554834	0.0715642	7.75296	8.98e-15	5.05e-13
Acbd3	1965.55	-0.372299	0.0480496	-7.74821	9.32e-15	5.22e-13
Cnst	355.84	0.731632	0.0944552	7.74581	9.5e-15	5.29e-13
Unk	632.016	0.745483	0.0964309	7.73075	1.07e-14	5.94e-13
Slc30a4	988.138	-0.751194	0.0972035	-7.72806	1.09e-14	6.04e-13
Trappc12	852.254	0.353825	0.045821	7.72189	1.15e-14	6.31e-13
Hnrnpf	10459.6	-0.256854	0.0333093	-7.71117	1.25e-14	6.84e-13
Slc9a1	1095.97	0.649438	0.0842876	7.70503	1.31e-14	7.15e-13
Ppan	358.777	-0.810751	0.105271	-7.70156	1.34e-14	7.32e-13
Nol9	636.552	-0.502705	0.065438	-7.68216	1.56e-14	8.48e-13
Aco1	1910.13	0.346539	0.0451328	7.6782	1.61e-14	8.71e-13
Orai3	892.849	0.510008	0.0664605	7.67384	1.67e-14	8.98e-13
Cbx2	62.9946	1.84682	0.240734	7.67164	1.7e-14	9.1e-13
Cnksr3	250.613	0.81057	0.105741	7.66561	1.78e-14	9.5e-13
Ist1	2369.42	-0.455609	0.0594931	-7.65818	1.89e-14	1e-12
Smap2	2560.18	0.754229	0.0988918	7.62681	2.41e-14	1.27e-12
Coq9	532.847	0.484497	0.063536	7.62555	2.43e-14	1.28e-12
Rbm47	1526.5	0.565479	0.0741607	7.62504	2.44e-14	1.28e-12
Spred1	7367.07	-0.780361	0.102345	-7.6248	2.44e-14	1.28e-12
Zfand3	1261.59	-0.383154	0.0502705	-7.62184	2.5e-14	1.31e-12
Mcm9	282.577	0.68498	0.0898818	7.6209	2.52e-14	1.31e-12
Eml4	733.341	-0.596223	0.0784664	-7.59845	3e-14	1.55e-12
Cmklr1	388.774	-1.26874	0.167113	-7.59212	3.15e-14	1.62e-12
Vrk3	531.066	0.469046	0.0618044	7.5892	3.22e-14	1.65e-12
Orai1	775.991	-0.468562	0.0617618	-7.58659	3.28e-14	1.68e-12
Ube2z	3056.56	-0.262067	0.0345882	-7.57676	3.54e-14	1.81e-12
Elf1	2480.41	0.543233	0.0717377	7.57249	3.66e-14	1.85e-12
Tyw1	499.547	0.476202	0.0628839	7.57272	3.65e-14	1.85e-12
Slc39a14	1016.84	-0.720667	0.0952383	-7.56698	3.82e-14	1.93e-12
Vezt	616.901	-0.366623	0.0484922	-7.56045	4.02e-14	2.02e-12
Pptc7	811.203	-0.446106	0.0590474	-7.55506	4.19e-14	2.1e-12
Kdm1b	447.499	0.609883	0.0807661	7.55123	4.31e-14	2.15e-12
Camk2g	629.708	0.488837	0.0647484	7.5498	4.36e-14	2.17e-12
Susd6	5563.82	-0.750914	0.0994938	-7.54735	4.44e-14	2.2e-12
Msantd4	812.764	-0.302583	0.0402957	-7.50906	5.96e-14	2.94e-12
Klhdc3	938.481	-0.48453	0.0645304	-7.50856	5.98e-14	2.94e-12
Batf	238.474	-1.08397	0.144468	-7.50321	6.23e-14	3.05e-12
Phf21a	653.898	0.626145	0.0837022	7.48063	7.4e-14	3.62e-12
Dcaf12	1748.13	-0.26219	0.035143	-7.46064	8.61e-14	4.19e-12
Cant1	1394.76	0.358696	0.0481561	7.44861	9.43e-14	4.58e-12
Ahdc1	110.134	-1.19958	0.161057	-7.44814	9.47e-14	4.58e-12
Dennd3	9.28084	2.1211	0.28482	7.44716	9.54e-14	4.6e-12
Ube4b	1846.18	0.537758	0.0723259	7.4352	1.04e-13	5.01e-12
Cbfb	2647.32	-0.492259	0.0663404	-7.42021	1.17e-13	5.59e-12
Gpr4	7.27797	-2.04729	0.275918	-7.41995	1.17e-13	5.59e-12
Rnf41	1264.34	-0.371247	0.0500771	-7.41351	1.23e-13	5.85e-12
Nudt9	1433.42	0.617671	0.0833555	7.41008	1.26e-13	5.98e-12
Ipo5	5333.68	-0.389928	0.0526818	-7.40157	1.35e-13	6.35e-12
Gpr84	943.703	-1.5645	0.211445	-7.3991	1.37e-13	6.45e-12
Adra1a	390.669	1.44182	0.19494	7.3962	1.4e-13	6.57e-12
Sema6b	287.561	-0.924098	0.125048	-7.38994	1.47e-13	6.87e-12
Chmp7	1320.1	0.433265	0.0586906	7.38219	1.56e-13	7.25e-12
Ranbp10	1538.3	0.514381	0.0696837	7.38165	1.56e-13	7.26e-12
Tmx4	2008.41	0.487841	0.0663491	7.35264	1.94e-13	8.99e-12
Ercc5	249.152	0.716606	0.0974812	7.35122	1.96e-13	9.05e-12
Hmgxb3	705.341	-0.388791	0.0528904	-7.35089	1.97e-13	9.05e-12
Mtus1	399.849	0.939645	0.12789	7.34731	2.02e-13	9.26e-12
Jun	6293.34	0.934806	0.127263	7.34544	2.05e-13	9.36e-12
Phf20	1456.4	0.533193	0.072841	7.31996	2.48e-13	1.13e-11
Sbno2	2601.9	-1.0486	0.143306	-7.31721	2.53e-13	1.15e-11
Eml2	1010.7	-0.464647	0.0636155	-7.304	2.79e-13	1.26e-11
Spryd3	814.236	-0.39733	0.0544486	-7.29733	2.94e-13	1.32e-11
Nupl1	859.123	-0.445652	0.0610841	-7.2957	2.97e-13	1.33e-11
Nars	4345.25	0.257508	0.0353119	7.29238	3.05e-13	1.36e-11
Rab35	2033.12	-0.313942	0.0430542	-7.29179	3.06e-13	1.37e-11
Pitrm1	1428.47	0.274997	0.0377296	7.28863	3.13e-13	1.39e-11
Plk3	84.8395	-2.04641	0.280906	-7.28505	3.22e-13	1.43e-11
Cyth4	12076.4	-0.647186	0.0889321	-7.2773	3.41e-13	1.51e-11
Trib3	199.783	1.39068	0.19111	7.27683	3.42e-13	1.51e-11
Prkd3	1592.62	-0.618919	0.0850898	-7.27372	3.5e-13	1.54e-11
Zfand5	5192.15	-0.514521	0.070856	-7.2615	3.83e-13	1.68e-11
Chsy1	312.099	-0.710472	0.0980411	-7.24667	4.27e-13	1.86e-11
Oser1	1258.82	0.389617	0.0537775	7.24498	4.33e-13	1.88e-11
Bag5	418.824	-0.48935	0.0675575	-7.24346	4.37e-13	1.9e-11
Pag1	504.537	0.73937	0.102156	7.23768	4.56e-13	1.97e-11
Hmgxb4	468.208	0.491941	0.0680811	7.22581	4.98e-13	2.15e-11
Ston1	28.2454	1.26373	0.175539	7.19915	6.06e-13	2.6e-11
Rbmx	354.851	0.610906	0.084894	7.19611	6.2e-13	2.65e-11
Mocos	3342.83	0.482162	0.0671208	7.1835	6.79e-13	2.9e-11
Rgs3	374.221	0.677083	0.0944419	7.16931	7.54e-13	3.21e-11
Adora3	16.8962	-2.313	0.323361	-7.153	8.49e-13	3.6e-11
6430548M08Rik	1085.15	0.538352	0.0753201	7.14752	8.84e-13	3.74e-11
Usp22	1392.71	0.440372	0.0616832	7.13926	9.38e-13	3.96e-11
Mapre2	4056.51	0.302624	0.0424267	7.13287	9.83e-13	4.13e-11
Ankrd28	1111.53	-0.705509	0.0989922	-7.12692	1.03e-12	4.29e-11
Fam107b	1428.78	-0.61805	0.0867155	-7.12733	1.02e-12	4.29e-11
Gramd1a	1612.65	-1.16718	0.164177	-7.10927	1.17e-12	4.86e-11
Cebpa	2017.45	-1.04449	0.147037	-7.10361	1.22e-12	5.05e-11
Ptpre	2995.62	-0.590486	0.0832773	-7.0906	1.34e-12	5.53e-11
Ppm1k	437.224	0.936687	0.132144	7.08839	1.36e-12	5.61e-11
Zmynd8	2129.22	0.473863	0.0669213	7.08091	1.43e-12	5.9e-11
Ints3	1146.24	0.382285	0.0540041	7.07882	1.45e-12	5.97e-11
Jak2	3162.94	-0.816516	0.115369	-7.07745	1.47e-12	6.01e-11
Fbxo42	1167.18	0.55977	0.0791224	7.07474	1.5e-12	6.11e-11
Tnfaip8l1	79.4735	-1.13325	0.160259	-7.07141	1.53e-12	6.24e-11
Rab9	979.236	0.655166	0.09277	7.06226	1.64e-12	6.65e-11
Zfp324	134.734	0.993346	0.140709	7.05956	1.67e-12	6.76e-11
Tigar	294.438	-0.544733	0.0771753	-7.05839	1.68e-12	6.8e-11
Rab11fip5	3779.33	-0.531287	0.0752939	-7.05617	1.71e-12	6.89e-11
Slc31a1	2102.62	-0.428267	0.0607148	-7.05374	1.74e-12	6.99e-11
Prosc	1122.92	-0.395154	0.0560446	-7.05071	1.78e-12	7.12e-11
Ctsc	6561.27	-0.734982	0.104355	-7.0431	1.88e-12	7.5e-11
Sephs1	724.203	0.353798	0.0502496	7.04081	1.91e-12	7.6e-11
Cdc25a	340.415	-0.638267	0.0907149	-7.03596	1.98e-12	7.85e-11
Angel2	706.977	0.377284	0.0537192	7.02326	2.17e-12	8.57e-11
Afap1l1	36.9871	-1.36821	0.194853	-7.02172	2.19e-12	8.64e-11
Elmsan1	1161.79	-0.784351	0.111848	-7.01266	2.34e-12	9.19e-11
Map3k4	580.71	0.579121	0.0826551	7.00648	2.44e-12	9.58e-11
Sdccag3	1160.32	-0.334034	0.0477323	-6.99808	2.59e-12	1.01e-10
Rubcn	965.793	0.487434	0.0696649	6.99683	2.62e-12	1.02e-10
Cep85	353.24	0.452865	0.0647518	6.99385	2.67e-12	1.04e-10
Ric1	724.772	0.598988	0.0857223	6.98754	2.8e-12	1.08e-10
Sap30l	323.392	-0.50626	0.0724859	-6.98425	2.86e-12	1.11e-10
Elp3	745.174	0.372999	0.0534599	6.97716	3.01e-12	1.16e-10
Tcerg1	1163.05	-0.46841	0.0672408	-6.96615	3.26e-12	1.25e-10
6530402F18Rik	122.744	-0.874878	0.125767	-6.95633	3.49e-12	1.34e-10
Kcmf1	1606.5	-0.307572	0.0443691	-6.93212	4.15e-12	1.59e-10
2510009E07Rik	1284.23	0.7211	0.104063	6.92947	4.22e-12	1.61e-10
Dnajb2	534.76	0.502755	0.0726036	6.92466	4.37e-12	1.66e-10
Oit3	544.572	0.689939	0.0998261	6.91141	4.8e-12	1.82e-10
Clcn3	812.642	0.541949	0.0784883	6.90484	5.03e-12	1.9e-10
Snx19	871.582	0.356103	0.051628	6.89747	5.29e-12	2e-10
Pik3r4	774.771	0.397162	0.0576481	6.88943	5.6e-12	2.11e-10
Cd300lb	5901.73	-0.735877	0.10705	-6.87412	6.24e-12	2.34e-10
Pfkfb3	1529.15	-0.910448	0.132772	-6.85722	7.02e-12	2.63e-10
Tnfsf9	11491.3	-1.18942	0.173597	-6.85161	7.3e-12	2.72e-10
Cdv3	4075.66	-0.302609	0.0441986	-6.84659	7.56e-12	2.81e-10
Pias4	457.145	-0.388503	0.0567654	-6.844	7.7e-12	2.86e-10
Yy1	1396.96	-0.318292	0.0465138	-6.84296	7.76e-12	2.87e-10
Arc	25.9252	-2.11866	0.310059	-6.83308	8.31e-12	3.06e-10
Wdr59	417.596	-0.657311	0.096194	-6.83318	8.31e-12	3.06e-10
Flrt3	155.152	-2.0239	0.296838	-6.81821	9.22e-12	3.39e-10
Rpap1	446.445	0.512595	0.0752953	6.8078	9.91e-12	3.63e-10
Zfyve26	1125.29	0.737885	0.108463	6.80308	1.02e-11	3.74e-10
Pcnx	1192.37	-0.505464	0.0743122	-6.8019	1.03e-11	3.76e-10
Epc1	846.971	0.410995	0.0604533	6.79856	1.06e-11	3.84e-10
Pkp4	1699.38	-0.474965	0.069925	-6.79249	1.1e-11	3.99e-10
Etv3	8770.61	-0.726708	0.107059	-6.78789	1.14e-11	4.11e-10
Spred2	484.643	-0.865521	0.127535	-6.78654	1.15e-11	4.14e-10
Pdpn	872.645	-1.44903	0.213791	-6.77777	1.22e-11	4.39e-10
Impact	1167.19	0.884397	0.130623	6.77059	1.28e-11	4.6e-10
Rnf125	8.07604	-2.04089	0.302112	-6.75542	1.42e-11	5.1e-10
Cd109	591.781	-0.804067	0.11913	-6.74948	1.48e-11	5.29e-10
Lonp1	1165.61	0.28931	0.0429935	6.72916	1.71e-11	6.07e-10
Mlst8	316.064	0.559017	0.0831415	6.72368	1.77e-11	6.29e-10
Zswim6	839.834	-0.651622	0.0969792	-6.7192	1.83e-11	6.47e-10
Klhdc10	835.641	0.324724	0.0483352	6.71817	1.84e-11	6.5e-10
Edn1	454.607	-1.28958	0.192117	-6.71247	1.91e-11	6.72e-10
Ppp2cb	1120.25	-0.332437	0.0495231	-6.71277	1.91e-11	6.72e-10
Ppp2ca	5251.77	-0.331069	0.0493575	-6.70756	1.98e-11	6.94e-10
Etf1	4042.7	-0.335582	0.0500496	-6.70498	2.01e-11	7.04e-10
Jund	5278.72	-0.689016	0.10278	-6.70377	2.03e-11	7.08e-10
Pwwp2b	496.624	0.672527	0.10048	6.69314	2.18e-11	7.6e-10
Golph3	3700.62	0.336178	0.0502316	6.69256	2.19e-11	7.61e-10
Qsox2	425.865	0.488358	0.0729735	6.69227	2.2e-11	7.61e-10
Sfr1	1655.99	-0.311428	0.0465421	-6.69132	2.21e-11	7.64e-10
Chst12	907.762	0.514222	0.0769643	6.68131	2.37e-11	8.16e-10
Swap70	6578.68	0.519826	0.0778776	6.67491	2.47e-11	8.5e-10
Tspan33	106.138	1.08206	0.162208	6.67082	2.54e-11	8.72e-10
Kcnn4	6867.41	-0.61453	0.0922112	-6.66438	2.66e-11	9.09e-10
Uspl1	434.888	-0.484513	0.0727059	-6.66401	2.66e-11	9.09e-10
Atp1a1	11580.6	-0.310772	0.0466756	-6.65812	2.77e-11	9.44e-10
Tmem65	1898.36	-0.538622	0.0810193	-6.64808	2.97e-11	1.01e-09
Slc2a1	2003.1	-0.899746	0.135353	-6.64741	2.98e-11	1.01e-09
Six1	23.8912	-1.45225	0.218543	-6.64513	3.03e-11	1.02e-09
Dclre1a	390.185	0.575196	0.0867521	6.63034	3.35e-11	1.13e-09
Slc38a1	3266.37	0.490121	0.0739557	6.62722	3.42e-11	1.15e-09
Tmem19	1333.38	0.329748	0.0497711	6.62528	3.47e-11	1.16e-09
Fcgr3	11619.9	-0.442129	0.0667458	-6.62407	3.49e-11	1.17e-09
Chtf8	2255.33	-0.206766	0.0312171	-6.6235	3.51e-11	1.17e-09
Mmp10	53.6082	-1.04864	0.158373	-6.62134	3.56e-11	1.18e-09
Lars	1239.21	0.306839	0.0463704	6.61713	3.66e-11	1.22e-09
Ifitm2	4422.49	-0.607952	0.0919	-6.61537	3.71e-11	1.23e-09
Cdk17	803.57	-0.587059	0.0888368	-6.60828	3.89e-11	1.29e-09
Rnf169	727.715	0.526849	0.0797615	6.60531	3.97e-11	1.31e-09
Hmg20a	837.039	0.368945	0.0559265	6.59697	4.2e-11	1.38e-09
Ssbp4	1030.37	-0.464082	0.0703802	-6.59392	4.28e-11	1.41e-09
Rchy1	854.933	0.504798	0.0766012	6.58995	4.4e-11	1.44e-09
Il1rn	5053.25	-1.20997	0.184013	-6.5755	4.85e-11	1.58e-09
Ap3m2	452.116	0.562948	0.0856495	6.57269	4.94e-11	1.61e-09
Zbtb38	373.485	0.786683	0.119704	6.57189	4.97e-11	1.62e-09
Tirap	592.661	-0.421077	0.0641089	-6.56815	5.09e-11	1.65e-09
P2ry6	4770.3	-0.480645	0.0732694	-6.55997	5.38e-11	1.74e-09
Hdac4	424.69	0.606688	0.0925083	6.5582	5.45e-11	1.76e-09
Jak1	5963.8	-0.37315	0.0569223	-6.55542	5.55e-11	1.79e-09
Ints9	610.622	0.447123	0.0682245	6.55369	5.61e-11	1.8e-09
Tsc22d3	1047.9	1.03392	0.157782	6.55285	5.65e-11	1.81e-09
Ccnd2	1021.07	-1.32852	0.202755	-6.55237	5.66e-11	1.81e-09
Mtpn	13723.7	-0.353529	0.0539615	-6.55152	5.7e-11	1.82e-09
Nfkbia	26163.6	-0.538288	0.0822943	-6.54101	6.11e-11	1.95e-09
Mmp19	441.265	-0.683627	0.104546	-6.53899	6.19e-11	1.97e-09
Akirin1	2516.99	-0.322193	0.0492794	-6.53808	6.23e-11	1.97e-09
Arvcf	132.633	1.13916	0.174369	6.53305	6.44e-11	2.03e-09
Brix1	616.693	-0.437795	0.067009	-6.53338	6.43e-11	2.03e-09
4931406P16Rik	944.54	-0.519471	0.0795878	-6.52702	6.71e-11	2.11e-09
Dcun1d5	1045.22	-0.369611	0.0566485	-6.52463	6.82e-11	2.14e-09
Lrrc58	1810.03	-0.57544	0.0881986	-6.52436	6.83e-11	2.14e-09
Paqr8	38.6824	1.18504	0.181804	6.51821	7.12e-11	2.22e-09
Mlh3	241.907	0.759929	0.116632	6.51564	7.24e-11	2.26e-09
Lsg1	564.596	-0.339254	0.0520732	-6.51494	7.27e-11	2.26e-09
Tnfrsf9	11.1024	-1.96167	0.30115	-6.51392	7.32e-11	2.27e-09
Prkaa1	1155.19	0.442611	0.0681532	6.49435	8.34e-11	2.58e-09
Dennd6a	1355.49	0.305719	0.0470827	6.49324	8.4e-11	2.6e-09
Capn2	6663.68	-0.366768	0.0565036	-6.49104	8.52e-11	2.63e-09
Zmynd19	309.421	-0.685332	0.105764	-6.47984	9.18e-11	2.83e-09
Cd81	4425.15	-0.421014	0.0650015	-6.47698	9.36e-11	2.87e-09
Zc3h4	1393.32	0.503425	0.077777	6.47267	9.63e-11	2.95e-09
Tada2b	263.482	-0.399967	0.0619799	-6.45317	1.1e-10	3.35e-09
Adrbk1	5240.99	-0.2597	0.0403309	-6.43924	1.2e-10	3.66e-09
Arhgap28	48.0511	1.36463	0.212035	6.43589	1.23e-10	3.74e-09
Traf2	625.417	-0.488491	0.0759131	-6.43487	1.24e-10	3.75e-09
Arid4a	1462.2	0.835136	0.130195	6.41448	1.41e-10	4.28e-09
Zfp558	49.9679	-1.07316	0.167397	-6.41089	1.45e-10	4.38e-09
5830417I10Rik	770.985	0.611335	0.0953962	6.40837	1.47e-10	4.44e-09
Junb	14700.1	-0.707692	0.110469	-6.40624	1.49e-10	4.49e-09
Ywhab	6080.4	-0.225818	0.0352604	-6.40429	1.51e-10	4.54e-09
Casp9	1142.89	0.456978	0.0713692	6.40301	1.52e-10	4.57e-09
Galm	663.454	0.540382	0.084469	6.3974	1.58e-10	4.73e-09
Nsd1	1974.88	0.509332	0.0796316	6.39611	1.59e-10	4.74e-09
Spata13	455.852	-1.27609	0.199495	-6.39663	1.59e-10	4.74e-09
Zc3h15	1518.43	-0.296193	0.0463062	-6.39639	1.59e-10	4.74e-09
St3gal4	611.731	-0.429146	0.0671522	-6.39064	1.65e-10	4.9e-09
Flot1	876.518	-0.46896	0.07347	-6.38301	1.74e-10	5.14e-09
Cox15	942.166	0.337505	0.0528873	6.38159	1.75e-10	5.18e-09
Elp2	1474.94	0.338496	0.05311	6.37348	1.85e-10	5.45e-09
Mtif2	562.092	0.390434	0.0612787	6.37146	1.87e-10	5.51e-09
Fbxl15	88.5665	-0.754912	0.118576	-6.3665	1.93e-10	5.66e-09
Fbxo34	634.971	0.42464	0.0666962	6.36678	1.93e-10	5.66e-09
Lztfl1	688.737	-0.446805	0.0701933	-6.36536	1.95e-10	5.69e-09
Adnp2	627.645	0.463908	0.072889	6.36458	1.96e-10	5.71e-09
Rbpj	9848.82	-0.691536	0.10886	-6.35255	2.12e-10	6.16e-09
Eif4e	2261.86	-0.485595	0.076491	-6.34839	2.18e-10	6.31e-09
Kti12	255.726	-0.544612	0.085789	-6.34828	2.18e-10	6.31e-09
Tmem120b	145.665	-0.516021	0.081345	-6.34361	2.24e-10	6.49e-09
Casp2	596.297	0.577961	0.0913113	6.32957	2.46e-10	7.09e-09
Abhd17c	1626.5	-0.627423	0.099148	-6.32815	2.48e-10	7.15e-09
Ndrg1	3744.4	-0.919674	0.145347	-6.32744	2.49e-10	7.16e-09
Ubtd2	180.59	-0.645681	0.102161	-6.3202	2.61e-10	7.49e-09
Tmem126b	286.88	0.549075	0.0869015	6.31836	2.64e-10	7.57e-09
Vasp	4058.28	-0.550047	0.0870973	-6.31532	2.7e-10	7.7e-09
Usp27x	68.279	-0.826469	0.13091	-6.31327	2.73e-10	7.79e-09
Grb2	7409.63	-0.258878	0.0410122	-6.31224	2.75e-10	7.82e-09
Qars	2423.14	0.198688	0.0314876	6.31004	2.79e-10	7.92e-09
Slc38a2	3659.41	0.70471	0.111773	6.30485	2.88e-10	8.17e-09
Btg2	4737.09	-0.719931	0.114389	-6.2937	3.1e-10	8.76e-09
Ifngr2	3536.4	-0.306451	0.0487261	-6.28925	3.19e-10	9e-09
Wdr11	2300.09	0.305534	0.0487213	6.27106	3.59e-10	1.01e-08
Pot1a	339.752	0.660174	0.105317	6.26842	3.65e-10	1.02e-08
Zfp362	417.247	0.539183	0.0860387	6.26675	3.69e-10	1.03e-08
Zfp143	368.357	-0.434886	0.0694351	-6.2632	3.77e-10	1.06e-08
Dusp10	83.2555	1.10439	0.176404	6.2606	3.84e-10	1.07e-08
Oma1	405.85	0.418396	0.0668503	6.2587	3.88e-10	1.08e-08
Efr3b	1742.38	0.772299	0.123476	6.25463	3.98e-10	1.11e-08
Trp53inp1	1350.03	0.813235	0.130135	6.24916	4.13e-10	1.15e-08
Gtf3c3	578.433	0.436303	0.0698482	6.24645	4.2e-10	1.16e-08
Nlk	385.371	0.496687	0.0796092	6.23907	4.4e-10	1.22e-08
Mms19	1033.05	0.304963	0.0489407	6.23129	4.63e-10	1.28e-08
Sh3gl1	1551.82	-0.441214	0.0708762	-6.22514	4.81e-10	1.33e-08
Midn	766.074	-1.04604	0.168051	-6.22453	4.83e-10	1.33e-08
Cxcl3	268.899	-1.32117	0.212428	-6.2194	4.99e-10	1.37e-08
Ubb	17536.4	0.415772	0.0668665	6.21794	5.04e-10	1.38e-08
Lemd2	927.828	-0.385371	0.0620058	-6.21507	5.13e-10	1.4e-08
Mmp13	3039.76	-1.47913	0.238454	-6.20299	5.54e-10	1.51e-08
Setd7	1179.75	0.505427	0.0815221	6.19988	5.65e-10	1.54e-08
Smarcal1	471.293	0.378449	0.0610434	6.19967	5.66e-10	1.54e-08
Ubtd1	860.772	-0.430805	0.0695614	-6.19317	5.9e-10	1.6e-08
Zdhhc13	603.55	-0.328849	0.0531069	-6.19221	5.93e-10	1.61e-08
Mt1	1586.59	-1.42893	0.230855	-6.1897	6.03e-10	1.63e-08
Ube2h	1858.56	0.343643	0.0555191	6.18963	6.03e-10	1.63e-08
Osbpl3	945.057	0.701979	0.113547	6.18226	6.32e-10	1.7e-08
Cables2	389.195	-0.383688	0.0621026	-6.1783	6.48e-10	1.74e-08
Mapkapk2	12658.6	-0.488957	0.0791718	-6.17589	6.58e-10	1.76e-08
Rps6kc1	870.255	0.35494	0.0574792	6.17511	6.61e-10	1.77e-08
Aars	2428.99	0.461795	0.0747881	6.17471	6.63e-10	1.77e-08
Lrrk1	897.381	0.516668	0.0837585	6.16854	6.89e-10	1.84e-08
Mapkapk5	843.218	-0.271567	0.0440812	-6.16061	7.25e-10	1.93e-08
Rdh13	626.899	0.436981	0.0709395	6.1599	7.28e-10	1.93e-08
Zbtb7a	2870.44	-0.429375	0.0697164	-6.15889	7.33e-10	1.94e-08
Mark4	467.655	-0.498646	0.0810144	-6.15503	7.51e-10	1.98e-08
Layn	209.97	0.985543	0.160187	6.15245	7.63e-10	2.01e-08
Lbh	903.128	0.681256	0.110813	6.14779	7.86e-10	2.07e-08
Ccng2	1599.06	0.611967	0.0996135	6.14341	8.08e-10	2.12e-08
Fbxo28	1059.55	-0.243329	0.039631	-6.13986	8.26e-10	2.17e-08
Chic2	606.163	-0.429452	0.0701537	-6.12159	9.26e-10	2.43e-08
Plpp2	740.786	-0.371513	0.060736	-6.11685	9.54e-10	2.5e-08
Plcl2	1255.28	0.516656	0.0844747	6.11611	9.59e-10	2.5e-08
Ube2n	2215.2	-0.311574	0.0510122	-6.10782	1.01e-09	2.63e-08
Vapa	2380.93	-0.294417	0.0482325	-6.10412	1.03e-09	2.69e-08
Pde12	796.377	-0.600702	0.0984555	-6.10126	1.05e-09	2.73e-08
Atg4c	443.049	0.488024	0.0799994	6.10035	1.06e-09	2.74e-08
Abcg1	6536.86	0.817689	0.134128	6.09633	1.09e-09	2.81e-08
Prmt6	334.613	-0.472367	0.0775111	-6.09418	1.1e-09	2.84e-08
E130012A19Rik	85.7996	-0.826799	0.13573	-6.0915	1.12e-09	2.88e-08
Polr2g	1074.19	0.440232	0.0722861	6.09012	1.13e-09	2.9e-08
Hnrnpa0	2399.6	-0.494064	0.0811482	-6.08842	1.14e-09	2.93e-08
Gfra2	18.3236	2.65425	0.436232	6.08449	1.17e-09	2.99e-08
Riok2	449.277	-0.451025	0.0741412	-6.08333	1.18e-09	3.01e-08
Kcnh3	7.46072	1.81651	0.298694	6.0815	1.19e-09	3.04e-08
Ate1	1488.11	0.338486	0.0557405	6.07252	1.26e-09	3.21e-08
Ctdnep1	2618.22	-0.326984	0.0538612	-6.07087	1.27e-09	3.23e-08
Foxp1	2601.29	-0.462455	0.0762131	-6.06792	1.3e-09	3.29e-08
Nfkbie	2803.15	-0.598091	0.0985847	-6.06677	1.31e-09	3.31e-08
4930480K23Rik	14.7174	1.80988	0.298442	6.06443	1.32e-09	3.35e-08
Tsr1	793.253	-0.633886	0.104604	-6.05983	1.36e-09	3.44e-08
Bcor	1729.5	-0.486739	0.0803436	-6.05822	1.38e-09	3.46e-08
Kcnj2	1956.29	0.817873	0.134999	6.05835	1.38e-09	3.46e-08
2700049A03Rik	208.149	0.799417	0.132071	6.05295	1.42e-09	3.57e-08
Galnt10	1079.26	0.410339	0.0678394	6.04868	1.46e-09	3.66e-08
Lama3	220.052	1.34737	0.222805	6.0473	1.47e-09	3.68e-08
Erf	540.645	-0.561305	0.0928902	-6.04267	1.52e-09	3.78e-08
Gtpbp4	1330.93	-0.502046	0.0830919	-6.04205	1.52e-09	3.79e-08
Plin2	32062.4	0.46999	0.0778046	6.04065	1.53e-09	3.82e-08
Gpt2	318.548	0.475226	0.0787668	6.03333	1.61e-09	3.99e-08
Stat5a	1844.72	-0.668246	0.110811	-6.03049	1.63e-09	4.05e-08
Mars	866.546	0.350018	0.0581016	6.02423	1.7e-09	4.2e-08
Tiparp	2471.2	-0.764147	0.126962	-6.01868	1.76e-09	4.34e-08
Trmt61a	244.55	-0.64039	0.10655	-6.01024	1.85e-09	4.57e-08
Slc35b2	1276.04	0.287025	0.0477773	6.00756	1.88e-09	4.63e-08
Xpo1	2531.58	0.441816	0.0735428	6.0076	1.88e-09	4.63e-08
Tnfrsf1a	3382.23	-0.458691	0.0763764	-6.00566	1.91e-09	4.67e-08
Gosr1	1280.29	0.301255	0.050289	5.99048	2.09e-09	5.12e-08
Klhl9	1711.3	0.310713	0.0518811	5.98894	2.11e-09	5.16e-08
Arhgef17	15.7839	-1.58153	0.264108	-5.98819	2.12e-09	5.18e-08
Bicd2	2234.34	-0.349283	0.0583561	-5.98537	2.16e-09	5.26e-08
Adgra2	8.92689	-1.7541	0.293344	-5.97966	2.24e-09	5.44e-08
Fgr	267.042	-1.22543	0.20495	-5.97915	2.24e-09	5.44e-08
Aim2	883.864	0.680385	0.113844	5.97649	2.28e-09	5.51e-08
Kras	1128.68	-0.425818	0.0712479	-5.97658	2.28e-09	5.51e-08
Senp6	1033.83	-0.345382	0.057812	-5.97423	2.31e-09	5.58e-08
Cd244	54.1628	-1.73311	0.290448	-5.96701	2.42e-09	5.82e-08
Eaf1	2674.27	-0.396103	0.0664164	-5.96392	2.46e-09	5.92e-08
Hacd2	750.069	0.393503	0.0660027	5.96192	2.49e-09	5.99e-08
Senp2	2439.99	-0.23728	0.0398166	-5.95933	2.53e-09	6.07e-08
Ufl1	530.384	0.401887	0.0674787	5.95576	2.59e-09	6.2e-08
Npc1	6094.25	-0.428315	0.071926	-5.95493	2.6e-09	6.22e-08
Ubtf	2465.88	-0.254452	0.042748	-5.95237	2.64e-09	6.3e-08
Mppe1	388.886	0.483176	0.0811937	5.95091	2.67e-09	6.35e-08
Nip7	460.06	-0.404637	0.0680838	-5.94322	2.79e-09	6.64e-08
Lpcat1	610.353	0.428975	0.0722154	5.94022	2.85e-09	6.75e-08
Ctif	252.047	0.49889	0.0840114	5.93836	2.88e-09	6.81e-08
Tmem18	491.885	0.405734	0.0683224	5.93852	2.88e-09	6.81e-08
Zmat3	957.923	0.533671	0.0899616	5.93221	2.99e-09	7.06e-08
Srbd1	293.765	0.515642	0.0869583	5.92976	3.03e-09	7.15e-08
Magohb	82.7695	-0.600589	0.101318	-5.92774	3.07e-09	7.23e-08
Tmem140	1199.76	0.919	0.155137	5.9238	3.15e-09	7.39e-08
Egln2	997.979	-0.432567	0.0730922	-5.9181	3.26e-09	7.64e-08
Tmem11	436.189	-0.414004	0.0699673	-5.9171	3.28e-09	7.67e-08
Dnajb1	715.649	-0.349961	0.0591898	-5.91252	3.37e-09	7.87e-08
Tpgs2	483.709	-0.40069	0.0677932	-5.91048	3.41e-09	7.96e-08
Ulk1	968.304	0.424843	0.0719683	5.9032	3.57e-09	8.3e-08
Raf1	1847.32	0.339513	0.0575521	5.89923	3.65e-09	8.49e-08
Mafb	3064.81	-0.645826	0.109496	-5.89818	3.68e-09	8.53e-08
Fgd6	1299.25	-0.601858	0.10207	-5.89653	3.71e-09	8.6e-08
Cirh1a	392.355	-0.469371	0.0796141	-5.89557	3.73e-09	8.64e-08
Ppp1cc	4373.35	-0.224693	0.0381205	-5.89429	3.76e-09	8.69e-08
Sdc4	30781.9	-0.805633	0.136708	-5.89309	3.79e-09	8.74e-08
Rnd1	847.199	-1.27235	0.216215	-5.88466	3.99e-09	9.18e-08
Ccl17	18.8647	-1.59533	0.271339	-5.8795	4.12e-09	9.46e-08
Ikbip	244.337	0.444089	0.0755536	5.8778	4.16e-09	9.51e-08
Pwp2	503.38	-0.429894	0.0731354	-5.87806	4.15e-09	9.51e-08
Rsrc2	1011.73	-0.351401	0.0597811	-5.87814	4.15e-09	9.51e-08
Pprc1	951.382	-0.517154	0.0880018	-5.87664	4.19e-09	9.54e-08
Ssx2ip	281.634	0.382532	0.0650927	5.87673	4.18e-09	9.54e-08
Ptpn1	3799.51	-0.587244	0.0999388	-5.87604	4.2e-09	9.56e-08
Lsm11	247.537	-0.460572	0.0783859	-5.8757	4.21e-09	9.57e-08
Sh3pxd2b	5788.1	-0.394554	0.0671571	-5.87509	4.23e-09	9.59e-08
Tra2b	2517.51	-0.318978	0.0543139	-5.87286	4.28e-09	9.7e-08
Mocs1	1015.38	0.470411	0.080116	5.87163	4.32e-09	9.74e-08
Pafah1b2	1844.93	-0.228039	0.0388367	-5.87172	4.31e-09	9.74e-08
Wash1	968.895	0.401503	0.0684117	5.86891	4.39e-09	9.88e-08
Zfp715	689.298	-0.573574	0.0977865	-5.86558	4.48e-09	1.01e-07
Disp1	416.617	0.455689	0.0777383	5.86183	4.58e-09	1.03e-07
Gcnt1	2332.38	0.587176	0.1002	5.86003	4.63e-09	1.04e-07
Lpin2	2089.87	-0.579877	0.0989832	-5.85834	4.68e-09	1.05e-07
Amer2	4.0451	-2.21572	0.379114	-5.84446	5.08e-09	1.14e-07
Hnrnpab	6220.89	-0.339538	0.058103	-5.84372	5.1e-09	1.14e-07
Pxn	3350.36	-0.374489	0.0640916	-5.84303	5.13e-09	1.14e-07
Plekhg1	181.631	0.848158	0.14526	5.83889	5.25e-09	1.17e-07
Tnfrsf12a	166.506	-0.748547	0.128265	-5.83595	5.35e-09	1.19e-07
Plekhf1	48.2794	-1.44745	0.248103	-5.83408	5.41e-09	1.2e-07
Plekho2	17207.9	-0.286574	0.0491618	-5.8292	5.57e-09	1.23e-07
Gtf2i	1742.12	0.291057	0.049952	5.82674	5.65e-09	1.25e-07
Klhl22	245.614	0.629687	0.108083	5.82597	5.68e-09	1.25e-07
Gsr	655.82	-0.693866	0.119138	-5.82404	5.74e-09	1.27e-07
St7	198.982	-0.496575	0.085275	-5.82322	5.77e-09	1.27e-07
Gdf15	4301.41	-1.03911	0.178578	-5.81882	5.93e-09	1.3e-07
Rnf24	189.416	-0.801048	0.137863	-5.81045	6.23e-09	1.37e-07
Ttc5	664.519	0.346103	0.0596318	5.804	6.47e-09	1.42e-07
Clec4d	10554.2	-0.59715	0.102914	-5.80243	6.54e-09	1.43e-07
Map1s	1159.24	-0.466406	0.0804747	-5.79569	6.8e-09	1.49e-07
Ptpro	2875.44	0.529925	0.0914557	5.79433	6.86e-09	1.49e-07
Rhoq	1096.96	-0.446848	0.0771335	-5.79318	6.91e-09	1.5e-07
Apaf1	2651.72	0.510205	0.0881238	5.78964	7.05e-09	1.53e-07
Timp1	66.361	-1.51304	0.26146	-5.78688	7.17e-09	1.56e-07
Kremen1	831.91	-0.481568	0.0832772	-5.7827	7.35e-09	1.59e-07
Zfp639	458.823	0.409528	0.0708348	5.78145	7.41e-09	1.6e-07
Pias1	1415.9	0.348444	0.0602867	5.77978	7.48e-09	1.61e-07
Top3a	439.836	0.441201	0.0764323	5.77245	7.81e-09	1.68e-07
Fzd8	2.50074	2.66419	0.461866	5.76831	8.01e-09	1.72e-07
Ptgs2os2	21.9148	-1.06958	0.185438	-5.76784	8.03e-09	1.73e-07
Fam8a1	118.94	-0.582361	0.100989	-5.76661	8.09e-09	1.74e-07
9030617O03Rik	1036.43	0.295382	0.0512334	5.76542	8.15e-09	1.74e-07
Rbl2	1571.63	0.357294	0.0620708	5.75623	8.6e-09	1.84e-07
Tmed8	1090.07	0.610219	0.106043	5.75447	8.69e-09	1.86e-07
Vps26b	1417.74	0.255532	0.0444133	5.75351	8.74e-09	1.86e-07
Fbxl14	609.328	-0.35301	0.0613586	-5.75323	8.76e-09	1.86e-07
Kdelc2	544.766	0.443963	0.0772746	5.74526	9.18e-09	1.95e-07
Ptbp3	7249.57	-0.411	0.0716145	-5.73906	9.52e-09	2.02e-07
Cdr2	265.017	-0.4031	0.070279	-5.73571	9.71e-09	2.06e-07
Rbms1	3136.51	-0.426455	0.074373	-5.734	9.81e-09	2.08e-07
Zw10	438.797	0.397811	0.0693932	5.73271	9.88e-09	2.09e-07
Pard6g	27.931	0.784248	0.136825	5.73175	9.94e-09	2.1e-07
Sh3tc1	1132.72	0.402203	0.0702467	5.72559	1.03e-08	2.17e-07
Kctd18	232.463	0.452264	0.0790495	5.72127	1.06e-08	2.22e-07
Smndc1	937.176	-0.28464	0.049752	-5.72118	1.06e-08	2.22e-07
Fpr1	33.1745	-1.22585	0.214277	-5.72084	1.06e-08	2.22e-07
Iars2	1373.46	0.269229	0.0471012	5.71597	1.09e-08	2.28e-07
Fhl3	1876.7	-0.495368	0.086712	-5.71279	1.11e-08	2.32e-07
Nrros	7884.8	-0.548834	0.0960748	-5.71257	1.11e-08	2.32e-07
Fem1a	838.303	-0.328381	0.057493	-5.71167	1.12e-08	2.33e-07
Mapk6	6378.31	-0.452373	0.0792093	-5.71111	1.12e-08	2.34e-07
Bod1	248.582	-0.400784	0.0702775	-5.70288	1.18e-08	2.45e-07
Tbcel	802.673	0.358211	0.0628433	5.70007	1.2e-08	2.48e-07
Rere	1647.46	0.670897	0.117727	5.69874	1.21e-08	2.5e-07
S1pr2	2546.38	0.549136	0.0963635	5.69859	1.21e-08	2.5e-07
Fig4	823.677	0.273748	0.048045	5.69774	1.21e-08	2.51e-07
Rraga	2392.09	0.274682	0.0482167	5.69682	1.22e-08	2.52e-07
Gtpbp1	771.458	0.345469	0.0606938	5.69199	1.26e-08	2.59e-07
Sac3d1	270.89	0.586962	0.103141	5.69086	1.26e-08	2.6e-07
Piezo1	6842.39	-0.562369	0.0988363	-5.6899	1.27e-08	2.61e-07
Ifi202b	2.21337	-2.53985	0.446489	-5.68849	1.28e-08	2.63e-07
Wdr91	3189.43	0.474416	0.0834256	5.68669	1.3e-08	2.65e-07
Wfs1	185.338	-0.781588	0.137533	-5.68291	1.32e-08	2.71e-07
Samd4b	1692.93	-0.368007	0.0648247	-5.67696	1.37e-08	2.8e-07
Exoc8	443.985	-0.386607	0.0681188	-5.67549	1.38e-08	2.82e-07
Ptbp1	4893.24	-0.371963	0.0655665	-5.67306	1.4e-08	2.85e-07
Gm14325	356.504	0.589624	0.10397	5.67112	1.42e-08	2.88e-07
Camta2	2391.46	0.498555	0.0879952	5.66571	1.46e-08	2.97e-07
Tmem50b	1054.5	-0.57293	0.101162	-5.66349	1.48e-08	3.01e-07
Fbxo4	316.061	0.390703	0.0690236	5.66043	1.51e-08	3.06e-07
Bcl3	1325.74	-0.776007	0.137187	-5.65656	1.54e-08	3.12e-07
Steap4	8.27682	-2.12647	0.37609	-5.65413	1.57e-08	3.16e-07
Tubb2b	601.298	0.726624	0.12859	5.65069	1.6e-08	3.22e-07
Nuak1	278.415	0.712347	0.12608	5.64998	1.6e-08	3.23e-07
Eci2	547.136	0.381115	0.067478	5.64798	1.62e-08	3.26e-07
Clec16a	537.874	0.340437	0.0603032	5.64542	1.65e-08	3.31e-07
Foxl2os	9.14413	2.69124	0.476864	5.64362	1.67e-08	3.33e-07
Tmppe	561.391	-0.43648	0.077343	-5.64344	1.67e-08	3.33e-07
Grpel2	322.119	-0.456277	0.0808822	-5.64125	1.69e-08	3.37e-07
Pddc1	575.829	0.382709	0.0678607	5.63963	1.7e-08	3.4e-07
Ninl	90.3109	0.821378	0.145883	5.63038	1.8e-08	3.58e-07
Rcn1	277.786	-0.476938	0.0847127	-5.63007	1.8e-08	3.58e-07
Blcap	1004.85	-0.269067	0.0478569	-5.62232	1.88e-08	3.74e-07
Gtf3c1	1043.18	0.541641	0.0963409	5.62213	1.89e-08	3.74e-07
Zbtb22	917.443	-0.268242	0.0477174	-5.62146	1.89e-08	3.75e-07
Hilpda	483.568	-1.27582	0.22703	-5.61964	1.91e-08	3.78e-07
Dmtf1	646.428	-0.43763	0.0779093	-5.61717	1.94e-08	3.83e-07
Elmod2	500.184	0.595622	0.106048	5.61654	1.95e-08	3.84e-07
Nek6	1783.98	-0.65933	0.117423	-5.615	1.97e-08	3.87e-07
Taf8	396.513	0.428116	0.0762592	5.61396	1.98e-08	3.89e-07
Helb	618.083	0.566336	0.100994	5.60761	2.05e-08	4.03e-07
Gm14326	236.562	0.603063	0.10756	5.60677	2.06e-08	4.04e-07
N4bp3	109.173	-1.01238	0.180714	-5.6021	2.12e-08	4.15e-07
Ppp3cc	197.351	-0.47825	0.085441	-5.59743	2.18e-08	4.25e-07
Pik3r3	23.0085	1.11254	0.1989	5.59346	2.23e-08	4.35e-07
Arid5b	413.469	0.714429	0.127761	5.59192	2.25e-08	4.38e-07
Ube2j1	1991.71	-0.21828	0.0390385	-5.59139	2.25e-08	4.39e-07
Inpp5d	4261.81	0.292564	0.0523312	5.59062	2.26e-08	4.4e-07
Slc12a9	550.282	0.537444	0.0961379	5.59035	2.27e-08	4.4e-07
Sh3kbp1	2763.44	0.284498	0.0509255	5.58655	2.32e-08	4.49e-07
Aph1b	355.442	0.546906	0.0979177	5.58536	2.33e-08	4.51e-07
Purb	2999.2	-0.387404	0.0693798	-5.58382	2.35e-08	4.55e-07
Usp5	2984.79	0.205768	0.0368962	5.57695	2.45e-08	4.73e-07
Rasa3	3828.55	0.344254	0.0617337	5.57644	2.45e-08	4.73e-07
Simc1	158.132	-0.531605	0.0954274	-5.57078	2.54e-08	4.88e-07
Net1	225.191	0.707119	0.126972	5.5691	2.56e-08	4.92e-07
Accs	167.568	0.68884	0.123704	5.56847	2.57e-08	4.93e-07
Srxn1	4821.11	-0.647083	0.116257	-5.56596	2.61e-08	5e-07
Mgat1	2854.32	0.390505	0.0702393	5.55964	2.7e-08	5.18e-07
Osbpl1a	637.608	0.37304	0.067114	5.55831	2.72e-08	5.21e-07
Tmem87b	1198.21	0.540543	0.0972602	5.5577	2.73e-08	5.22e-07
Nup50	1299.36	-0.277684	0.0499928	-5.55449	2.78e-08	5.31e-07
Tnf	50544.7	-0.739195	0.133085	-5.55432	2.79e-08	5.31e-07
Keap1	1427.34	0.554278	0.0999939	5.54312	2.97e-08	5.65e-07
Ifnar2	3175	-0.34345	0.0619967	-5.53982	3.03e-08	5.75e-07
Parp1	3074.87	0.22915	0.0413655	5.53963	3.03e-08	5.75e-07
Pfkfb4	1029.82	0.399192	0.0721294	5.53439	3.12e-08	5.91e-07
Adck2	313.19	0.429721	0.0776916	5.53111	3.18e-08	6.02e-07
Spg20	910.348	0.311902	0.0564024	5.52994	3.2e-08	6.05e-07
Lactb	1084.57	0.346189	0.0627182	5.51975	3.39e-08	6.4e-07
Cd33	419.045	-1.47586	0.267605	-5.51505	3.49e-08	6.56e-07
Dusp2	2564.74	-0.959303	0.173951	-5.5148	3.49e-08	6.56e-07
Elp5	1267.18	-0.274372	0.0497523	-5.51476	3.49e-08	6.56e-07
Nmt2	606.127	-0.293647	0.0532814	-5.51124	3.56e-08	6.68e-07
Bsdc1	1143.34	0.234873	0.0426217	5.51064	3.58e-08	6.7e-07
Ttc9c	707.33	0.49954	0.09068	5.50882	3.61e-08	6.76e-07
Prr12	547.401	0.598362	0.108733	5.50304	3.73e-08	6.97e-07
Csf2	94.5716	-1.68207	0.305935	-5.49812	3.84e-08	7.16e-07
Foxl2	5.49528	2.18016	0.397365	5.48655	4.1e-08	7.63e-07
Usp6nl	247.446	-0.556385	0.101411	-5.48643	4.1e-08	7.63e-07
Slc37a3	528.396	-0.709252	0.129399	-5.48113	4.23e-08	7.85e-07
Extl2	616.575	0.393098	0.0718062	5.47443	4.39e-08	8.15e-07
Calm2	8590.97	-0.272209	0.0497341	-5.47328	4.42e-08	8.19e-07
Hps4	503.69	0.384452	0.0702801	5.47028	4.49e-08	8.32e-07
Vav1	4602.46	-0.226371	0.0414015	-5.46769	4.56e-08	8.43e-07
Fam53c	1987.3	0.481854	0.0881675	5.46521	4.62e-08	8.53e-07
Itpkb	3363.27	-0.669243	0.122487	-5.46381	4.66e-08	8.59e-07
5730455P16Rik	362.104	0.439547	0.0805348	5.45786	4.82e-08	8.87e-07
Igbp1	1411.45	0.327507	0.0600151	5.45707	4.84e-08	8.9e-07
Lap3	729.414	-0.269714	0.0494421	-5.45514	4.89e-08	8.98e-07
Socs3	9820.86	-0.906058	0.166353	-5.44661	5.13e-08	9.41e-07
Gtf2h2	219.162	0.536705	0.0985713	5.44484	5.19e-08	9.5e-07
Sh2b2	249.005	-0.843704	0.154969	-5.44433	5.2e-08	9.51e-07
Galnt3	36.4291	-1.26824	0.232993	-5.44324	5.23e-08	9.56e-07
Glyr1	3344.66	0.133761	0.0245867	5.44039	5.32e-08	9.7e-07
Rad50	677.474	0.496062	0.0914973	5.4216	5.91e-08	1.08e-06
Txlng	188.241	0.567963	0.104797	5.41966	5.97e-08	1.09e-06
Tmem67	236.826	0.895129	0.165262	5.41643	6.08e-08	1.1e-06
Abi2	479.528	0.474522	0.0876903	5.41134	6.26e-08	1.14e-06
Fastkd3	268.442	-0.460866	0.085178	-5.41063	6.28e-08	1.14e-06
Pknox1	564.727	-0.3514	0.0649653	-5.40905	6.34e-08	1.15e-06
Rabgap1	1205.05	0.330805	0.0612042	5.40495	6.48e-08	1.17e-06
Eml5	33.9335	1.31542	0.243479	5.40261	6.57e-08	1.19e-06
Nfkb2	5423.34	-0.412843	0.0764877	-5.39752	6.76e-08	1.22e-06
Hexim1	962.503	0.513218	0.0950913	5.39711	6.77e-08	1.22e-06
1700030K09Rik	102.326	0.748206	0.138681	5.39517	6.85e-08	1.23e-06
Mt2	440.282	-2.10619	0.390663	-5.39133	6.99e-08	1.26e-06
Tbck	611.339	0.35692	0.0662088	5.39082	7.01e-08	1.26e-06
Rrp9	314.747	-0.5196	0.0964509	-5.3872	7.16e-08	1.28e-06
Gas2l3	2284.08	0.580589	0.107783	5.38662	7.18e-08	1.28e-06
Sesn2	456.106	0.767586	0.142567	5.38404	7.28e-08	1.3e-06
Rps6ka4	1562.15	-0.298871	0.0555159	-5.38352	7.3e-08	1.3e-06
Apba1	450.573	0.568156	0.105575	5.38154	7.39e-08	1.32e-06
Fam117b	840.586	0.348594	0.0648022	5.37935	7.48e-08	1.33e-06
Oxnad1	111.836	0.710299	0.132044	5.37926	7.48e-08	1.33e-06
Armcx6	180.203	0.693742	0.129011	5.37738	7.56e-08	1.34e-06
A630072M18Rik	249.262	-0.623466	0.115955	-5.37681	7.58e-08	1.34e-06
Bcl2l13	983.115	0.2647	0.0492479	5.37485	7.66e-08	1.36e-06
S1pr1	1743.12	-0.542384	0.100952	-5.37268	7.76e-08	1.37e-06
Ythdf2	1297.2	-0.233224	0.0434337	-5.36966	7.89e-08	1.39e-06
Sin3a	1264.56	0.366047	0.0682105	5.36643	8.03e-08	1.42e-06
Taf6l	370.254	0.38413	0.0716648	5.36009	8.32e-08	1.47e-06
Ccdc137	163.402	-0.475764	0.0887783	-5.35901	8.37e-08	1.47e-06
Ints4	666.536	0.300462	0.0561039	5.35546	8.53e-08	1.5e-06
Mdm2	7746.16	0.451569	0.0843565	5.35311	8.65e-08	1.52e-06
Gys1	428.35	0.410567	0.0767416	5.34999	8.8e-08	1.54e-06
Rrn3	801.764	-0.255731	0.047807	-5.34923	8.83e-08	1.55e-06
Krcc1	1612.28	0.375422	0.070212	5.34697	8.94e-08	1.56e-06
Gng4	36.3608	1.12418	0.210316	5.34521	9.03e-08	1.58e-06
Rap2a	3104.57	0.37041	0.069328	5.34287	9.15e-08	1.6e-06
Rab43	2142.24	-0.385004	0.0720808	-5.34129	9.23e-08	1.61e-06
Zfp763	70.8145	0.810098	0.151691	5.34045	9.27e-08	1.61e-06
Rnf8	351.735	-0.29396	0.055129	-5.33222	9.7e-08	1.69e-06
Plekha3	1069.83	0.378765	0.0710508	5.33091	9.77e-08	1.7e-06
Blnk	3904.55	0.446004	0.0836911	5.32916	9.87e-08	1.71e-06
Eva1b	203.77	-0.601347	0.112902	-5.32628	1e-07	1.74e-06
Acad8	549.805	0.300086	0.0563742	5.32311	1.02e-07	1.76e-06
Dcaf13	762.189	-0.293763	0.0552855	-5.31356	1.08e-07	1.86e-06
Ccm2	941.764	-0.303083	0.057042	-5.31333	1.08e-07	1.86e-06
Polr2b	1321.66	0.279454	0.0526313	5.30966	1.1e-07	1.89e-06
Hk2	1150.42	-0.597635	0.112588	-5.30816	1.11e-07	1.9e-06
Mcl1	24641.1	-0.375073	0.0706832	-5.3064	1.12e-07	1.92e-06
Map3k6	291.002	-0.496659	0.0936021	-5.30606	1.12e-07	1.92e-06
Prkcd	8070.08	-0.352397	0.066526	-5.29713	1.18e-07	2.02e-06
Insl6	130.853	0.595583	0.112474	5.29527	1.19e-07	2.03e-06
Pskh1	671.333	0.272127	0.0514084	5.29343	1.2e-07	2.05e-06
Nfkbid	1578.36	-0.84261	0.15931	-5.28913	1.23e-07	2.1e-06
Ube2j2	336.884	-0.597618	0.112991	-5.28909	1.23e-07	2.1e-06
Rabgef1	1507.23	-0.354232	0.0669941	-5.28751	1.24e-07	2.11e-06
Eid3	24.5132	-1.3309	0.25182	-5.28514	1.26e-07	2.14e-06
Crem	300.544	0.458016	0.0866832	5.2838	1.27e-07	2.15e-06
Phlpp1	1147.24	0.444661	0.0841726	5.28273	1.27e-07	2.16e-06
Tmem230	1158.43	0.239441	0.0453708	5.27742	1.31e-07	2.22e-06
Gnb1	8859.59	-0.143853	0.0272633	-5.27644	1.32e-07	2.23e-06
Nup54	1153.53	0.328766	0.0623261	5.27493	1.33e-07	2.25e-06
Spdl1	1039.65	0.95835	0.181882	5.26908	1.37e-07	2.32e-06
Fam168b	6238.18	0.228361	0.0433487	5.26801	1.38e-07	2.33e-06
Pus10	539.699	0.404574	0.0769756	5.25587	1.47e-07	2.48e-06
Wfdc17	3932.85	-0.687459	0.1308	-5.25579	1.47e-07	2.48e-06
Vezf1	1921.86	-0.420408	0.0800024	-5.25494	1.48e-07	2.49e-06
Ctu2	544.853	-0.551372	0.105048	-5.24876	1.53e-07	2.57e-06
Gtf2ird1	230.026	0.465636	0.0887389	5.24726	1.54e-07	2.59e-06
Sec22a	372.603	0.359248	0.0684977	5.24467	1.57e-07	2.62e-06
Mtmr3	2211.77	0.25722	0.0490579	5.24319	1.58e-07	2.64e-06
Igsf3	12.0234	-1.41253	0.27005	-5.23065	1.69e-07	2.82e-06
Nsun4	166.211	0.499677	0.0956341	5.22489	1.74e-07	2.91e-06
Zer1	388.699	0.508317	0.097314	5.22347	1.76e-07	2.93e-06
Snhg17	95.5049	-0.876089	0.167731	-5.22318	1.76e-07	2.93e-06
Abcb10	432.744	0.391579	0.0749762	5.22272	1.76e-07	2.93e-06
Asb6	575.764	-0.29188	0.0559018	-5.2213	1.78e-07	2.95e-06
Wars2	165.764	0.448181	0.0858608	5.21986	1.79e-07	2.97e-06
Gnl3	790.827	-0.495761	0.0950463	-5.216	1.83e-07	3.03e-06
Fuk	113.922	0.722469	0.138672	5.2099	1.89e-07	3.13e-06
Phc3	1118.06	0.58282	0.111948	5.20616	1.93e-07	3.19e-06
Golga3	1376.18	0.690681	0.132816	5.20027	1.99e-07	3.28e-06
Nfxl1	1305.85	0.883685	0.170065	5.19615	2.03e-07	3.35e-06
Napepld	211.121	0.729207	0.140469	5.19123	2.09e-07	3.44e-06
Entpd6	222.338	0.527234	0.101568	5.19093	2.09e-07	3.44e-06
Lrig1	111.161	0.640608	0.123417	5.19059	2.1e-07	3.44e-06
Fan1	80.1617	1.03869	0.200142	5.18977	2.11e-07	3.45e-06
Sfi1	247.334	0.682546	0.131713	5.18209	2.19e-07	3.6e-06
Lrrc75a	300.713	0.365405	0.0705227	5.18138	2.2e-07	3.61e-06
Eif2ak4	704.686	0.361044	0.0696915	5.18059	2.21e-07	3.62e-06
Smurf2	880.652	-0.364561	0.0703745	-5.18031	2.22e-07	3.62e-06
E2f4	991.527	-0.293715	0.0567083	-5.1794	2.23e-07	3.63e-06
Plet1	2.4056	-2.21046	0.426896	-5.17797	2.24e-07	3.65e-06
Rab3gap1	1195.59	0.253511	0.0490064	5.17302	2.3e-07	3.75e-06
Rffl	372.952	-0.691798	0.133773	-5.17142	2.32e-07	3.78e-06
Hspa1l	59.6265	0.971694	0.187982	5.16907	2.35e-07	3.82e-06
Trmt2a	1019.34	0.284151	0.0550486	5.16182	2.45e-07	3.97e-06
Micall2	743.614	-0.461224	0.089422	-5.15783	2.5e-07	4.05e-06
Glipr1	14350.9	-0.445436	0.0863934	-5.1559	2.52e-07	4.08e-06
Nmrk1	135.72	0.578529	0.112222	5.15522	2.53e-07	4.09e-06
Snip1	425.245	-0.281506	0.0546266	-5.15328	2.56e-07	4.13e-06
Mrpl10	781.38	0.236186	0.0458397	5.15243	2.57e-07	4.15e-06
Golga5	920.321	0.213247	0.0413943	5.1516	2.58e-07	4.16e-06
Lace1	261.823	0.432028	0.083876	5.15079	2.59e-07	4.17e-06
Ube2d2a	3785.38	-0.216966	0.0421243	-5.15063	2.6e-07	4.17e-06
Cars	941.088	0.325676	0.0632908	5.14571	2.67e-07	4.28e-06
Nob1	354.165	-0.426362	0.0828805	-5.1443	2.69e-07	4.3e-06
Ppip5k1	295.286	0.450751	0.0876308	5.14375	2.69e-07	4.31e-06
Grwd1	372.656	-0.494887	0.0962256	-5.14299	2.7e-07	4.32e-06
Slc35f6	2417.96	-0.301741	0.0586931	-5.141	2.73e-07	4.37e-06
Mcoln2	1889.28	-0.583152	0.113531	-5.13652	2.8e-07	4.47e-06
Myo7a	924.402	0.370949	0.0722379	5.1351	2.82e-07	4.49e-06
Ptdss1	1863.14	-0.162768	0.0316997	-5.13467	2.83e-07	4.5e-06
Vps33a	2216.59	0.238647	0.0464915	5.13314	2.85e-07	4.53e-06
Snx33	287.891	0.609209	0.118693	5.13263	2.86e-07	4.54e-06
Phospho2	290.305	0.358387	0.0698311	5.1322	2.86e-07	4.54e-06
Med22	831.522	-0.309292	0.0602986	-5.12934	2.91e-07	4.6e-06
Numa1	3463.32	0.48019	0.0936171	5.1293	2.91e-07	4.6e-06
Zfp182	195.747	0.659512	0.128568	5.12967	2.9e-07	4.6e-06
Ranbp6	211.754	0.459438	0.0895845	5.12854	2.92e-07	4.61e-06
Manea	791.367	0.445418	0.0869163	5.12468	2.98e-07	4.7e-06
Pank2	873.849	0.216041	0.0421885	5.12084	3.04e-07	4.79e-06
Ccr1	1645.78	-0.91367	0.178606	-5.11556	3.13e-07	4.92e-06
Il2ra	26.7058	-1.42224	0.278056	-5.11494	3.14e-07	4.93e-06
Tmem209	638.717	0.370054	0.0723535	5.11453	3.15e-07	4.94e-06
Pcm1	1124.31	0.544846	0.106576	5.11226	3.18e-07	4.99e-06
Brpf3	505.272	-0.44381	0.0868245	-5.11157	3.19e-07	5.01e-06
Rbms2	732.042	0.300322	0.0587654	5.11053	3.21e-07	5.03e-06
Lrif1	293.653	0.536194	0.104956	5.10876	3.24e-07	5.07e-06
B4galt5	4629.26	-0.573256	0.112254	-5.10676	3.28e-07	5.12e-06
A930003A15Rik	5.32122	1.60168	0.31371	5.10559	3.3e-07	5.14e-06
Mak16	654.96	-0.397048	0.0777851	-5.10442	3.32e-07	5.17e-06
Mks1	105.807	0.798918	0.156679	5.09909	3.41e-07	5.31e-06
2410016O06Rik	350.031	-0.41347	0.0811409	-5.0957	3.47e-07	5.4e-06
Pik3c3	825.942	0.276947	0.0543901	5.09186	3.55e-07	5.51e-06
Phactr4	448.38	0.407941	0.080137	5.09054	3.57e-07	5.54e-06
Usp3	829.042	0.244769	0.0480999	5.08876	3.6e-07	5.58e-06
Gon4l	863.411	0.519632	0.10214	5.08744	3.63e-07	5.62e-06
Fam105a	1831.76	-0.492303	0.0967873	-5.08643	3.65e-07	5.64e-06
Fut8	437.177	0.4098	0.0805708	5.08621	3.65e-07	5.64e-06
Slc25a36	746.594	0.390505	0.0768145	5.08374	3.7e-07	5.71e-06
Stat5b	1480.23	-0.415846	0.0818022	-5.08355	3.7e-07	5.71e-06
Ppp1r15a	8678.93	0.553166	0.108829	5.08289	3.72e-07	5.72e-06
Lrp10	3109.61	-0.349675	0.0688165	-5.08127	3.75e-07	5.76e-06
Agap3	1920.19	-0.312021	0.0614466	-5.07793	3.82e-07	5.86e-06
Gorasp1	446.582	0.426147	0.0839344	5.07714	3.83e-07	5.88e-06
Wdr3	758.324	-0.273852	0.0539468	-5.07633	3.85e-07	5.9e-06
Arl5a	2398.16	0.315884	0.062236	5.07559	3.86e-07	5.91e-06
Fbxo31	269.302	0.64012	0.126267	5.06956	3.99e-07	6.1e-06
2310057M21Rik	135.92	-0.434872	0.0858043	-5.06818	4.02e-07	6.13e-06
Zfyve1	1042.74	0.29581	0.0583988	5.06534	4.08e-07	6.22e-06
Atp6v1e1	4443.07	-0.314267	0.0620702	-5.06308	4.13e-07	6.29e-06
Gatsl2	514.568	0.525811	0.103972	5.05726	4.25e-07	6.47e-06
Stx12	2254.57	-0.246288	0.0486993	-5.05732	4.25e-07	6.47e-06
Atg13	1314.18	0.355132	0.0702332	5.05646	4.27e-07	6.48e-06
Med21	867.442	0.409422	0.0809765	5.05606	4.28e-07	6.48e-06
Psma8	25.0741	1.15465	0.228357	5.05633	4.27e-07	6.48e-06
Zbtb46	14.7347	-1.14067	0.225596	-5.05626	4.28e-07	6.48e-06
Nelfcd	514.388	0.2938	0.0581169	5.05533	4.3e-07	6.5e-06
Macc1	6.35874	1.74985	0.346216	5.0542	4.32e-07	6.53e-06
Rfx5	439.787	0.368524	0.0729273	5.0533	4.34e-07	6.55e-06
Dapk3	543.166	-0.367238	0.0727341	-5.04905	4.44e-07	6.68e-06
Smad4	1247.95	-0.2174	0.0430561	-5.04923	4.44e-07	6.68e-06
Mthfd2	944.942	0.579647	0.114837	5.04755	4.48e-07	6.73e-06
Mier2	537.281	-0.392178	0.0777409	-5.04468	4.54e-07	6.82e-06
Tmem183a	1130.29	-0.193449	0.0383525	-5.04396	4.56e-07	6.84e-06
Nfe2l1	5594.88	0.275681	0.0546721	5.04244	4.6e-07	6.89e-06
Lin9	370.534	0.485716	0.0963347	5.04196	4.61e-07	6.9e-06
Cep41	145.106	0.485131	0.0962555	5.04004	4.65e-07	6.95e-06
Nr2c2	667.221	0.660216	0.130991	5.04016	4.65e-07	6.95e-06
Slc7a6	247.21	0.592253	0.117503	5.04031	4.65e-07	6.95e-06
Dctn5	1538.71	0.231676	0.0459756	5.03911	4.68e-07	6.97e-06
Pomt1	381.832	0.313412	0.0622895	5.03155	4.87e-07	7.25e-06
Ube2o	381.715	0.451464	0.0897957	5.02767	4.96e-07	7.39e-06
Axin1	1176.85	-0.18724	0.0372668	-5.0243	5.05e-07	7.51e-06
Hmga2-ps1	362.802	0.93542	0.186409	5.01812	5.22e-07	7.75e-06
Letmd1	938.784	0.207327	0.0413189	5.01771	5.23e-07	7.75e-06
Pik3cb	2843.15	-0.386721	0.0770945	-5.01619	5.27e-07	7.81e-06
Mfsd9	102.684	0.602686	0.120216	5.01337	5.35e-07	7.91e-06
Reps1	919.631	-0.32313	0.0644644	-5.01254	5.37e-07	7.94e-06
Snx11	373.546	-0.381587	0.0761595	-5.01036	5.43e-07	8.02e-06
Ptafr	9156.7	-0.454745	0.0908356	-5.00624	5.55e-07	8.19e-06
Csnk1d	3589.61	-0.15034	0.0300385	-5.00491	5.59e-07	8.24e-06
2610301B20Rik	166.325	0.592494	0.118476	5.00096	5.7e-07	8.39e-06
Nop2	745.565	-0.420494	0.084084	-5.00089	5.71e-07	8.39e-06
Slc33a1	742.104	0.271263	0.0542526	5.00001	5.73e-07	8.42e-06
Pigg	401.112	0.415789	0.0831795	4.9987	5.77e-07	8.47e-06
Sntb2	801.698	-0.469695	0.0940001	-4.99675	5.83e-07	8.55e-06
Stard4	1059.87	0.680365	0.136172	4.99638	5.84e-07	8.55e-06
Dnmbp	398.981	0.55013	0.110114	4.996	5.85e-07	8.56e-06
Rara	331.187	-0.553204	0.110742	-4.99545	5.87e-07	8.57e-06
Sgms2	122.005	-0.850938	0.170341	-4.99549	5.87e-07	8.57e-06
Ddhd2	797.335	0.226996	0.0454486	4.99456	5.9e-07	8.59e-06
Sec14l1	2523.14	0.35217	0.0705109	4.99455	5.9e-07	8.59e-06
Fastkd5	199.372	-0.332947	0.0666715	-4.99384	5.92e-07	8.61e-06
Saa3	196.231	-1.70869	0.34228	-4.99208	5.97e-07	8.68e-06
Prdm2	1579.58	0.367461	0.0736246	4.99101	6.01e-07	8.72e-06
Rbm33	1058.09	0.35855	0.071862	4.98943	6.06e-07	8.78e-06
Fhod1	508.631	-0.450819	0.0903673	-4.98875	6.08e-07	8.81e-06
Nfatc2	1289.1	-0.527914	0.105841	-4.9878	6.11e-07	8.84e-06
Tbc1d10b	2537.49	-0.273553	0.0548548	-4.98686	6.14e-07	8.87e-06
Dnajc21	423.458	-0.317227	0.0636246	-4.98592	6.17e-07	8.9e-06
Olr1	304.793	-1.32842	0.266435	-4.98591	6.17e-07	8.9e-06
Gfm2	583.448	0.276897	0.0555587	4.98388	6.23e-07	8.98e-06
Lrrc59	4247.67	-0.271978	0.0545763	-4.98344	6.25e-07	8.99e-06
Sdad1	435.281	-0.405861	0.0815041	-4.97964	6.37e-07	9.16e-06
Herc3	439.647	0.46471	0.0933406	4.97865	6.4e-07	9.2e-06
Ctr9	876.782	0.254149	0.0510526	4.97819	6.42e-07	9.21e-06
Polr2a	5118.39	0.690786	0.138779	4.97758	6.44e-07	9.23e-06
Fbxo18	1303.54	0.227819	0.0458367	4.97023	6.69e-07	9.58e-06
Urah	3.30673	-2.01174	0.404808	-4.96962	6.71e-07	9.6e-06
Zcchc4	235.932	0.360092	0.0724789	4.96824	6.76e-07	9.66e-06
Tlr2	8102.76	-0.674308	0.135777	-4.96629	6.82e-07	9.75e-06
Nt5c2	1547.31	0.255768	0.0515221	4.96424	6.9e-07	9.84e-06
Pstpip2	698.287	-0.607596	0.122509	-4.95959	7.06e-07	1.01e-05
Cep57	498.148	0.350193	0.0706591	4.9561	7.19e-07	1.02e-05
Mical3	136.051	0.759877	0.153371	4.95452	7.25e-07	1.03e-05
Slc11a2	2373.19	-0.360909	0.0728605	-4.95342	7.29e-07	1.03e-05
Slc39a13	555.806	-0.378081	0.0763248	-4.95359	7.29e-07	1.03e-05
Ndel1	2002.82	-0.221002	0.0446495	-4.94971	7.43e-07	1.05e-05
Ociad1	3017.81	0.189885	0.0383774	4.94782	7.51e-07	1.06e-05
Slc25a19	411.605	-0.400984	0.0810409	-4.94792	7.5e-07	1.06e-05
Tatdn2	1931.52	-0.321997	0.065094	-4.94664	7.55e-07	1.07e-05
Tmem184c	725.909	0.42521	0.0859598	4.94662	7.55e-07	1.07e-05
Nbn	628.205	0.335131	0.0677729	4.94492	7.62e-07	1.07e-05
Fbxo21	630.136	0.357938	0.0724355	4.94148	7.75e-07	1.09e-05
Bysl	323.147	-0.423549	0.0857767	-4.93781	7.9e-07	1.11e-05
Cpt2	410.795	0.353792	0.0717781	4.92897	8.27e-07	1.16e-05
2410004B18Rik	220.065	-0.341136	0.0692313	-4.92748	8.33e-07	1.17e-05
Raly	3490.91	-0.241039	0.0489437	-4.92482	8.44e-07	1.19e-05
Efhd2	19260.8	-0.278225	0.0565822	-4.91719	8.78e-07	1.23e-05
Pdzk1ip1	280.587	-1.03011	0.209597	-4.91473	8.89e-07	1.25e-05
Fam207a	511.904	-0.29475	0.059977	-4.91438	8.91e-07	1.25e-05
Tnc	38.5837	-1.47805	0.301056	-4.90955	9.13e-07	1.28e-05
Fam43a	230.358	-0.92116	0.187728	-4.90688	9.25e-07	1.29e-05
Col4a3	8.48737	1.35877	0.277018	4.90499	9.34e-07	1.3e-05
Zmat1	117.558	0.555445	0.113245	4.90483	9.35e-07	1.3e-05
Iqcc	136.507	0.569533	0.116173	4.90245	9.46e-07	1.32e-05
Spi1	9111.52	-0.326216	0.0665665	-4.9006	9.55e-07	1.33e-05
Actr1a	3476.04	-0.135246	0.027604	-4.8995	9.61e-07	1.34e-05
Tpra1	1403.66	0.367287	0.0750094	4.89654	9.75e-07	1.35e-05
Tnfsf4	264.536	-1.30081	0.265794	-4.89405	9.88e-07	1.37e-05
B230219D22Rik	1977.25	-0.285908	0.0584295	-4.89321	9.92e-07	1.37e-05
C920009B18Rik	473.258	-0.472983	0.0966539	-4.89358	9.9e-07	1.37e-05
Gapdh	11141.4	0.457565	0.0934995	4.89377	9.89e-07	1.37e-05
Hmgn5	281.27	-0.419657	0.0857609	-4.89334	9.91e-07	1.37e-05
Dapp1	572.847	0.385813	0.0788624	4.89223	9.97e-07	1.38e-05
Psrc1	193.452	0.733856	0.150065	4.89027	1.01e-06	1.39e-05
Fzd1	116.083	-0.958389	0.196107	-4.88708	1.02e-06	1.41e-05
Rab11fip3	257.129	0.481211	0.0984658	4.88709	1.02e-06	1.41e-05
Tex2	1046.43	0.34858	0.0713678	4.88428	1.04e-06	1.43e-05
Rac2	6249.97	-0.321347	0.0658083	-4.88308	1.04e-06	1.43e-05
Cpped1	785.336	0.267765	0.0548563	4.88121	1.05e-06	1.45e-05
Srsf10	1480.69	-0.326907	0.0670361	-4.87659	1.08e-06	1.48e-05
Zmym3	465.119	0.484521	0.0994711	4.87098	1.11e-06	1.52e-05
Gpr160	174.959	0.607473	0.124785	4.86816	1.13e-06	1.54e-05
Zbtb3	76.6335	0.452497	0.0929843	4.86638	1.14e-06	1.55e-05
Plxna2	1081.95	0.64408	0.132371	4.86574	1.14e-06	1.56e-05
Slc25a12	1032.64	0.312577	0.0643108	4.86041	1.17e-06	1.6e-05
Bivm	248.446	0.491251	0.101092	4.85946	1.18e-06	1.6e-05
Spsb4	144.708	0.777988	0.160152	4.8578	1.19e-06	1.62e-05
Aak1	1111.02	0.541986	0.111628	4.85531	1.2e-06	1.63e-05
Ier3	794.446	-0.748376	0.154292	-4.85038	1.23e-06	1.67e-05
Phf11c	32.0286	1.62343	0.335066	4.8451	1.27e-06	1.72e-05
Phf14	650.865	0.266486	0.0550379	4.84185	1.29e-06	1.74e-05
Mon1b	812.419	-0.357034	0.0737875	-4.83868	1.31e-06	1.77e-05
Fgl2	3990.83	1.32059	0.272979	4.8377	1.31e-06	1.78e-05
Zfp518a	532.699	0.459999	0.0951017	4.83692	1.32e-06	1.78e-05
Exosc3	265.809	-0.380907	0.0787591	-4.83635	1.32e-06	1.79e-05
Bcorl1	323.287	-0.574955	0.118904	-4.83548	1.33e-06	1.79e-05
Rnft1	1200.55	-0.276353	0.0571585	-4.83485	1.33e-06	1.8e-05
Atxn7l3b	1894.47	-0.178185	0.0368628	-4.83373	1.34e-06	1.8e-05
Aen	716.338	-0.385617	0.0797861	-4.83313	1.34e-06	1.81e-05
Stk38l	653.855	0.538365	0.111415	4.83207	1.35e-06	1.82e-05
Tmem2	1024.49	-0.728742	0.150882	-4.82989	1.37e-06	1.83e-05
Trim56	459.644	-0.667428	0.138229	-4.82843	1.38e-06	1.85e-05
Cep164	550.101	0.322752	0.0669133	4.82344	1.41e-06	1.89e-05
4930523C07Rik	131.879	0.561294	0.116513	4.81744	1.45e-06	1.95e-05
Serp1	6457.68	-0.35024	0.0727095	-4.81699	1.46e-06	1.95e-05
Plekha2	3422.69	0.401908	0.0834483	4.81625	1.46e-06	1.95e-05
Tnfrsf11a	1949.57	-0.546589	0.113494	-4.816	1.46e-06	1.95e-05
Odc1	3885.57	-0.814883	0.169227	-4.81533	1.47e-06	1.96e-05
Ppp2r5d	1202.86	-0.238357	0.049504	-4.8149	1.47e-06	1.96e-05
Wdr43	1113.54	-0.319449	0.0663755	-4.81276	1.49e-06	1.98e-05
Mpp7	183.447	0.561761	0.116763	4.81112	1.5e-06	2e-05
Tacc2	271.787	0.793385	0.164932	4.81038	1.51e-06	2e-05
Nfe2l2	8016.53	-0.380894	0.0792257	-4.8077	1.53e-06	2.03e-05
Srpk1	601.674	-0.265246	0.0551749	-4.80737	1.53e-06	2.03e-05
Ankrd54	162.628	-0.488519	0.101676	-4.80465	1.55e-06	2.05e-05
Kif13b	1137.31	-0.608195	0.126593	-4.80433	1.55e-06	2.05e-05
Tmub2	890.341	0.274456	0.0571251	4.80446	1.55e-06	2.05e-05
Btbd2	659.373	0.303754	0.0632502	4.80242	1.57e-06	2.07e-05
Chchd4	432.502	-0.415384	0.0865032	-4.80194	1.57e-06	2.07e-05
Mfsd7c	2.7107	-1.86873	0.389282	-4.80046	1.58e-06	2.09e-05
Cyth1	1277.76	0.473149	0.0985719	4.80004	1.59e-06	2.09e-05
R74862	45.4063	-0.667809	0.139127	-4.8	1.59e-06	2.09e-05
Pop4	494.315	-0.271646	0.0566145	-4.79817	1.6e-06	2.1e-05
Hck	3605.08	-0.613028	0.127792	-4.7971	1.61e-06	2.11e-05
Eif6	1814.45	-0.354738	0.0739745	-4.79541	1.62e-06	2.13e-05
Lrwd1	559.57	0.336243	0.0701388	4.79396	1.64e-06	2.14e-05
Rrp8	414.69	-0.306265	0.0639167	-4.79162	1.65e-06	2.17e-05
Smg8	671.881	-0.267986	0.055973	-4.78776	1.69e-06	2.21e-05
Acot2	198.25	0.647305	0.135254	4.78583	1.7e-06	2.23e-05
Med24	643.229	0.231431	0.0483827	4.78334	1.72e-06	2.25e-05
Usp45	894.436	0.385421	0.0805871	4.78266	1.73e-06	2.26e-05
Dzip3	217.776	0.596659	0.124767	4.7822	1.73e-06	2.26e-05
Rab22a	1175.82	-0.207764	0.0434698	-4.77951	1.76e-06	2.29e-05
Asxl1	1417.22	-0.334146	0.0699316	-4.77818	1.77e-06	2.3e-05
Fcho2	2275.97	0.398284	0.0833804	4.77671	1.78e-06	2.32e-05
Il1r1	16.2214	-1.08636	0.227583	-4.77346	1.81e-06	2.35e-05
Clstn1	361.871	0.691145	0.144864	4.77099	1.83e-06	2.38e-05
Tnip3	10065.9	-0.75738	0.158889	-4.76671	1.87e-06	2.43e-05
Nfyb	372.041	-0.347835	0.0730081	-4.76433	1.89e-06	2.45e-05
Gas8	292.187	-0.339332	0.0712713	-4.76113	1.93e-06	2.49e-05
Acsf3	137.692	0.467862	0.0983516	4.75704	1.96e-06	2.54e-05
Yeats2	447.348	0.444656	0.0934748	4.75696	1.97e-06	2.54e-05
Vps52	1324.89	0.194921	0.0409953	4.75472	1.99e-06	2.56e-05
Nmd3	746.931	-0.246217	0.0518269	-4.75075	2.03e-06	2.61e-05
Exosc6	184.449	-0.550398	0.115968	-4.74614	2.07e-06	2.67e-05
Ppm1b	1338.5	-0.201825	0.0425355	-4.74486	2.09e-06	2.68e-05
Slc39a2	4.47852	1.92565	0.406194	4.74071	2.13e-06	2.74e-05
Orc5	346.968	0.453458	0.0956825	4.73919	2.15e-06	2.76e-05
Trim13	433.459	-0.543369	0.114666	-4.73871	2.15e-06	2.76e-05
Heatr5b	667.847	0.535411	0.113018	4.73741	2.16e-06	2.77e-05
Socs5	626.18	-0.333535	0.0704157	-4.73666	2.17e-06	2.78e-05
Syk	12378.9	-0.280534	0.0592392	-4.73561	2.18e-06	2.79e-05
Bhlhe41	1615.89	-0.738262	0.15593	-4.73457	2.2e-06	2.81e-05
Cactin	590.534	-0.265807	0.056158	-4.73321	2.21e-06	2.82e-05
Tex10	557.827	-0.249229	0.0526567	-4.7331	2.21e-06	2.82e-05
Diaph1	6452.92	-0.196334	0.0414957	-4.73143	2.23e-06	2.84e-05
Gskip	644.879	-0.277627	0.0587012	-4.72949	2.25e-06	2.87e-05
Mex3b	164.658	-0.919723	0.194474	-4.72928	2.25e-06	2.87e-05
Cwf19l2	507.794	0.376177	0.0795696	4.72765	2.27e-06	2.89e-05
Git2	1766.98	0.222277	0.0470427	4.72501	2.3e-06	2.92e-05
1810032O08Rik	64.7199	-0.80624	0.170783	-4.72083	2.35e-06	2.98e-05
Gm8615	29.0668	2.46607	0.522363	4.72099	2.35e-06	2.98e-05
Acsl5	3672.76	-0.186263	0.0394578	-4.72056	2.35e-06	2.98e-05
Smg6	498.383	0.448809	0.0951179	4.71845	2.38e-06	3.01e-05
Erlin1	1471.96	0.256128	0.0542845	4.71825	2.38e-06	3.01e-05
Tmem51	451.864	-0.667644	0.14154	-4.71701	2.39e-06	3.02e-05
Rhov	260.203	1.05086	0.222934	4.71376	2.43e-06	3.07e-05
Vps4a	1121.16	-0.167259	0.0355077	-4.71051	2.47e-06	3.12e-05
Uba6	1216.97	0.570151	0.121043	4.7103	2.47e-06	3.12e-05
Lims2	43.737	1.13459	0.241053	4.70681	2.52e-06	3.17e-05
Sfpq	3402.78	-0.252954	0.0537988	-4.70185	2.58e-06	3.24e-05
Pip4k2b	1404.19	-0.354899	0.0754934	-4.70106	2.59e-06	3.25e-05
Slc17a5	1288.72	0.281853	0.0599705	4.69986	2.6e-06	3.27e-05
Trappc11	1247.41	0.230863	0.0491477	4.69733	2.64e-06	3.31e-05
Pcgf2	103.654	-0.540628	0.115186	-4.6935	2.69e-06	3.36e-05
Fyco1	521.826	0.503644	0.107342	4.69194	2.71e-06	3.39e-05
Eif3g	1254.58	-0.309663	0.066003	-4.69165	2.71e-06	3.39e-05
Tmem104	2364.71	0.415447	0.0885596	4.69116	2.72e-06	3.39e-05
Cdc42ep2	1060.3	-0.423969	0.0903853	-4.69069	2.72e-06	3.4e-05
Phf20l1	1012.93	0.420008	0.0896174	4.68668	2.78e-06	3.46e-05
Naa40	828.103	0.241196	0.0514908	4.68425	2.81e-06	3.5e-05
Gm12185	65.1923	1.28062	0.27354	4.68166	2.85e-06	3.54e-05
Dtd2	208.943	0.44615	0.0953312	4.68	2.87e-06	3.57e-05
Znrf1	1948.84	-0.532065	0.113718	-4.67881	2.89e-06	3.59e-05
Fbxo7	402.658	0.301454	0.0644337	4.67851	2.89e-06	3.59e-05
Oxsm	365.184	0.326801	0.0698693	4.67731	2.91e-06	3.61e-05
Lrrc47	1076.22	-0.240071	0.051363	-4.67401	2.95e-06	3.66e-05
Pcmtd2	733.807	0.449274	0.0961632	4.672	2.98e-06	3.69e-05
Apbb1ip	5040.38	-0.256594	0.054944	-4.6701	3.01e-06	3.72e-05
Ganab	4113.8	0.244582	0.052388	4.66866	3.03e-06	3.74e-05
Gne	264.36	0.434309	0.0930269	4.66863	3.03e-06	3.74e-05
Csf3	2.51433	-2.09577	0.449247	-4.66507	3.09e-06	3.81e-05
Zfand4	73.8551	0.996715	0.213707	4.66393	3.1e-06	3.82e-05
Mepce	623.164	0.310828	0.0666522	4.66343	3.11e-06	3.83e-05
Srf	1197.65	-0.337136	0.0723106	-4.66233	3.13e-06	3.85e-05
Rap1gds1	2961.13	-0.194445	0.0417089	-4.66196	3.13e-06	3.85e-05
Rbm15b	308.491	-0.347842	0.0746478	-4.65977	3.17e-06	3.89e-05
Stip1	2772.47	-0.247704	0.0531816	-4.6577	3.2e-06	3.92e-05
Chd4	7159.72	-0.332963	0.0714929	-4.65729	3.2e-06	3.93e-05
Pde6d	479.384	0.326769	0.0701678	4.65697	3.21e-06	3.93e-05
4930539E08Rik	6.33709	1.67673	0.360189	4.65514	3.24e-06	3.96e-05
Smox	1194.71	-0.546639	0.117506	-4.65202	3.29e-06	4.02e-05
Sirpa	64530	0.193223	0.0415498	4.65041	3.31e-06	4.04e-05
Sun1	874.638	-0.257113	0.055287	-4.65051	3.31e-06	4.04e-05
D130040H23Rik	27.5918	1.00396	0.216007	4.64782	3.35e-06	4.09e-05
Asap3	14.4366	1.89552	0.408171	4.64394	3.42e-06	4.16e-05
Ptx3	18.0289	-1.53226	0.32995	-4.64392	3.42e-06	4.16e-05
Atl3	3667.3	0.423137	0.0911207	4.6437	3.42e-06	4.16e-05
Prdm9	53.3914	1.19354	0.257048	4.64327	3.43e-06	4.17e-05
Ptchd1	960.41	0.535009	0.115226	4.64312	3.43e-06	4.17e-05
Pck2	715.517	0.513729	0.110719	4.63995	3.48e-06	4.23e-05
Slc25a46	1141.18	-0.211446	0.0455946	-4.63753	3.53e-06	4.27e-05
Wdr60	148.031	0.599577	0.129312	4.63667	3.54e-06	4.29e-05
Bloc1s4	341.559	-0.31578	0.0681348	-4.63464	3.58e-06	4.33e-05
Greb1l	4.69523	2.02809	0.437666	4.63387	3.59e-06	4.34e-05
Fkbp1b	262.955	-0.397369	0.0857706	-4.63293	3.61e-06	4.36e-05
Gtf3c4	842.818	-0.308366	0.0665688	-4.63229	3.62e-06	4.37e-05
Nfkb1	4739.49	-0.382838	0.0827179	-4.62824	3.69e-06	4.45e-05
Rcbtb1	596.516	0.404155	0.0873455	4.62709	3.71e-06	4.47e-05
Wiz	623.368	-0.359222	0.0776851	-4.62407	3.76e-06	4.53e-05
Ccdc146	2.44342	2.09251	0.452569	4.62362	3.77e-06	4.54e-05
Numb	2220.54	0.295609	0.0640339	4.61644	3.9e-06	4.69e-05
Fam53a	316.228	0.388983	0.0843964	4.609	4.05e-06	4.86e-05
Gm8221	23.1492	1.78759	0.387856	4.60889	4.05e-06	4.86e-05
Rlf	694.312	-0.369746	0.0802281	-4.60868	4.05e-06	4.86e-05
Armc7	532.393	-0.39759	0.0863209	-4.60596	4.11e-06	4.91e-05
Bcl2	404.243	0.53011	0.115089	4.60609	4.1e-06	4.91e-05
Nsmaf	734.289	0.265516	0.0577364	4.59876	4.25e-06	5.08e-05
Elof1	672.391	-0.291729	0.0634926	-4.5947	4.33e-06	5.17e-05
Ncoa2	1506.91	0.46051	0.100223	4.59485	4.33e-06	5.17e-05
Shoc2	1562.27	-0.287268	0.0625355	-4.59367	4.36e-06	5.19e-05
Trp53cor1	77.4775	0.786479	0.171407	4.58837	4.47e-06	5.32e-05
Arf3	5426.21	-0.254321	0.0554414	-4.58719	4.49e-06	5.35e-05
Cish	365.438	-1.00549	0.219254	-4.58596	4.52e-06	5.38e-05
Apol7c	73.7072	1.61896	0.353105	4.58492	4.54e-06	5.39e-05
Rfc1	1507.63	0.381802	0.0832705	4.58508	4.54e-06	5.39e-05
Phip	1523.84	0.74544	0.162699	4.58172	4.61e-06	5.47e-05
Rhbdf1	78.423	-0.941169	0.205626	-4.57709	4.71e-06	5.59e-05
Cutc	209.49	0.399387	0.0873027	4.57474	4.77e-06	5.65e-05
Slc5a6	124.528	0.581812	0.127199	4.57404	4.78e-06	5.66e-05
Pdxdc1	1784.85	-0.152204	0.0332884	-4.57229	4.82e-06	5.7e-05
Ccsap	263.982	-0.667913	0.146097	-4.57172	4.84e-06	5.71e-05
Tmem206	2954.01	0.317503	0.0694517	4.57157	4.84e-06	5.71e-05
Sox13	6.15722	1.67203	0.36642	4.56316	5.04e-06	5.94e-05
Smad2	1302.19	-0.20631	0.0452244	-4.56191	5.07e-06	5.97e-05
Stk38	2397.52	0.328734	0.0720844	4.56041	5.11e-06	6.01e-05
Sh3rf1	140.476	0.636237	0.139591	4.55786	5.17e-06	6.08e-05
Tfe3	2997.39	-0.233013	0.0511317	-4.55711	5.19e-06	6.1e-05
Fbxl20	1123.28	0.402884	0.0884681	4.55401	5.26e-06	6.18e-05
Bmf	302.16	0.730766	0.160625	4.54952	5.38e-06	6.31e-05
Wipf1	4383.31	0.237717	0.0522642	4.54836	5.41e-06	6.34e-05
Gfod1	38.3963	-1.26719	0.278723	-4.54642	5.46e-06	6.39e-05
Abl1	1584.4	0.284297	0.0626181	4.54017	5.62e-06	6.58e-05
Mat2b	1234.31	0.245829	0.054152	4.53961	5.64e-06	6.59e-05
Alkbh1	158.625	-0.539219	0.1189	-4.53508	5.76e-06	6.73e-05
Slc22a21	44.8622	0.597395	0.131866	4.53031	5.89e-06	6.88e-05
Dhx8	1020.35	-0.214233	0.0472934	-4.52986	5.9e-06	6.88e-05
Dnajc18	369.854	0.333561	0.073657	4.52857	5.94e-06	6.92e-05
Dna2	361.517	0.660596	0.146023	4.52391	6.07e-06	7.07e-05
Hsd17b11	3865.3	0.420424	0.0929429	4.52347	6.08e-06	7.08e-05
Cbx4	304.379	0.416303	0.0921254	4.51887	6.22e-06	7.22e-05
Lysmd4	183.495	0.444176	0.0982917	4.51896	6.21e-06	7.22e-05
Prdx3	1102.42	0.234286	0.0518474	4.51875	6.22e-06	7.22e-05
Tbccd1	312.346	0.393038	0.0870512	4.51502	6.33e-06	7.34e-05
Tnfaip1	1642.18	0.174148	0.0385806	4.51388	6.37e-06	7.38e-05
Mtbp	131.424	0.663461	0.14699	4.51366	6.37e-06	7.38e-05
Nle1	149.86	-0.472029	0.10459	-4.51313	6.39e-06	7.39e-05
Ankrd50	440.49	-0.348054	0.0771746	-4.50996	6.48e-06	7.49e-05
Dph2	158.242	-0.445966	0.0989294	-4.50792	6.55e-06	7.56e-05
Hmgcl	1389.11	0.287528	0.0638039	4.50643	6.59e-06	7.61e-05
Odf2l	197.231	0.475885	0.105619	4.50567	6.62e-06	7.63e-05
Rnf43	12.2101	1.30999	0.29089	4.50337	6.69e-06	7.7e-05
Dscr3	1820.57	0.245248	0.0544759	4.50197	6.73e-06	7.75e-05
Mfsd8	256.293	0.319351	0.0709536	4.50084	6.77e-06	7.78e-05
Gdf3	269.233	-1.29409	0.287593	-4.49974	6.8e-06	7.81e-05
Sipa1l2	704.876	-0.397923	0.08843	-4.49987	6.8e-06	7.81e-05
Map6	107.664	0.812861	0.180789	4.49618	6.92e-06	7.94e-05
Gtf2f1	1609.73	-0.221591	0.0493407	-4.49104	7.09e-06	8.12e-05
Tbcd	1167.78	0.185809	0.0413733	4.49104	7.09e-06	8.12e-05
Usp38	867.091	-0.191514	0.0426895	-4.48622	7.25e-06	8.3e-05
Pacrg	104.803	0.694333	0.154847	4.48398	7.33e-06	8.38e-05
Tmx2	1170.5	0.22841	0.0509994	4.47868	7.51e-06	8.58e-05
Rfwd2	2120.61	-0.273241	0.0610523	-4.47552	7.62e-06	8.7e-05
Mocs3	127.834	-0.497178	0.111111	-4.47461	7.66e-06	8.73e-05
Tbc1d22b	453.024	-0.252774	0.056545	-4.47031	7.81e-06	8.9e-05
Mcm3ap	750.678	0.336163	0.075205	4.46995	7.82e-06	8.91e-05
Ccser2	855.029	0.338609	0.0757637	4.46929	7.85e-06	8.93e-05
Soga1	1938.15	-0.489906	0.109642	-4.46824	7.89e-06	8.97e-05
Gpr176	368.978	0.48924	0.109617	4.46317	8.08e-06	9.17e-05
Gpr183	1018.22	0.962688	0.215729	4.46249	8.1e-06	9.19e-05
Zfhx2	207.916	0.705499	0.158106	4.4622	8.11e-06	9.2e-05
Tceb1	1042.21	-0.293677	0.0659112	-4.45565	8.36e-06	9.48e-05
Faap100	407.636	-0.322423	0.0723763	-4.45482	8.4e-06	9.5e-05
Slc15a4	2038.87	0.294619	0.0661367	4.4547	8.4e-06	9.5e-05
Rest	474.874	0.51509	0.115647	4.45397	8.43e-06	9.53e-05
Gm14005	32.1138	-1.02408	0.229998	-4.45257	8.48e-06	9.58e-05
Hopx	72.2565	0.725811	0.163094	4.45025	8.58e-06	9.68e-05
Il17ra	896.021	-0.566991	0.127425	-4.44962	8.6e-06	9.7e-05
Nek4	218.894	0.40038	0.0899962	4.44886	8.63e-06	9.73e-05
Eif2b4	318.352	0.325448	0.0732135	4.44519	8.78e-06	9.89e-05
Taf1a	97.4082	-0.450296	0.101312	-4.44466	8.8e-06	9.9e-05
Mat2a	4129.65	-0.231509	0.0520922	-4.44422	8.82e-06	9.91e-05
Sgcb	1036.71	0.283804	0.063928	4.43943	9.02e-06	0.000101297
Pik3r1	3400.23	0.354191	0.0798232	4.43719	9.11e-06	0.000102273
Slc1a4	47.1825	0.906381	0.204725	4.42731	9.54e-06	0.000106985
Siglece	29.4009	-0.943928	0.213289	-4.42559	9.62e-06	0.000107755
Cep162	261.93	0.530645	0.119938	4.42432	9.67e-06	0.000108129
Slc37a1	146.269	-0.798071	0.180379	-4.42441	9.67e-06	0.000108129
Utp23	269.569	-0.260725	0.0589259	-4.42463	9.66e-06	0.000108129
Map3k9	740.292	0.511386	0.115591	4.4241	9.68e-06	0.000108148
Arrdc3	1491.36	0.93476	0.211324	4.42336	9.72e-06	0.000108435
Zfp65	270.675	0.350737	0.0793222	4.42168	9.79e-06	0.000109193
Tax1bp1	5520.96	-0.248151	0.0561317	-4.42087	9.83e-06	0.000109516
Elp6	96.7217	0.525111	0.118791	4.42047	9.85e-06	0.000109631
Rnf10	3814.82	-0.139456	0.0315544	-4.41953	9.89e-06	0.000110019
Dcaf10	499.606	-0.278917	0.0631579	-4.41618	1e-05	0.000111646
D10Jhu81e	636.455	-0.269984	0.0611486	-4.41521	1.01e-05	0.000112062
Map2k4	1579.67	-0.278022	0.0629779	-4.4146	1.01e-05	0.000112286
Slc30a1	870.618	0.673753	0.152852	4.40788	1.04e-05	0.000115733
Kat2a	749.029	0.327713	0.0743586	4.4072	1.05e-05	0.000116008
Cry2	134.873	-0.433522	0.0983722	-4.40695	1.05e-05	0.000116045
Clasp1	850.539	0.400587	0.0909119	4.40632	1.05e-05	0.000116295
Thumpd1	974.489	-0.233461	0.0529913	-4.40565	1.05e-05	0.000116557
Itga4	6454.52	0.55588	0.126227	4.40382	1.06e-05	0.000117456
Bpgm	154.485	0.428102	0.0972202	4.40342	1.07e-05	0.00011749
Nupr1	578.661	-0.574795	0.130534	-4.40341	1.07e-05	0.00011749
Cd164	1960.53	-0.28994	0.0658573	-4.40255	1.07e-05	0.000117861
Arl14ep	466.354	0.247035	0.056123	4.40167	1.07e-05	0.000118249
Nif3l1	338.266	0.283249	0.064355	4.40136	1.08e-05	0.000118325
Hspa13	981.253	-0.308306	0.0700555	-4.40089	1.08e-05	0.000118395
Zfp874a	317.907	0.418216	0.0950297	4.4009	1.08e-05	0.000118395
Nme7	205.714	0.388734	0.0883618	4.39934	1.09e-05	0.000119145
Ints2	365.868	0.496052	0.112765	4.39899	1.09e-05	0.000119242
Mphosph10	608.401	-0.360637	0.0819967	-4.39818	1.09e-05	0.000119593
Irf2	1793.33	0.490291	0.111532	4.39596	1.1e-05	0.000120635
Zfp91	3247.08	-0.22413	0.0509845	-4.39605	1.1e-05	0.000120635
Apbb2	1464.5	0.334522	0.0761073	4.3954	1.11e-05	0.00012085
Lias	353.19	0.27011	0.0614955	4.39235	1.12e-05	0.000122389
Otud1	877.157	0.612813	0.13952	4.39231	1.12e-05	0.000122389
Cry1	205.617	-0.323169	0.0736527	-4.38775	1.15e-05	0.000124887
Hist1h3d	5.65024	1.97971	0.451425	4.38547	1.16e-05	0.0001261
Nfatc3	1433.29	-0.296452	0.0676016	-4.38528	1.16e-05	0.000126114
Parvb	2113.05	-0.215031	0.0490509	-4.38382	1.17e-05	0.000126859
Mtch1	2421.13	-0.23388	0.0533583	-4.3832	1.17e-05	0.000127092
Zfp862-ps	124.104	0.59364	0.135439	4.38308	1.17e-05	0.000127092
Ptgs2	3614.95	-1.1776	0.268803	-4.3809	1.18e-05	0.000128273
Mknk2	3953.79	0.338334	0.0772519	4.37962	1.19e-05	0.000128928
Pced1b	50.3134	0.91621	0.209224	4.37909	1.19e-05	0.000129142
Sap30bp	615.746	0.20259	0.0463142	4.37425	1.22e-05	0.000131936
Clock	1183.04	0.381206	0.0871628	4.3735	1.22e-05	0.000132289
Apobr	5673.27	0.265914	0.0608119	4.37273	1.23e-05	0.000132649
Med20	422.648	-0.321971	0.0736639	-4.3708	1.24e-05	0.000133722
Atr	451.387	0.458343	0.104872	4.37052	1.24e-05	0.000133795
Pik3ca	2122.62	0.251992	0.0576869	4.36827	1.25e-05	0.000135074
Nr4a1	996.054	-1.2098	0.277097	-4.36598	1.27e-05	0.000136389
Smad1	409.604	-0.316892	0.0726222	-4.36357	1.28e-05	0.000137794
Zxdc	475.619	-0.255233	0.0585339	-4.36044	1.3e-05	0.000139674
Hpcal1	2899.49	-0.226341	0.0519125	-4.36005	1.3e-05	0.00013981
Poglut1	992.787	0.261276	0.0599726	4.3566	1.32e-05	0.000141925
Swt1	308.217	-0.381854	0.0877336	-4.35242	1.35e-05	0.000144543
Taf6	652.598	0.230467	0.0529702	4.35088	1.36e-05	0.000145455
Bmi1	752.471	-0.244742	0.0563431	-4.34378	1.4e-05	0.000150123
Glcci1	375.169	0.6067	0.139683	4.34341	1.4e-05	0.000150259
Rhoh	248.413	0.539999	0.12439	4.34119	1.42e-05	0.00015167
Il33	2.31283	-1.99738	0.460276	-4.33952	1.43e-05	0.00015271
Ccl24	16.8792	-0.865301	0.199455	-4.33833	1.44e-05	0.000153415
Aldh18a1	287.413	0.514021	0.118505	4.33754	1.44e-05	0.000153848
Egr3	381.905	-0.97082	0.223921	-4.33555	1.45e-05	0.000155131
Tceanc	38.3847	0.891574	0.205661	4.33516	1.46e-05	0.000155284
Dda1	1028.65	-0.262793	0.0606333	-4.33414	1.46e-05	0.000155839
Pgrmc1	2036.25	-0.210565	0.048584	-4.33404	1.46e-05	0.000155839
Slc39a1	5156.27	-0.20601	0.0475422	-4.33319	1.47e-05	0.00015632
Slc25a28	375.624	-0.400179	0.0923897	-4.33142	1.48e-05	0.000157462
Rac3	256.616	-0.397488	0.0918096	-4.32948	1.49e-05	0.000158733
Pld1	337.214	0.369596	0.0853912	4.32826	1.5e-05	0.000159493
Slc4a7	1675.13	-0.53945	0.124719	-4.32532	1.52e-05	0.000161517
Alg11	347.353	-0.29371	0.0679078	-4.32513	1.52e-05	0.000161529
Scand1	688.673	-0.487963	0.112832	-4.3247	1.53e-05	0.000161724
Gdpd5	586.291	0.40346	0.0933261	4.32312	1.54e-05	0.000162762
Msr1	8530.37	-0.442342	0.102339	-4.32234	1.54e-05	0.000163217
Tm7sf3	879.167	0.180885	0.0418583	4.32137	1.55e-05	0.000163808
Arid2	947.059	0.412294	0.0954194	4.32087	1.55e-05	0.000164056
Tbc1d2b	2877.92	0.247025	0.0571759	4.32044	1.56e-05	0.000164252
Gatb	267	0.347123	0.0803479	4.32025	1.56e-05	0.000164267
Hars2	397.179	0.294734	0.0682475	4.31861	1.57e-05	0.000165369
Pus7	342.966	-0.3778	0.0875015	-4.31764	1.58e-05	0.000165969
Ptk2	275.042	0.503262	0.116611	4.31575	1.59e-05	0.000167139
Taf7	304.682	-0.334327	0.077464	-4.3159	1.59e-05	0.000167139
Rrp1b	261.096	-0.514671	0.11927	-4.31519	1.59e-05	0.00016744
Ino80d	1201.8	0.485217	0.112467	4.3143	1.6e-05	0.000167991
Hnrnpll	2420.31	0.346279	0.0802953	4.31257	1.61e-05	0.00016918
Nudt15	86.5377	0.485135	0.112506	4.31209	1.62e-05	0.000169421
Cbx5	1063.02	0.558655	0.129588	4.311	1.63e-05	0.000170103
Nxf1	1967.13	0.850526	0.197298	4.31087	1.63e-05	0.000170103
H2afj	670.277	-0.488699	0.113398	-4.3096	1.64e-05	0.000170951
Ppig	1988.21	-0.262687	0.0609575	-4.30934	1.64e-05	0.000171022
Ltbr	1226.73	-0.282415	0.0655543	-4.3081	1.65e-05	0.000171597
Map4k3	2134.75	-0.37413	0.0868407	-4.30823	1.65e-05	0.000171597
Mgrn1	2403.92	-0.197095	0.0457484	-4.30825	1.65e-05	0.000171597
2011-09-01	1764.86	-0.33711	0.0782765	-4.30665	1.66e-05	0.000172595
Fam21	2960.37	0.225762	0.0524238	4.30648	1.66e-05	0.000172599
Larp4	1895.15	-0.363545	0.084423	-4.30624	1.66e-05	0.000172659
Capn5	665.828	0.402521	0.093492	4.3054	1.67e-05	0.00017309
Eya1	291.952	-0.690274	0.160329	-4.30535	1.67e-05	0.00017309
Map4k1	479.299	0.337884	0.0785143	4.30348	1.68e-05	0.000174434
Zdhhc17	452.554	0.319021	0.0741684	4.3013	1.7e-05	0.000176022
Ttc7b	1860.43	0.194878	0.0453386	4.29827	1.72e-05	0.000178316
Dap3	571.144	0.226955	0.0528058	4.29791	1.72e-05	0.000178473
Rmnd5a	3024.67	0.257058	0.0598356	4.29608	1.74e-05	0.00017982
Zbtb32	20.3788	-0.918236	0.213774	-4.29535	1.74e-05	0.000180138
Zfp438	105.884	0.48983	0.114036	4.29542	1.74e-05	0.000180138
Pnpla6	416.486	0.391178	0.0911253	4.29275	1.76e-05	0.000181995
Zfp37	5.16794	1.30456	0.303899	4.29276	1.76e-05	0.000181995
Nr1d2	1098.54	0.360807	0.0840547	4.29252	1.77e-05	0.000182048
Zyg11b	1178.19	0.368392	0.0858267	4.29228	1.77e-05	0.000182113
Rab11a	2844.86	-0.205875	0.0479778	-4.29105	1.78e-05	0.000182983
Ppcs	105.771	0.502044	0.117034	4.28972	1.79e-05	0.000183944
Bcl2a1b	5170.99	-0.644959	0.150366	-4.28927	1.79e-05	0.000184181
Wdr76	190	0.795499	0.185509	4.28818	1.8e-05	0.000184949
Ndfip2	1072.05	-0.243469	0.0568209	-4.28485	1.83e-05	0.000187607
Nlrp1a	362.099	0.363901	0.0849457	4.28392	1.84e-05	0.000188252
6330408A02Rik	68.9281	0.717862	0.167759	4.27912	1.88e-05	0.00019222
Endov	186.095	0.416269	0.0973154	4.27753	1.89e-05	0.000193284
Foxred1	546.145	0.255586	0.0597527	4.27739	1.89e-05	0.000193284
Gopc	819.642	0.231575	0.0541376	4.27753	1.89e-05	0.000193284
E2f5	228.373	-0.399605	0.0934465	-4.2763	1.9e-05	0.000194092
Mustn1	1.79419	2.10227	0.492007	4.27285	1.93e-05	0.000196976
Prr14	1246.24	0.323797	0.0758274	4.27018	1.95e-05	0.000199201
Cab39	6107.67	-0.162126	0.0379705	-4.26979	1.96e-05	0.000199406
S100a10	4793.9	-0.278369	0.065243	-4.26665	1.98e-05	0.000202087
Ubr7	666.901	0.262321	0.061501	4.26532	2e-05	0.000203147
Zfp593	188.544	-0.427141	0.100158	-4.26466	2e-05	0.000203596
Tle1	794.956	-0.641929	0.150623	-4.26184	2.03e-05	0.000206032
Slc25a33	105.024	-0.542924	0.127448	-4.25998	2.04e-05	0.000207604
Fam214b	1596.65	-0.196001	0.0460178	-4.25924	2.05e-05	0.000208135
Slco4a1	208.491	-0.903285	0.212161	-4.25755	2.07e-05	0.000209564
Tmem17	24.9951	0.944179	0.221779	4.25729	2.07e-05	0.000209652
Pde8b	122.332	0.491584	0.115512	4.25568	2.08e-05	0.00021101
Tsku	110.084	0.912992	0.21455	4.25537	2.09e-05	0.000211149
Slc16a6	713.077	-0.4477	0.105233	-4.25438	2.1e-05	0.000211935
Aagab	1310.73	0.226017	0.0531489	4.25252	2.11e-05	0.000213544
Cdc23	682.905	0.272028	0.0639784	4.25188	2.12e-05	0.000213597
D17H6S53E	266.534	-0.34422	0.0809574	-4.25186	2.12e-05	0.000213597
Fbxo8	596.751	0.338294	0.0795561	4.25227	2.12e-05	0.000213597
Glud1	8005.57	-0.10395	0.0244485	-4.25182	2.12e-05	0.000213597
Prpsap2	704.319	0.242207	0.0569735	4.25123	2.13e-05	0.000214005
Prpf31	1277.48	0.184274	0.0433644	4.24944	2.14e-05	0.000215568
Azin2	70.242	0.605549	0.142511	4.24913	2.15e-05	0.000215709
Aebp1	3.20366	-2.03399	0.478939	-4.24687	2.17e-05	0.000217737
9430020K01Rik	103.248	-0.479083	0.112876	-4.24434	2.19e-05	0.000220047
Tmem131	1968.65	0.434853	0.102472	4.24361	2.2e-05	0.000220608
Pigu	740.761	0.263328	0.0620721	4.24229	2.21e-05	0.000221745
Lix1	34.8303	-0.904795	0.213404	-4.23982	2.24e-05	0.00022404
Rab11fip2	150.842	0.499116	0.117727	4.2396	2.24e-05	0.000224099
Lmo4	1231.64	0.327202	0.077191	4.23886	2.25e-05	0.000224676
Insr	728.623	0.396561	0.0935833	4.23752	2.26e-05	0.000225857
Ngly1	595.451	0.273624	0.0646098	4.23502	2.29e-05	0.000228221
Arhgap1	2035.89	0.124107	0.029319	4.23299	2.31e-05	0.000230037
Senp7	352.053	0.483224	0.114159	4.23291	2.31e-05	0.000230037
Hspa4l	562.218	0.401714	0.0949219	4.23205	2.32e-05	0.000230753
Fbxl4	287.056	0.452111	0.106894	4.22954	2.34e-05	0.000233177
Xkr6	1.52754	2.10343	0.497591	4.22722	2.37e-05	0.000235424
Msh2	431.85	0.350983	0.0830506	4.22614	2.38e-05	0.000236393
Eif1b	735.977	-0.273176	0.0646532	-4.22525	2.39e-05	0.000237155
Pole2	170.716	0.626562	0.148332	4.22404	2.4e-05	0.00023826
Bcl6b	7.89916	-1.39852	0.331138	-4.22336	2.41e-05	0.000238813
Oxa1l	1014.91	0.24603	0.0582749	4.22189	2.42e-05	0.000240205
Vps4b	4252.4	-0.175559	0.0416059	-4.21957	2.45e-05	0.000242518
Tnip2	771.007	-0.348692	0.0826583	-4.21847	2.46e-05	0.000243522
Map3k8	1066.67	-0.409469	0.0971091	-4.21658	2.48e-05	0.000245397
D6Wsu163e	793.215	0.277704	0.0659203	4.21273	2.52e-05	0.000249444
Baz1b	2242.18	0.398594	0.094648	4.21133	2.54e-05	0.000250756
Trim62	113.857	0.602943	0.143175	4.21123	2.54e-05	0.000250756
Rnf168	494.146	0.333779	0.0792955	4.2093	2.56e-05	0.000252721
Gnal	160.367	0.446523	0.106139	4.20697	2.59e-05	0.000255154
Znhit2	266.166	-0.365972	0.0869991	-4.20662	2.59e-05	0.000255375
Ap1g2	828.158	0.325765	0.0774998	4.20343	2.63e-05	0.000258639
Nup93	1064.62	0.178527	0.0424709	4.20353	2.63e-05	0.000258639
0610009O20Rik	423.796	0.33869	0.0806503	4.19949	2.68e-05	0.000262994
Elp4	150.233	0.470377	0.112073	4.19705	2.7e-05	0.000265456
Ints12	1220.96	0.237733	0.0566426	4.19707	2.7e-05	0.000265456
Txnrd1	9248.03	-0.446919	0.106549	-4.19451	2.73e-05	0.000268258
Zbtb18	1178.17	0.359465	0.0857067	4.19412	2.74e-05	0.000268531
Ap3d1	5444.81	0.177998	0.0424561	4.19251	2.76e-05	0.000270253
Nkiras1	86.7714	0.551147	0.131547	4.18974	2.79e-05	0.000273386
Tulp3	190.239	0.387534	0.0925082	4.18919	2.8e-05	0.000273857
Ppp1r37	684.493	-0.307444	0.0734333	-4.1867	2.83e-05	0.000276677
Med8	850.568	-0.220179	0.0526279	-4.18369	2.87e-05	0.000280181
Zfp62	950.235	0.349188	0.0834858	4.1826	2.88e-05	0.000281319
Pex1	292.176	0.321181	0.0768027	4.18189	2.89e-05	0.000282001
Hdac2	966.999	-0.284333	0.0680094	-4.18079	2.9e-05	0.000282974
Hps5	854.697	0.225275	0.0538833	4.18079	2.9e-05	0.000282974
Cnr2	677.334	0.841986	0.201455	4.17952	2.92e-05	0.00028436
Pcbp1	5410.1	-0.187509	0.0448658	-4.17934	2.92e-05	0.000284388
Mthfd1	525.989	0.353527	0.0845953	4.17904	2.93e-05	0.00028456
Adhfe1	42.6076	0.771545	0.184712	4.17701	2.95e-05	0.000286912
Ppm1d	252.753	0.418357	0.100186	4.17581	2.97e-05	0.000288228
Kat6b	377.427	0.471121	0.112838	4.17521	2.98e-05	0.000288782
Crocc	157.3	0.543466	0.130174	4.17492	2.98e-05	0.000288899
Naip2	1683.39	0.30458	0.0729567	4.1748	2.98e-05	0.000288899
Ptpn22	1417.96	-0.46299	0.111001	-4.17105	3.03e-05	0.000293492
Fzd4	10.1669	1.18914	0.285266	4.16854	3.07e-05	0.000296541
Ctnnb1	8326.83	-0.252383	0.0605709	-4.16674	3.09e-05	0.00029868
Cd14	28743.6	-0.578318	0.138834	-4.16555	3.11e-05	0.000299826
Gm10336	222.661	0.56779	0.136305	4.16558	3.11e-05	0.000299826
Zfp280b	221.965	0.338283	0.0812428	4.16385	3.13e-05	0.000301853
Ebag9	321.601	0.280446	0.067375	4.16246	3.15e-05	0.00030349
Rdh12	19.4168	0.900398	0.216404	4.16072	3.17e-05	0.000305598
Frs2	940.811	0.328373	0.0789488	4.15932	3.19e-05	0.000307267
Wdr7	1882.03	0.333075	0.0801034	4.15807	3.21e-05	0.000308736
Ccdc126	111.794	0.492335	0.118428	4.15726	3.22e-05	0.000309612
Atg2b	498.942	0.39525	0.0950782	4.1571	3.22e-05	0.000309615
Mlh1	234.613	0.341261	0.0821012	4.1566	3.23e-05	0.000310087
Arpc1a	1273.18	-0.212154	0.05107	-4.15418	3.26e-05	0.000313164
Paqr7	1051.59	0.284241	0.0684355	4.15342	3.28e-05	0.000313989
Ncs1	143.755	-0.516504	0.124398	-4.15204	3.3e-05	0.000315669
Peli3	35.3437	-0.909534	0.219169	-4.14992	3.33e-05	0.000318394
Rbm38	214.072	0.420788	0.101469	4.14695	3.37e-05	0.000322328
Zfp36	20586.3	-0.552947	0.133385	-4.14549	3.39e-05	0.000324166
Cpne2	1139.24	0.217634	0.0525107	4.14456	3.4e-05	0.000325253
Mga	1389.28	0.599701	0.144722	4.14382	3.42e-05	0.000326087
Invs	283.91	0.381113	0.0919917	4.14291	3.43e-05	0.000327163
Rab7	14799.9	-0.236033	0.0569997	-4.14094	3.46e-05	0.000329749
Slc35e1	1723.2	0.177631	0.0429075	4.13987	3.48e-05	0.00033107
Arf6	7025.03	-0.209354	0.0505829	-4.13884	3.49e-05	0.000332332
Rwdd2a	57.8749	0.771688	0.186473	4.13834	3.5e-05	0.000332823
Htra1	100.181	0.963399	0.232865	4.13715	3.52e-05	0.000334325
Ets2	2890.12	-0.507275	0.122646	-4.1361	3.53e-05	0.000335634
Daglb	3207.06	0.5156	0.124697	4.13481	3.55e-05	0.000337295
Upp1	39.5199	-0.903251	0.218692	-4.13025	3.62e-05	0.000343818
Arpc5	13039.4	-0.196725	0.0476338	-4.12994	3.63e-05	0.000344045
Clec2i	171.04	0.695477	0.168432	4.12913	3.64e-05	0.000345021
Nop58	1092.9	-0.375301	0.0909746	-4.12533	3.7e-05	0.000350527
Rbm17	1309.21	-0.182672	0.0443436	-4.11948	3.8e-05	0.000359309
Cblb	2107.92	0.499933	0.12138	4.11876	3.81e-05	0.00036019
Dnttip2	1194.55	-0.235299	0.0571334	-4.11841	3.81e-05	0.000360488
Cxcr4	1522.48	0.855927	0.208223	4.11062	3.95e-05	0.000372609
Lox	92.9541	-0.882802	0.214784	-4.11019	3.95e-05	0.000373053
Has1	1.62362	-2.14051	0.520932	-4.10901	3.97e-05	0.000374716
Fubp1	1540.05	-0.275269	0.0669983	-4.1086	3.98e-05	0.000375121
Suox	91.5844	0.634204	0.154382	4.10801	3.99e-05	0.000375827
Rpl7l1	2102.76	-0.191561	0.0466357	-4.10761	4e-05	0.000376214
B4galt6	7343.64	-0.416794	0.101508	-4.10602	4.03e-05	0.00037857
Neil1	121.046	0.476379	0.116094	4.1034	4.07e-05	0.00038262
Slc25a26	158.477	0.438752	0.106953	4.10228	4.09e-05	0.000384216
Gigyf2	1091.46	0.348412	0.0849453	4.10161	4.1e-05	0.000385076
Ptges	121.242	-0.705305	0.171974	-4.10123	4.11e-05	0.000385447
Mex3c	1607.16	-0.31191	0.0760861	-4.09944	4.14e-05	0.000388178
Wdr6	405.152	0.302679	0.0738376	4.09925	4.14e-05	0.000388227
Dpf2	1766.31	0.211124	0.0515128	4.09848	4.16e-05	0.000389257
Sav1	2156.29	0.304823	0.0743957	4.09732	4.18e-05	0.000390691
Wdr25	96.6543	0.474616	0.115833	4.09742	4.18e-05	0.000390691
Idh1	4244.8	0.288578	0.0704633	4.09543	4.21e-05	0.000393623
Nifk	765.874	-0.350718	0.0856669	-4.09398	4.24e-05	0.00039583
Prkab1	494.898	-0.241954	0.0591234	-4.09235	4.27e-05	0.000398355
Pcgf5	305.009	0.517408	0.126464	4.09133	4.29e-05	0.000399565
Rreb1	1767.7	0.415819	0.101631	4.09146	4.29e-05	0.000399565
Bach1	3338.78	-0.552561	0.135074	-4.09079	4.3e-05	0.000400235
Tmem159	542.069	-0.2302	0.0562789	-4.09034	4.31e-05	0.000400478
Yars	723.638	0.22695	0.0554837	4.0904	4.31e-05	0.000400478
Rnf130	5193.62	-0.220183	0.0538478	-4.08898	4.33e-05	0.00040256
Npas2	184.956	0.593502	0.145165	4.08847	4.34e-05	0.00040318
Wdr89	95.0971	-0.568652	0.139092	-4.0883	4.35e-05	0.000403204
Dscaml1	5.33296	1.26658	0.309838	4.08787	4.35e-05	0.000403676
Nudt13	295.259	0.33931	0.0830143	4.08737	4.36e-05	0.000404274
Katnb1	314.755	0.314819	0.0770925	4.08365	4.43e-05	0.00041053
Rbl1	1032.78	0.592424	0.145085	4.08329	4.44e-05	0.000410905
Klhl20	579.774	0.291091	0.0713198	4.08149	4.47e-05	0.000413828
Acot11	545.184	0.315745	0.077364	4.0813	4.48e-05	0.00041389
Mpp6	1134.88	-0.295668	0.0724576	-4.08056	4.49e-05	0.00041492
E130311K13Rik	105.865	0.451913	0.110764	4.07997	4.5e-05	0.000415706
Entpd1	4302.55	-0.538911	0.132107	-4.07935	4.52e-05	0.000416261
Wars	1135.9	0.273471	0.067038	4.07935	4.52e-05	0.000416261
Mbd2	2706.14	-0.187634	0.046023	-4.07696	4.56e-05	0.000420287
Ndufaf7	251.733	0.325822	0.0799332	4.07618	4.58e-05	0.000421252
Tgfbr1	5210.85	-0.383986	0.094204	-4.07612	4.58e-05	0.000421252
Pdcd2	236.606	0.362313	0.0888904	4.07595	4.58e-05	0.000421271
Amz2	597.861	-0.222827	0.0546816	-4.075	4.6e-05	0.000422167
Gpr19	79.293	0.497478	0.122079	4.07504	4.6e-05	0.000422167
Rnf216	1061.57	0.187401	0.0459858	4.0752	4.6e-05	0.000422167
Arhgap35	670.064	0.332586	0.081657	4.07296	4.64e-05	0.00042556
Ccr7	12.7668	-0.967774	0.237617	-4.07282	4.64e-05	0.00042556
Mmaa	98.6793	0.513907	0.126231	4.07117	4.68e-05	0.000428317
Pcid2	591.057	-0.225996	0.055524	-4.07025	4.7e-05	0.00042973
Fbxl19	333.368	0.363129	0.0892265	4.06974	4.71e-05	0.000430386
Pofut2	1936.63	-0.267867	0.0658433	-4.06825	4.74e-05	0.000432849
Qtrt1	90.9607	-0.449071	0.110592	-4.0606	4.89e-05	0.000446991
Mir221	1.655	-2.142	0.527555	-4.06024	4.9e-05	0.000447389
Ankrd13a	4349.11	-0.139399	0.034344	-4.05891	4.93e-05	0.000449644
Pot1b	427.583	0.718613	0.177074	4.05826	4.94e-05	0.000450597
Clec4n	580.172	-0.871203	0.214684	-4.05807	4.95e-05	0.000450674
Shmt2	554.762	0.24521	0.0604809	4.05435	5.03e-05	0.000457612
Bhlhe40	881.26	-0.541176	0.133581	-4.05129	5.09e-05	0.000463326
Atmin	838.406	0.260256	0.0642529	4.0505	5.11e-05	0.000464603
R3hcc1	191.305	0.424439	0.104794	4.05022	5.12e-05	0.000464844
Elmo2	1900.32	0.256102	0.0632346	4.05003	5.12e-05	0.000464912
Rgs9	12.4856	-1.09647	0.270764	-4.04955	5.13e-05	0.000465563
Gapt	110.286	0.788702	0.194801	4.04875	5.15e-05	0.000466852
Cdc42se2	5051.74	-0.182402	0.0450589	-4.04809	5.16e-05	0.000467512
Mcrs1	756.651	0.208367	0.0514746	4.04796	5.17e-05	0.000467512
Synj1	3092.42	0.465414	0.114975	4.04796	5.17e-05	0.000467512
Bzw1	6113.51	-0.232778	0.0575111	-4.04754	5.18e-05	0.000467747
Cnn3	45.604	-1.06057	0.262019	-4.04766	5.17e-05	0.000467747
Gm5086	91.6731	0.528931	0.130688	4.04728	5.18e-05	0.000467966
4931414P19Rik	76.038	0.662375	0.163682	4.04672	5.19e-05	0.000468777
Dnajc15	534.887	-0.524703	0.129756	-4.04378	5.26e-05	0.000474382
Zdhhc9	1567.91	-0.208704	0.0516155	-4.04345	5.27e-05	0.000474754
Nolc1	912.918	-0.298733	0.0739259	-4.04098	5.32e-05	0.000479464
Tgfb1	6882.36	-0.374061	0.0926366	-4.03794	5.39e-05	0.000485414
Dnmt1	2904.93	0.483997	0.119888	4.03708	5.41e-05	0.000486559
Rala	1736.45	-0.208018	0.0515266	-4.0371	5.41e-05	0.000486559
Carns1	22.1175	-0.809841	0.200613	-4.03684	5.42e-05	0.000486751
Fam96b	433.644	-0.363855	0.0901622	-4.03556	5.45e-05	0.000489095
Nadsyn1	120.281	0.442253	0.109639	4.0337	5.49e-05	0.00049265
Cpox	332.783	0.267649	0.0663665	4.03289	5.51e-05	0.000494034
Taco1	136.457	0.432435	0.107306	4.0299	5.58e-05	0.000500036
Igsf9	296.966	0.862178	0.214052	4.02789	5.63e-05	0.000504008
Atxn7l3	1462.65	-0.173256	0.0430191	-4.02742	5.64e-05	0.000504691
Gtf2h3	217.2	0.396508	0.0984756	4.02646	5.66e-05	0.000506439
Rptor	2477.51	0.287858	0.071524	4.02464	5.71e-05	0.00051004
Spryd4	137.692	-0.363532	0.0903331	-4.02435	5.71e-05	0.000510336
Gbf1	963.383	0.315307	0.078394	4.02208	5.77e-05	0.000514955
BC023829	483.787	-0.194015	0.0482396	-4.02191	5.77e-05	0.000514989
Ubl4a	410.481	-0.386507	0.0962313	-4.01644	5.91e-05	0.000526748
Rsl24d1	914.237	-0.214426	0.0534062	-4.01499	5.94e-05	0.000529644
Mef2c	2124.18	0.364472	0.0908528	4.01168	6.03e-05	0.000536797
Tubd1	93.168	0.498775	0.124369	4.01046	6.06e-05	0.00053923
Foxo3	760.06	0.501347	0.125054	4.00904	6.1e-05	0.000542134
Trmt10b	126.128	0.483467	0.120615	4.00835	6.11e-05	0.000543381
Inafm2	161.812	-0.414334	0.103383	-4.00777	6.13e-05	0.000544358
9130011E15Rik	337.505	0.276321	0.0689582	4.00708	6.15e-05	0.000545612
Arhgef3	2126.27	0.408168	0.101891	4.00594	6.18e-05	0.000547899
Tmem220	113.698	0.527412	0.131707	4.00444	6.22e-05	0.000551029
Ap5s1	325.073	0.480139	0.119949	4.00285	6.26e-05	0.000554399
Rnf13	5737.11	-0.208197	0.0520145	-4.00268	6.26e-05	0.000554445
Atf3	20736.3	0.397469	0.0993405	4.00108	6.31e-05	0.000557845
Tab2	5445.77	-0.23268	0.0581589	-4.00076	6.31e-05	0.00055824
Gng12	2498.58	-0.251612	0.0628961	-4.00043	6.32e-05	0.000558663
Ier5l	89.3628	-0.888047	0.222149	-3.99753	6.4e-05	0.000565179
Amotl2	13.101	1.27747	0.319726	3.99553	6.46e-05	0.000569627
Hhex	593.421	0.587763	0.147113	3.99532	6.46e-05	0.000569766
Pomt2	343.975	0.322601	0.0807604	3.99454	6.48e-05	0.000571273
Fubp3	837.424	0.174898	0.0437972	3.99337	6.51e-05	0.000573745
Mllt11	193.191	0.379871	0.0951387	3.99282	6.53e-05	0.000574716
Vars2	214.938	0.337947	0.0846464	3.99245	6.54e-05	0.000575233
Fam214a	852.222	0.663613	0.166317	3.99004	6.61e-05	0.000580755
Mrm1	197.43	0.422781	0.105978	3.98932	6.63e-05	0.000582145
Chtop	1908.17	-0.151413	0.037961	-3.98864	6.65e-05	0.000583416
Gemin8	47.5763	0.8348	0.209301	3.9885	6.65e-05	0.000583416
2005-09-01	23.5194	-0.804055	0.201852	-3.98339	6.79e-05	0.000595741
Zfp395	785.903	0.495539	0.124408	3.98317	6.8e-05	0.000595909
Tcf20	1134.36	-0.279784	0.070245	-3.98298	6.81e-05	0.000596032
Pms1	93.3557	0.738974	0.185541	3.98281	6.81e-05	0.000596076
Pacs1	986.579	0.228637	0.0574341	3.98086	6.87e-05	0.000600609
Ampd3	3337.02	0.46195	0.116201	3.97545	7.02e-05	0.000612985
Dhx32	867.721	0.239389	0.0602111	3.97584	7.01e-05	0.000612985
Epm2aip1	334.306	0.601107	0.151206	3.97541	7.03e-05	0.000612985
Rgs16	416.466	1.00728	0.253374	3.97547	7.02e-05	0.000612985
Rab2a	2886.45	-0.174313	0.0438498	-3.97521	7.03e-05	0.000613101
Mettl8	226.191	0.40499	0.101889	3.97482	7.04e-05	0.000613737
Ywhaz	8063.27	-0.197431	0.049679	-3.97413	7.06e-05	0.000615134
Arhgap22	1698.38	-0.39927	0.100472	-3.97394	7.07e-05	0.000615232
Gk	1338.27	-0.332374	0.0836441	-3.97366	7.08e-05	0.000615564
Tram2	98.4289	0.531148	0.133683	3.9732	7.09e-05	0.000616366
Alas1	4264.86	-0.567232	0.142974	-3.96738	7.27e-05	0.000631213
Nrde2	385.437	0.246598	0.062188	3.96537	7.33e-05	0.000636167
Exoc5	1877.6	-0.25778	0.0650152	-3.96492	7.34e-05	0.000636981
Klc1	1858.92	-0.189332	0.0477614	-3.96414	7.37e-05	0.000638667
Klra2	53.3693	-0.635848	0.160422	-3.96359	7.38e-05	0.000639341
Zfp788	104.761	0.557506	0.140652	3.96373	7.38e-05	0.000639341
Phlda3	597.322	0.555005	0.140038	3.96326	7.39e-05	0.000639814
Stk11	1882.04	-0.218909	0.0552625	-3.96126	7.46e-05	0.000644803
Rrs1	1164.63	-0.314839	0.0795618	-3.95716	7.58e-05	0.000655543
Kctd11	195.261	-0.375622	0.0949685	-3.95523	7.65e-05	0.000660039
Paip2b	448.345	0.318077	0.080418	3.9553	7.64e-05	0.000660039
Pde4b	3241.74	-0.721968	0.182561	-3.95468	7.66e-05	0.000661165
Als2	831.479	0.243186	0.061498	3.95437	7.67e-05	0.00066161
Psd	170.062	-0.557546	0.141076	-3.95211	7.75e-05	0.000667481
Aftph	3072.47	0.385143	0.0974845	3.95082	7.79e-05	0.000670675
Zrsr1	244.053	0.525296	0.133024	3.94889	7.85e-05	0.000675665
Smad3	259.858	0.432217	0.109475	3.94808	7.88e-05	0.000677539
Gna15	350.796	-0.520677	0.131918	-3.94696	7.91e-05	0.000679958
Tcf4	1743.91	0.458727	0.116224	3.94693	7.92e-05	0.000679958
Mkl2	1255.67	0.420346	0.106517	3.9463	7.94e-05	0.000681333
Ctdspl2	691.502	0.305256	0.0773807	3.94486	7.98e-05	0.000685009
Tnn	36.302	1.38432	0.350996	3.94399	8.01e-05	0.00068708
Blzf1	346.697	-0.245533	0.0622588	-3.94375	8.02e-05	0.000687356
Ppp2r5e	1068.22	0.191517	0.0485921	3.94131	8.1e-05	0.000693935
Avl9	1131.71	0.400693	0.101681	3.9407	8.12e-05	0.000694425
Prpf19	2137.95	0.168554	0.0427718	3.94077	8.12e-05	0.000694425
Zfp563	82.0616	0.561165	0.142402	3.94071	8.12e-05	0.000694425
Arglu1	604.341	-0.323875	0.082207	-3.93974	8.16e-05	0.000696601
Ccrl2	5446.1	0.509884	0.129424	3.93966	8.16e-05	0.000696601
Rundc1	347.261	-0.297281	0.075479	-3.9386	8.2e-05	0.000699246
Pdpk1	1429.37	-0.275748	0.0700313	-3.93749	8.23e-05	0.000702047
Zfp810	120.907	0.61439	0.156049	3.93716	8.25e-05	0.000702574
Fam83g	3.63443	-1.54626	0.39278	-3.93672	8.26e-05	0.000703451
Ccdc43	481.18	0.215868	0.0548466	3.93584	8.29e-05	0.000705585
Tmem87a	907.596	0.234413	0.0595713	3.935	8.32e-05	0.000707621
Lrrc27	536.479	-0.705625	0.17945	-3.93215	8.42e-05	0.000715624
Bpnt1	411.594	0.299509	0.0762041	3.93036	8.48e-05	0.000720106
Cep68	391.594	-0.451532	0.114881	-3.93045	8.48e-05	0.000720106
Stx6	1695.64	-0.223966	0.0570121	-3.9284	8.55e-05	0.000725561
2310036O22Rik	1274.15	-0.317818	0.0809422	-3.92648	8.62e-05	0.00073093
Tfip11	1139.79	-0.154239	0.0392868	-3.92597	8.64e-05	0.000732028
AU040320	1335.86	0.19351	0.0492997	3.92516	8.67e-05	0.000734028
Coq5	440.498	0.227633	0.0580132	3.92382	8.72e-05	0.000737695
Cyth2	1078.42	-0.202225	0.0515581	-3.92227	8.77e-05	0.000742009
E230013L22Rik	177.574	-0.514103	0.131084	-3.92192	8.78e-05	0.000742617
H2-K2	531.615	0.897987	0.228997	3.92139	8.8e-05	0.000743806
Ubald2	289.981	-0.82659	0.210904	-3.91927	8.88e-05	0.000749914
Fgd4	3752.6	0.451914	0.115325	3.9186	8.91e-05	0.000751551
Slc35e2	222.327	0.414803	0.105902	3.91687	8.97e-05	0.000756517
Fnip1	2746.99	0.406963	0.103922	3.91605	9e-05	0.000758634
Zfp28	208.028	-0.296593	0.0757857	-3.91358	9.09e-05	0.000765978
Arhgef40	175.282	0.902612	0.230659	3.91319	9.11e-05	0.000766437
Milr1	1926.89	-0.355427	0.0908294	-3.91313	9.11e-05	0.000766437
Nedd9	197.729	-0.423182	0.108148	-3.91299	9.12e-05	0.000766437
Aqp9	23.3076	-0.995629	0.2546	-3.91056	9.21e-05	0.000773715
Ppp4c	2240.74	-0.198475	0.0508146	-3.90587	9.39e-05	0.000787945
Smim13	550.295	-0.281283	0.0720132	-3.906	9.38e-05	0.000787945
Bud13	305.015	-0.245254	0.0628274	-3.90362	9.48e-05	0.00079482
Zbtb14	377.679	0.367955	0.0942645	3.90344	9.48e-05	0.000794942
Id2	5415.59	-0.388904	0.0996576	-3.9024	9.52e-05	0.000797468
Nek8	66.4775	0.592687	0.151878	3.90238	9.53e-05	0.000797468
Fosl1	15.6622	-1.60294	0.410867	-3.90136	9.57e-05	0.000800336
Crat	1912.5	0.181537	0.0465362	3.90098	9.58e-05	0.000801111
Angel1	104.326	0.418164	0.107203	3.90069	9.59e-05	0.000801611
Srsf7	1508.59	-0.263677	0.0676108	-3.89992	9.62e-05	0.000803665
Cdkn1b	707.506	0.364533	0.0935229	3.89779	9.71e-05	0.000810261
Arf4	3833.33	-0.212713	0.0546272	-3.8939	9.86e-05	0.000822888
Lasp1	12054.2	-0.229704	0.0590298	-3.89133	9.97e-05	0.000831149
Rbm12	722.338	-0.228877	0.0588271	-3.89068	0.0001	0.000832907
Styx	730.638	-0.303766	0.0780809	-3.8904	0.000100077	0.000833336
Acap3	431.072	-0.313733	0.0806756	-3.88883	0.000100729	0.000838263
Ncoa7	1127.9	0.405781	0.104407	3.88652	0.000101692	0.000845764
Stambpl1	415.275	0.34725	0.0893799	3.8851	0.000102288	0.000850216
Ago1	1857.44	0.245878	0.0633072	3.88388	0.000102801	0.000853783
Zbtb7b	1359.95	-0.319744	0.0823278	-3.88379	0.00010284	0.000853783
Lrfn4	131.802	-0.572246	0.147379	-3.88283	0.000103249	0.000856664
Srpr	3226.37	-0.147355	0.0379565	-3.88221	0.000103511	0.000858326
Cabin1	1241.65	0.274131	0.0706161	3.88198	0.000103609	0.000858621
Rpap2	288.926	0.320795	0.0827361	3.87733	0.000105608	0.000874149
Spryd7	2388.36	-0.356832	0.09203	-3.87734	0.000105603	0.000874149
Ptgir	456.986	-0.382301	0.0986112	-3.87685	0.000105818	0.000875361
Emc8	791.93	0.19962	0.0514967	3.87637	0.000106027	0.000876572
Creld1	577.788	0.259727	0.0670405	3.87419	0.000106981	0.000883928
Ehd1	12113.9	-0.466871	0.120515	-3.87398	0.000107071	0.000884148
Cbx3	1435.42	0.329638	0.0851026	3.87341	0.000107321	0.000885688
Bcl9l	204.483	0.481488	0.124353	3.87195	0.000107967	0.000890485
Pik3r5	11048.4	-0.333618	0.0861662	-3.87179	0.000108039	0.000890553
Ppp2r5c	3930.05	0.140383	0.0362645	3.87109	0.000108348	0.00089257
Lrch3	1401.85	0.365821	0.0945043	3.87094	0.000108414	0.000892586
Pgm2	743.07	0.267117	0.0690205	3.87012	0.000108783	0.00089509
Guk1	425.174	0.292847	0.075681	3.86949	0.000109063	0.00089686
Cog4	893.587	0.238512	0.0616451	3.86911	0.000109232	0.000897719
Gars	1753.8	0.180236	0.0466114	3.86677	0.000110285	0.00090584
Kdm3b	2018.48	0.303774	0.0786312	3.86328	0.000111874	0.000918349
Ubxn4	2086.31	-0.132883	0.0343989	-3.86301	0.000112	0.000918836
Spg11	1705.98	0.316633	0.0820022	3.86127	0.000112797	0.00092483
Ndst2	1408.76	0.346423	0.0897233	3.86101	0.000112919	0.000925286
Eif1	8716.9	-0.232851	0.0603427	-3.85882	0.000113938	0.000933083
Cklf	402.747	-0.251704	0.0652345	-3.85845	0.00011411	0.000933387
Ddx26b	1015.37	0.454762	0.11786	3.85849	0.00011409	0.000933387
Cxcl1	6982.55	-0.720756	0.186826	-3.85791	0.000114361	0.00093489
Bsn	383.795	-0.627564	0.162699	-3.8572	0.000114691	0.00093704
Mgat2	2063.88	-0.180052	0.0466925	-3.85613	0.000115198	0.000940627
Diexf	279.114	-0.359878	0.0933347	-3.85578	0.000115359	0.000941389
Rnf145	1137.81	-0.345695	0.0896672	-3.85531	0.000115581	0.000942642
Ncf2	5675.44	-0.264173	0.0685351	-3.85457	0.000115933	0.000944956
Dnajb12	911.494	0.203053	0.0526844	3.85413	0.000116141	0.000946099
Ap3s2	974.035	0.155481	0.0403561	3.85273	0.000116808	0.000950976
Zdhhc18	872.682	-0.408675	0.106095	-3.85198	0.000117168	0.000953342
Gosr2	3594.61	-0.178639	0.0463875	-3.85101	0.000117633	0.000956567
Ssc5d	59.7038	1.02183	0.265385	3.85036	0.000117943	0.000958528
Birc2	604.921	0.369217	0.0958968	3.85014	0.000118048	0.000958824
Mcat	235.656	0.278933	0.0724518	3.84992	0.000118158	0.000959154
Jmjd6	319.667	-0.311879	0.0810137	-3.8497	0.000118262	0.00095926
Satb2	89.4918	0.667352	0.173356	3.8496	0.000118309	0.00095926
Clec4a2	1396.36	-0.552306	0.14348	-3.84936	0.000118425	0.000959638
A630033H20Rik	1058.59	-0.315782	0.0820434	-3.84897	0.000118615	0.000960618
Vps50	1014.26	0.217266	0.0564502	3.84882	0.00011869	0.00096066
Wdr33	1047.97	0.186656	0.0485013	3.84848	0.000118853	0.000961424
Kctd10	2238.22	-0.182579	0.0474447	-3.84825	0.000118964	0.000961759
Arhgef11	1202.75	0.289804	0.0753691	3.84513	0.000120489	0.000973519
Sugp1	583.286	0.209265	0.0544464	3.84351	0.000121286	0.000979393
Wnt10b	1.24064	-1.8317	0.47665	-3.84285	0.000121614	0.000981468
Ttll1	270.032	0.343925	0.0895663	3.83989	0.000123091	0.000992807
Nus1	3026.47	-0.201615	0.0525166	-3.83907	0.000123499	0.000995526
Atxn2	594.349	-0.369584	0.096297	-3.83796	0.000124059	0.000999459
Abcd4	365.425	0.343191	0.089429	3.83758	0.000124251	0.000999839
Sipa1l3	540.518	0.419716	0.109367	3.83769	0.000124197	0.000999839
Kcnk12	37.7577	-0.936621	0.244113	-3.83684	0.000124629	0.00100231
Ncdn	905.943	0.245509	0.0639997	3.8361	0.000125005	0.00100419
Tarbp2	586.056	0.244416	0.0637148	3.83609	0.000125008	0.00100419
C2cd5	449.09	0.332305	0.0866576	3.83469	0.000125725	0.00100936
Ankmy2	360.446	0.300819	0.0784757	3.83327	0.000126451	0.0010146
Nfkbib	2215.05	-0.353044	0.0921083	-3.83292	0.00012663	0.00101546
Fez2	1036.5	0.202133	0.0527565	3.83144	0.000127396	0.00102101
Utp11l	744.866	-0.244896	0.0639217	-3.83118	0.00012753	0.00102149
Pagr1a	497.829	0.293032	0.0764915	3.83091	0.000127669	0.00102202
Dhx34	677.861	0.276703	0.0722662	3.82893	0.000128699	0.00102967
Usp48	1627.97	0.186088	0.0486076	3.82837	0.000128997	0.00103145
Ubac1	469.317	0.247269	0.0646571	3.82432	0.000131134	0.00104794
Acad11	326.037	0.277458	0.0725546	3.82412	0.000131239	0.00104817
Gabpb2	1151.6	0.33988	0.0889108	3.8227	0.000131997	0.00105363
Trim26	1355.82	0.445111	0.116469	3.82171	0.00013253	0.00105727
Ipo11	581.277	0.285647	0.0747852	3.81957	0.000133685	0.00106587
Mthfd1l	319.835	0.456742	0.119659	3.81702	0.000135071	0.00107631
Ggps1	323.352	0.23	0.0602667	3.81637	0.000135432	0.00107732
P2ry1	369.334	0.383037	0.100362	3.81657	0.000135319	0.00107732
Rfx3	54.8494	0.85359	0.22366	3.81645	0.000135383	0.00107732
Cpne3	2475.91	0.283012	0.0741872	3.81484	0.000136269	0.00108336
Gfpt2	8.7694	-0.89539	0.234729	-3.81457	0.00013642	0.00108394
Gypc	288.257	0.477117	0.125098	3.81395	0.000136762	0.00108418
Igfbp4	3433.44	-0.346014	0.0907224	-3.81398	0.000136746	0.00108418
Pou3f1	102.287	0.948571	0.248693	3.81423	0.000136608	0.00108418
Tob1	386.882	0.376861	0.0988087	3.81404	0.000136711	0.00108418
Chka	361.921	-0.438493	0.114993	-3.81321	0.000137175	0.00108683
Zfp446	77.165	0.608717	0.159728	3.81095	0.000138433	0.00109617
Cdc42ep4	2068.38	-0.408034	0.107077	-3.81067	0.000138591	0.0010968
Cpsf6	1038.4	-0.173295	0.0454929	-3.80927	0.00013938	0.00110241
Tctn1	168.715	0.40791	0.107113	3.80822	0.000139968	0.00110643
Osbpl8	23540.3	0.360406	0.0946685	3.80703	0.000140645	0.00111115
Bin1	2091.97	-0.24768	0.0650629	-3.80677	0.000140793	0.00111169
Eif2s1	2187.78	-0.233128	0.0612824	-3.80416	0.000142287	0.00112285
Sfswap	719.664	-0.275702	0.0724918	-3.80322	0.000142828	0.00112648
9530068E07Rik	4313.51	0.146912	0.0386388	3.8022	0.000143418	0.00113048
Wasl	525.021	0.271965	0.0716051	3.79812	0.000145795	0.00114857
Smarca2	800.882	0.273963	0.0721976	3.79463	0.000147867	0.00116423
Megf8	803.929	0.344297	0.0907582	3.79357	0.000148498	0.00116854
A4galt	5.35506	-1.63162	0.430155	-3.79311	0.000148775	0.00116939
Cxcl5	1.68252	-1.95471	0.515319	-3.7932	0.000148717	0.00116939
Csrnp1	5423.75	0.565289	0.149048	3.79265	0.000149046	0.00117086
Pomk	300.3	0.505388	0.133326	3.79063	0.000150268	0.00117979
Sec24d	1123.22	0.224936	0.0593815	3.78798	0.000151876	0.00119113
Sod2	6735.11	-0.31765	0.0838576	-3.78797	0.000151884	0.00119113
Carf	86.1466	0.615729	0.162733	3.78368	0.000154529	0.00121119
Cxcl9	361.001	1.67428	0.442622	3.78265	0.000155168	0.00121551
Dusp5	596.73	-0.893614	0.236295	-3.78177	0.000155715	0.00121911
Zfp819	1.32291	-1.88129	0.497811	-3.77912	0.000157383	0.00123147
Slc23a2	5169.48	0.380981	0.100836	3.77822	0.000157954	0.00123525
1810030O07Rik	927.691	0.19223	0.0508857	3.77769	0.000158291	0.00123718
Cfap97	337.685	0.364196	0.0964185	3.77724	0.000158577	0.00123872
Ybx3	1901.74	-0.304238	0.0805688	-3.77613	0.000159285	0.00124355
Lyst	3183.77	0.623438	0.165141	3.77519	0.000159885	0.00124754
Ctla2b	545.313	-0.578493	0.15325	-3.77484	0.000160114	0.00124862
Nckap1l	21400.7	-0.177454	0.0470215	-3.77389	0.00016072	0.0012521
Pabpn1	1247.18	-0.298652	0.0791371	-3.77386	0.000160741	0.0012521
Cep85l	101.553	0.609551	0.161556	3.77301	0.00016129	0.00125568
Ube4a	1356.3	0.267668	0.0709899	3.77051	0.000162917	0.00126763
Cep44	136.052	0.499855	0.132591	3.76989	0.000163318	0.00127004
Bloc1s6	1251.12	0.155254	0.0411912	3.7691	0.000163836	0.00127335
Smyd4	135.412	0.623554	0.16562	3.76496	0.000166575	0.00129391
Flt4	6.14729	1.69145	0.449333	3.76435	0.000166981	0.00129634
Alg2	598.637	0.246558	0.0655065	3.76387	0.000167307	0.00129742
Ppif	155.498	-0.373713	0.0992895	-3.76387	0.000167303	0.00129742
Prdm16	34.4095	0.975633	0.259479	3.75997	0.000169932	0.00131704
Rgcc	58.1363	-0.983414	0.261572	-3.75963	0.000170168	0.0013174
Tes	1717.1	-0.242458	0.0644891	-3.75968	0.000170132	0.0013174
Iars	1816.81	0.320548	0.0852769	3.75891	0.000170653	0.00132042
Hbegf	165.686	-0.980254	0.260878	-3.75752	0.000171606	0.00132705
Polr1b	314.949	-0.348217	0.0926765	-3.75734	0.00017173	0.00132727
Zfp874b	211.164	0.471809	0.125614	3.75601	0.000172644	0.00133359
Gcc1	576.39	0.330477	0.0880233	3.75442	0.00017374	0.00134123
Rbbp9	228.663	0.362471	0.0965483	3.7543	0.000173826	0.00134123
Dhx15	3117.95	-0.195666	0.0521224	-3.75397	0.000174057	0.00134155
Eif4h	5187.69	-0.128546	0.0342429	-3.75396	0.000174061	0.00134155
Mre11a	615.421	0.254365	0.0677707	3.75331	0.000174512	0.00134429
Ccdc69	60.5827	-0.655362	0.174627	-3.75293	0.000174777	0.00134558
Stradb	419.981	0.232002	0.0618274	3.75241	0.000175146	0.00134767
Ptcd2	569.865	0.282947	0.0754123	3.752	0.000175432	0.00134913
Glt8d1	813.633	0.223036	0.0594771	3.74994	0.000176874	0.00135946
Mrpl17	646.002	-0.269272	0.0718136	-3.7496	0.000177117	0.00136057
Fcgrt	1158.98	-0.400271	0.106787	-3.74832	0.000178024	0.00136679
Mapk7	593.198	-0.310817	0.0829384	-3.74756	0.00017856	0.00137014
Pik3ip1	116.843	0.669276	0.17864	3.74651	0.000179308	0.00137513
Tfam	413.387	0.246219	0.0657922	3.74238	0.000182289	0.00139721
Hist3h2a	291.555	0.436849	0.116745	3.74191	0.000182626	0.00139902
Cul4b	933.283	0.278929	0.0745542	3.7413	0.000183074	0.00140168
Eef2	46775.2	0.168762	0.0451171	3.74053	0.000183636	0.00140521
Sipa1	1716.2	0.213176	0.0570174	3.7388	0.000184904	0.00141413
Ccp110	143.137	0.57783	0.154613	3.73727	0.00018603	0.00142196
Letm2	37.9683	0.764257	0.204601	3.73535	0.000187458	0.00143209
Scarb2	4196.65	0.19846	0.0531497	3.73399	0.000188473	0.00143905
Pcnxl3	1506.75	0.247677	0.0663348	3.73375	0.000188652	0.00143962
Phrf1	1096.94	-0.234902	0.0629188	-3.73341	0.000188904	0.00144076
Cyb5d1	100.864	-0.411189	0.110178	-3.73203	0.000189939	0.00144786
Hdac6	369.459	0.289656	0.0776212	3.73166	0.000190224	0.00144923
Fam35a	125.387	0.567089	0.151993	3.73102	0.000190704	0.00145209
Lyz1	8462.1	-0.520984	0.139676	-3.72995	0.000191518	0.00145669
Noa1	324.65	0.236872	0.0635042	3.73002	0.000191467	0.00145669
Stxbp6	24.4803	1.01451	0.272233	3.72663	0.000194059	0.00147521
Polr1a	741.153	0.407117	0.1093	3.72476	0.000195501	0.00148536
Stx7	4087.92	-0.143242	0.0384858	-3.72194	0.000197698	0.00150123
Rab1a	6688.8	-0.168787	0.0453798	-3.71944	0.000199665	0.00151534
Mdm4	1148.27	0.448842	0.120694	3.71884	0.000200141	0.00151812
Ube2w	609.19	-0.246994	0.066435	-3.71783	0.000200941	0.00152335
Chml	353.216	-0.372016	0.100076	-3.71734	0.000201334	0.00152467
Sirt1	849.197	0.319583	0.0859685	3.71744	0.000201249	0.00152467
Dusp16	1250.28	-0.342967	0.0922685	-3.71706	0.000201557	0.00152553
Irgq	1119.23	0.305935	0.0823261	3.71614	0.00020229	0.00153024
Parp10	1154.28	0.683218	0.183885	3.71547	0.000202829	0.00153348
Tgm2	3030.73	-0.695414	0.187175	-3.71532	0.00020295	0.00153356
Ctnnal1	51.5945	0.680046	0.183078	3.71451	0.000203594	0.00153759
Nlrp3	9626.65	-0.452174	0.121823	-3.71172	0.000205856	0.00155383
Mnat1	310.48	0.235678	0.063519	3.71036	0.000206967	0.00156136
AI662270	1899.03	-0.215718	0.0581483	-3.70979	0.000207433	0.00156403
Pop7	241.215	-0.310171	0.0836265	-3.70901	0.000208074	0.00156801
Morf4l2	4302.15	-0.15112	0.0407665	-3.70697	0.000209753	0.00157981
Zfp275	1163.14	0.355535	0.0959493	3.70545	0.000211016	0.00158846
Spata7	69.3118	0.6525	0.176133	3.70458	0.000211744	0.00159307
Kdm2a	2025.74	0.232415	0.0627603	3.70321	0.000212888	0.0016002
Tada2a	136.569	0.466689	0.126024	3.70317	0.000212922	0.0016002
Hspa1a	736.232	0.680378	0.183744	3.70287	0.000213175	0.00160037
Whamm	298.18	0.474201	0.128059	3.70301	0.00021306	0.00160037
Cnp	1092.6	0.265678	0.0717678	3.70191	0.000213981	0.00160555
Rbbp5	936.008	0.211941	0.0572639	3.70112	0.000214646	0.00160967
Gm6793	8295.35	-0.16608	0.044875	-3.70096	0.000214788	0.00160987
Copg2	1154.16	0.171273	0.0462906	3.69995	0.00021564	0.00161538
Far1	2290.26	-0.286682	0.0774895	-3.69962	0.000215924	0.00161664
Dcaf4	169.132	0.401141	0.10846	3.69851	0.000216872	0.00162286
Rapgef5	746.612	-0.36906	0.099791	-3.69833	0.000217019	0.00162308
Myef2	552.53	0.381657	0.103204	3.69808	0.000217234	0.00162382
Il10rb	7378.2	-0.139997	0.037859	-3.69786	0.000217427	0.00162438
Tmem229b	1934.75	0.360165	0.0974091	3.69745	0.000217776	0.00162611
Rft1	495.134	0.233923	0.0632717	3.69711	0.000218064	0.00162739
Ptch1	221.079	-0.451342	0.122088	-3.69686	0.00021828	0.00162813
Med10	520.373	-0.21473	0.0581244	-3.69432	0.00022048	0.00164365
Aifm2	391.903	0.25122	0.0680244	3.69309	0.000221549	0.00165073
Ptpn7	2642.65	-0.318513	0.0862623	-3.69238	0.000222164	0.00165443
Amfr	4331.17	-0.131542	0.03563	-3.6919	0.000222589	0.0016567
Acot7	910.577	-0.404946	0.109726	-3.69051	0.000223803	0.0016631
Champ1	545.029	-0.204645	0.0554539	-3.69037	0.000223928	0.0016631
Smim7	1907.19	-0.185556	0.0502798	-3.69046	0.000223847	0.0016631
Tbc1d24	559.491	0.324785	0.0880083	3.69039	0.000223911	0.0016631
2002-03-01	923.035	-0.164235	0.0445072	-3.69009	0.000224174	0.00166326
Polr3e	530.509	-0.207493	0.05623	-3.69007	0.000224188	0.00166326
Stam	582.657	-0.220851	0.0598729	-3.68867	0.000225428	0.00167156
Copg1	1854.11	0.137507	0.0372916	3.68735	0.000226599	0.00167935
Ddx24	2646.21	-0.151111	0.0409921	-3.68633	0.00022751	0.0016843
Pigs	2224.73	0.158478	0.0429893	3.68645	0.000227402	0.0016843
Plpp3	87.7603	-0.898499	0.243771	-3.68584	0.000227953	0.00168668
Pdzd8	1184.08	-0.257942	0.0700203	-3.68382	0.000229769	0.00169921
B430306N03Rik	951.619	0.592092	0.160752	3.68326	0.00023027	0.00170202
Ehmt1	835.599	0.301949	0.0820034	3.68216	0.000231271	0.0017085
N4bp2l1	579.442	0.480312	0.130565	3.67873	0.000234402	0.00172979
Tut1	361.097	-0.255608	0.0694821	-3.67876	0.000234371	0.00172979
Pigm	647.868	-0.213607	0.0581023	-3.67641	0.000236544	0.00174467
Zfp524	202.055	0.411765	0.112036	3.6753	0.000237571	0.00175132
Rassf5	1236.49	0.264741	0.0720366	3.67508	0.000237773	0.00175187
Gsk3b	2215.09	0.279115	0.0759539	3.6748	0.000238039	0.0017529
Kansl1l	307.731	0.320598	0.0872587	3.67411	0.000238679	0.00175669
Srgn	5454.02	-0.407585	0.11099	-3.67227	0.000240409	0.00176847
B4galt1	2511.99	-0.242886	0.0661884	-3.66961	0.00024292	0.001786
Cd2ap	1628.38	0.305655	0.0833081	3.66898	0.000243523	0.00178949
Il20rb	50.304	0.529306	0.14433	3.66734	0.000245089	0.00180004
Clcf1	131.417	-1.11934	0.305271	-3.6667	0.000245702	0.00180264
Pusl1	195.45	-0.314038	0.0856441	-3.66678	0.000245627	0.00180264
Lcn2	71.4393	-1.38493	0.377739	-3.66637	0.000246017	0.0018038
Tufm	1173.15	0.221256	0.0603491	3.66626	0.00024612	0.0018038
Slf1	209.073	0.445549	0.121574	3.66484	0.000247495	0.00181292
Etfdh	769.975	0.182823	0.0498947	3.66419	0.000248126	0.00181645
Psme3	1874.3	-0.173966	0.0474788	-3.66407	0.000248239	0.00181645
Mapk11	70.3415	-0.490534	0.133886	-3.66382	0.000248485	0.00181685
Pibf1	236.677	0.335942	0.0916935	3.66374	0.000248555	0.00181685
Rab12	1911.06	-0.179533	0.0490618	-3.65932	0.000252881	0.00184749
Slc10a7	695.036	0.245031	0.0669686	3.65889	0.000253312	0.00184967
Nudcd1	249.689	0.34624	0.0946535	3.65797	0.000254217	0.0018553
Ccdc53	636.253	0.226171	0.0618444	3.65709	0.000255094	0.00186072
Cirbp	279.007	0.48895	0.133739	3.65599	0.000256188	0.00186772
Phf7	123.86	0.415263	0.113593	3.65572	0.00025646	0.00186873
Hnrnpc	4147.7	-0.161886	0.0442853	-3.65552	0.000256657	0.00186918
Cd70	6.11458	-1.12373	0.307625	-3.65294	0.000259259	0.00188714
Ddx19b	566.001	0.24253	0.0665384	3.64496	0.000267433	0.00194562
Arid1b	1909.95	0.249677	0.0685078	3.64451	0.000267903	0.00194802
Slc25a10	1181.01	-0.263876	0.0724289	-3.64324	0.000269227	0.00195661
Tnrc6b	931.344	0.601978	0.165322	3.64125	0.00027132	0.0019708
Ugdh	2045.23	0.187791	0.0515959	3.63966	0.000273003	0.00198198
Dstyk	832.327	0.309157	0.0849871	3.63769	0.000275095	0.00199613
Card6	95.804	0.671198	0.184612	3.63572	0.000277205	0.00201039
Tgfbrap1	1085.69	0.207186	0.0570043	3.63457	0.000278447	0.00201834
Nkap	561.448	0.223259	0.0614379	3.6339	0.000279173	0.00202254
Anapc1	2416.87	0.299128	0.0823462	3.63256	0.000280624	0.00202942
Naa30	546.77	-0.244061	0.0671888	-3.63246	0.000280729	0.00202942
Ppp1r12b	53.4265	0.75647	0.208241	3.63267	0.000280506	0.00202942
Ubqln2	1286.75	0.176498	0.0485905	3.63235	0.000280852	0.00202942
Wapl	2471.48	-0.260306	0.0716601	-3.63251	0.000280676	0.00202942
2007-03-01	1210.49	-0.225104	0.0619881	-3.63141	0.000281881	0.00203579
Pigv	353.985	0.367089	0.101105	3.63077	0.000282575	0.00203974
Ms4a7	14342.4	-0.447036	0.123131	-3.63058	0.00028279	0.00204023
Trap1	1459.86	0.149177	0.0410916	3.63035	0.000283034	0.00204093
Zdhhc14	730.672	-0.230702	0.0636183	-3.62635	0.000287458	0.00207176
B4galt4	338.419	0.333341	0.0919498	3.62525	0.000288682	0.0020795
Twf1	2136.66	0.140362	0.038721	3.62497	0.000288995	0.00208067
Nrp1	11376.8	0.258496	0.0713234	3.62429	0.000289758	0.00208508
Dcun1d2	533.672	0.229437	0.0633691	3.62064	0.000293875	0.00211361
Arcn1	4486.39	-0.183033	0.0505708	-3.61935	0.000295346	0.0021198
Ccl7	6333.62	-0.687901	0.19006	-3.61939	0.000295299	0.0021198
Dcaf17	359.282	0.325857	0.0900291	3.61947	0.000295211	0.0021198
Mapkbp1	517.397	-0.502982	0.138968	-3.61941	0.000295276	0.0021198
Mapkap1	1058.18	0.160368	0.0443171	3.61864	0.000296152	0.00212449
Nop56	1214.33	-0.294111	0.0812839	-3.61832	0.000296521	0.00212494
Tbc1d13	2904.93	0.329674	0.0911122	3.61833	0.000296511	0.00212494
Prdm4	719.679	-0.180913	0.0500058	-3.61785	0.000297064	0.00212773
Mex3d	207.329	-0.385559	0.106601	-3.61685	0.000298214	0.00213487
Kcng3	7.07671	-1.2477	0.345048	-3.61603	0.000299157	0.00214052
Fam126b	346.709	0.3891	0.107615	3.61568	0.00029956	0.0021423
Sdc1	764.749	-0.70966	0.196323	-3.61476	0.000300621	0.00214877
Wnt6	38.9513	-0.722112	0.199892	-3.61251	0.000303244	0.00216641
Kitl	1087.68	0.476616	0.131944	3.61225	0.000303546	0.00216745
Eif3b	3948.21	-0.198297	0.0549227	-3.61047	0.000305639	0.00218127
1110059G10Rik	351.603	0.270038	0.0748137	3.60948	0.000306816	0.00218855
Gpam	190.447	0.388691	0.107707	3.60878	0.000307643	0.00219332
Vamp4	476.123	-0.400391	0.110958	-3.60848	0.000308001	0.00219474
Mtpap	515.418	-0.216479	0.0599968	-3.60818	0.000308357	0.00219615
Rhbdf2	2276.74	-0.403154	0.111799	-3.60608	0.000310863	0.00221202
Tmeff1	15.5795	-1.57569	0.436959	-3.60604	0.000310903	0.00221202
Arg2	35.8849	-0.633108	0.175634	-3.60471	0.0003125	0.00222224
Plekho1	4510.72	0.258988	0.0718577	3.60418	0.000313136	0.00222562
Csrp2bp	850.606	0.200721	0.0557151	3.60264	0.000315008	0.00223778
Creb3l1	163.297	-0.435155	0.120805	-3.60212	0.000315636	0.0022411
Kmt2b	1257.86	-0.348671	0.0968199	-3.60123	0.000316713	0.00224759
Srfbp1	336.764	-0.378936	0.105234	-3.60088	0.000317147	0.00224953
Snx25	510.895	-0.279149	0.0775643	-3.59894	0.00031952	0.0022652
Zfp644	534.776	0.329919	0.0917734	3.59493	0.000324476	0.00229916
Tbc1d1	2500.34	0.263806	0.0734057	3.59381	0.000325879	0.00230792
Hbp1	2457.67	0.273406	0.0761063	3.59242	0.00032762	0.00231907
Cep192	1015.34	0.502539	0.139913	3.59181	0.000328395	0.00232337
Aaas	456.647	0.342995	0.0955123	3.5911	0.000329281	0.00232845
Jade1	362.931	0.441306	0.122948	3.58936	0.000331489	0.00234287
Sptan1	5527.19	0.37815	0.105369	3.58881	0.000332189	0.00234663
Cbx8	66.7147	0.989844	0.275832	3.58858	0.000332481	0.00234749
Srsf6	2896.91	-0.200069	0.0557609	-3.58798	0.000333248	0.00235171
Polr1c	482.468	-0.254161	0.0708475	-3.58743	0.000333947	0.00235545
Traf7	1187.41	0.187267	0.0522064	3.58706	0.000334427	0.00235644
Vps39	2143.63	0.189244	0.0527564	3.58713	0.000334338	0.00235644
Wdr4	309.225	-0.263488	0.073478	-3.58595	0.000335857	0.00236531
Tslp	7.60594	-1.3128	0.366114	-3.58575	0.000336104	0.00236586
Sh3bgrl	13194.1	-0.278989	0.0778153	-3.58528	0.000336723	0.002369
Zfp955a	199.688	0.384209	0.107196	3.58417	0.000338146	0.00237781
Basp1	5330.38	-0.276205	0.0771149	-3.58173	0.000341321	0.00239771
Tbcc	247.513	-0.40015	0.111716	-3.58185	0.000341166	0.00239771
Tubg1	415.644	0.333496	0.0931193	3.58138	0.000341783	0.00239974
Bmpr1a	62.3677	-1.23744	0.345617	-3.58038	0.000343091	0.00240771
Camk1	3857.73	-0.329683	0.092108	-3.57931	0.000344504	0.0024164
Akap13	3271.18	0.295228	0.0825013	3.57846	0.000345623	0.00242303
Asns	570.668	0.48812	0.136445	3.57742	0.000346999	0.00243145
Ptpn9	1133.33	-0.2136	0.0597267	-3.57628	0.00034852	0.00244087
Psmg2	218.117	0.374672	0.104804	3.57497	0.000350262	0.00245183
Rqcd1	1394.63	0.163953	0.0458644	3.57474	0.000350583	0.00245284
Sass6	211.907	0.619343	0.173319	3.57342	0.000352346	0.00246394
Trim3	645.289	-0.41101	0.115137	-3.56975	0.000357316	0.00249744
Slc45a3	26.7607	-0.907013	0.254271	-3.56711	0.000360933	0.00252145
0610009B22Rik	241.559	0.31425	0.0881398	3.56536	0.000363353	0.00253707
Tmem184b	2800.18	0.358585	0.100643	3.56295	0.000366712	0.00255796
Zfp318	763.051	-0.336988	0.094578	-3.56307	0.000366548	0.00255796
Gpatch3	345.214	-0.268172	0.0752797	-3.56235	0.000367553	0.00256253
Pde7a	411.067	0.300251	0.0843185	3.56091	0.000369567	0.00257528
Mcmbp	1547.88	-0.182178	0.051191	-3.55878	0.000372575	0.00259494
Rtn2	14.2962	-0.932748	0.262126	-3.55839	0.000373133	0.00259752
Fbxo6	763.485	0.225019	0.0632402	3.55816	0.000373463	0.00259852
Phb2	2365.3	-0.206843	0.0581515	-3.55696	0.00037517	0.00260909
Serpinb9	536.124	0.383412	0.107869	3.55442	0.000378817	0.00263313
Plaa	1514.82	-0.167553	0.047151	-3.55354	0.000380085	0.00264062
Dhodh	149.644	0.349526	0.0983889	3.5525	0.000381592	0.00264844
[truncated: 1,678 more rows]

## Sheet: WT dKO 0h
Gene	baseMean	log2FoldChange	lfcSE	stat	pvalue	padj
Ctse	295.189	5.51384	0.177956	30.9843	8.78066e-211	1.34142e-206
Elk1	559.987	-6.2416	0.233335	-26.7496	1.24947e-157	9.54409e-154
E030024N20Rik	379.873	-2.63823	0.132598	-19.8964	4.37002e-88	2.22536e-84
Elk4	238.803	-4.36134	0.233205	-18.7018	4.78719e-78	1.82835e-74
Ttc37	615.084	1.65782	0.0905724	18.3038	7.71536e-75	2.35735e-71
Wdfy1	432.156	2.43425	0.135509	17.9637	3.7479e-72	9.54279e-69
Lyz1	8462.1	-2.39712	0.140778	-17.0277	5.1216e-65	1.11775e-61
Apoe	66165.1	-2.57146	0.160146	-16.0569	5.11475e-58	9.76726e-55
Fcrls	5495.39	-2.10127	0.133086	-15.7889	3.71188e-56	6.3007e-53
Steap3	3337.96	1.3556	0.0898361	15.0897	1.89214e-51	2.89062e-48
Numb	2220.54	0.946992	0.0631496	14.996	7.79708e-51	1.08287e-47
Chil3	121.976	4.20213	0.280893	14.9599	1.34243e-50	1.70902e-47
Gtf2a1	1096.27	1.17141	0.0802211	14.6023	2.71588e-48	3.19157e-45
Ninj1	4914.99	-1.20793	0.0870328	-13.879	8.49437e-44	9.26917e-41
Vcam1	535.549	3.76447	0.277483	13.5665	6.32916e-42	6.44603e-39
Camp	16.3711	5.53091	0.41023	13.4825	1.98347e-41	1.89384e-38
Akap2	302.014	3.02495	0.224953	13.447	3.20494e-41	2.88011e-38
C1qtnf6	110.922	2.08814	0.15647	13.3453	1.26103e-40	1.07026e-37
Ssbp4	1030.37	-0.964725	0.0748718	-12.885	5.46611e-38	4.39504e-35
Stac2	403.013	-2.01471	0.161319	-12.489	8.56783e-36	6.54454e-33
Rps15a-ps6	857.591	-3.12329	0.251006	-12.4431	1.52485e-35	1.10929e-32
Blvrb	3326.73	-1.3028	0.106642	-12.2166	2.53378e-34	1.75948e-31
Cxcl14	252.995	-2.66978	0.218853	-12.199	3.1475e-34	2.09062e-31
Nabp1	1106.03	1.15904	0.0954794	12.1392	6.54463e-34	4.16593e-31
Bmyc	230.556	-1.69893	0.14065	-12.0791	1.36144e-33	7.99949e-31
S100a8	106.787	4.1445	0.343028	12.0821	1.3128e-33	7.99949e-31
Cd177	7.51309	4.68402	0.389768	12.0175	2.87645e-33	1.62754e-30
Prkcb	4250.24	-1.02086	0.0850027	-12.0097	3.15954e-33	1.72387e-30
Cblb	2107.92	1.40482	0.118777	11.8274	2.81689e-32	1.48392e-29
Angpt2	46.8297	1.92857	0.163264	11.8126	3.35826e-32	1.71014e-29
Lrif1	293.653	1.18895	0.101099	11.7602	6.25558e-32	3.08279e-29
Ppm1e	20.0397	2.98502	0.25561	11.678	1.65066e-31	7.88037e-29
Bin2	1093.76	-0.762739	0.0653622	-11.6694	1.82632e-31	8.45476e-29
Abca8b	115.229	1.41699	0.121735	11.64	2.58031e-31	1.15939e-28
Gm14431	44.2658	-2.97892	0.256198	-11.6274	2.9906e-31	1.26909e-28
Gm8898	44.2658	-2.97892	0.256198	-11.6274	2.9906e-31	1.26909e-28
Ipo9	1543.69	0.749856	0.0653796	11.4693	1.88247e-30	7.77255e-28
Samd1	497.72	-0.920554	0.0803267	-11.4601	2.09188e-30	8.40992e-28
Stam2	1453.53	0.633528	0.05536	11.4438	2.5261e-30	9.89518e-28
Dkk2	73.1876	-2.37257	0.207654	-11.4256	3.11622e-30	1.19016e-27
Arl14ep	466.354	0.648245	0.0568719	11.3983	4.26143e-30	1.58785e-27
Tbl1xr1	1447.56	1.02552	0.0900333	11.3904	4.66731e-30	1.69768e-27
Cox8a	2212.75	-0.933363	0.0823257	-11.3374	8.56166e-30	3.04178e-27
Abi3	534.51	-1.8513	0.164389	-11.2618	2.02669e-29	7.03677e-27
Rnf103	1355.92	0.783186	0.0698011	11.2203	3.24344e-29	1.10111e-26
Csde1	7283.05	0.534377	0.0477442	11.1925	4.43734e-29	1.47368e-26
Nbr1	2792.49	0.578581	0.0518254	11.1641	6.11386e-29	1.98726e-26
C3ar1	31898.7	0.571208	0.0514464	11.103	1.21325e-28	3.86144e-26
Lcn2	71.4393	4.50081	0.405849	11.0899	1.40512e-28	4.38081e-26
Glrx5	568.827	-1.01566	0.0916655	-11.0801	1.56687e-28	4.7874e-26
Chmp1b	2107.5	0.542365	0.0492519	11.0121	3.34204e-28	1.00111e-25
Ifi27	1049.68	-1.60404	0.145952	-10.9902	4.2587e-28	1.25116e-25
Pycard	1449.25	-0.651666	0.0594743	-10.9571	6.14267e-28	1.7449e-25
Rlim	2013.82	0.880181	0.0803323	10.9567	6.16773e-28	1.7449e-25
Adra1a	390.669	2.13089	0.194575	10.9515	6.53513e-28	1.81522e-25
Rabgap1l	281.321	0.75432	0.0690427	10.9254	8.71386e-28	2.37717e-25
Exosc5	313.875	-1.0841	0.0994355	-10.9026	1.12053e-27	3.00322e-25
Cnbp	4422.97	-0.731633	0.0671748	-10.8915	1.26565e-27	3.33368e-25
Rab3gap1	1195.59	0.523188	0.0481445	10.867	1.655e-27	4.28534e-25
Mcl1	24641.1	0.765617	0.0707614	10.8197	2.7769e-27	7.07046e-25
Rbm28	1150.23	-0.784435	0.0725866	-10.8069	3.19365e-27	7.99827e-25
Mtf2	721.183	0.903869	0.0837288	10.7952	3.62706e-27	8.93719e-25
Itgb2l	5.44558	4.69562	0.435153	10.7907	3.80695e-27	9.23156e-25
C1qa	9917.72	-1.64181	0.152583	-10.7601	5.31105e-27	1.26777e-24
Ppp1r1a	63.8425	-3.94365	0.36709	-10.743	6.39133e-27	1.50216e-24
1810013L24Rik	1289.11	0.68619	0.0640828	10.7079	9.34993e-27	2.16423e-24
Pqlc3	3066.02	0.410854	0.0385543	10.6565	1.626e-26	3.70753e-24
Dennd6a	1355.49	0.491737	0.0465192	10.5706	4.07832e-26	9.16244e-24
Slc28a2	1219.75	1.72035	0.163527	10.5203	6.96603e-26	1.54232e-23
Mrpl52	471.353	-1.27034	0.121441	-10.4605	1.31161e-25	2.86249e-23
Smarcd2	1790.95	-0.335735	0.0321086	-10.4562	1.37182e-25	2.95173e-23
Pkig	394.491	-0.893797	0.0857383	-10.4247	1.91262e-25	4.0582e-23
Trf	7211.39	-1.17553	0.112864	-10.4155	2.10781e-25	4.4111e-23
Ctsk	167.15	2.20264	0.211635	10.4077	2.28614e-25	4.71964e-23
Cul4b	933.283	0.752342	0.0724052	10.3907	2.73293e-25	5.56679e-23
Rab1a	6688.8	0.474365	0.0456774	10.3851	2.8983e-25	5.82597e-23
Mfsd4a	44.8065	-3.02884	0.291959	-10.3742	3.24984e-25	6.44777e-23
Bcl2a1b	5170.99	-1.62127	0.157298	-10.307	6.54928e-25	1.28274e-22
Itgax	3253.25	-2.42403	0.235578	-10.2897	7.8412e-25	1.51633e-22
Nop10	618.812	-1.13145	0.110054	-10.2809	8.59063e-25	1.64049e-22
Yae1d1	517.447	0.610667	0.0594495	10.272	9.41996e-25	1.77665e-22
Sf3b5	859.88	-0.927382	0.090474	-10.2503	1.18025e-24	2.19885e-22
Plac8	21.7654	3.72247	0.363307	10.2461	1.23233e-24	2.26824e-22
Qrich1	1736.75	0.390754	0.038294	10.2041	1.90173e-24	3.45865e-22
Spib	8.17398	3.49063	0.343479	10.1625	2.91365e-24	5.23668e-22
Slu7	1698.71	0.425457	0.0418715	10.161	2.95969e-24	5.25759e-22
Sp3	2159.55	0.697445	0.0687826	10.1398	3.67665e-24	6.45611e-22
Amotl1	66.3927	2.27457	0.22504	10.1074	5.12319e-24	8.89397e-22
Zak	1462.69	0.686031	0.068172	10.0632	8.03052e-24	1.37845e-21
Gngt2	608.761	-1.44303	0.143496	-10.0562	8.62744e-24	1.46446e-21
Tbxas1	2695.1	-0.718501	0.0715173	-10.0465	9.51513e-24	1.59739e-21
Zfyve16	906.478	0.853667	0.0850247	10.0402	1.0145e-23	1.68463e-21
Rrm2b	401.178	0.751466	0.0748631	10.0379	1.0389e-23	1.70659e-21
Lrrc32	413.428	-3.07904	0.308092	-9.9939	1.62083e-23	2.63419e-21
Otud7b	830.433	0.739008	0.0740653	9.9778	1.90653e-23	3.06591e-21
Vangl1	24.8095	2.47939	0.248804	9.96522	2.16402e-23	3.44371e-21
Sorl1	867.818	-1.43762	0.144341	-9.95991	2.28263e-23	3.59502e-21
Smyd5	677.481	-0.770123	0.077335	-9.95827	2.32061e-23	3.61755e-21
Chil1	10.362	4.35048	0.43705	9.95419	2.41773e-23	3.69357e-21
Fcgr4	1243.23	1.84912	0.185754	9.95471	2.40533e-23	3.69357e-21
Snap29	1187.3	0.617785	0.0620973	9.94866	2.55611e-23	3.86631e-21
Zeb2os	524.739	-0.82212	0.0828091	-9.92789	3.14832e-23	4.71537e-21
Hint1	2804.61	-0.708019	0.0713271	-9.92637	3.19669e-23	4.74135e-21
Klra2	53.3693	1.58506	0.160546	9.87293	5.45488e-23	8.0129e-21
Vps4b	4252.4	0.41866	0.0424325	9.86648	5.81722e-23	8.46379e-21
Fbxo28	1059.55	0.369516	0.0374741	9.86058	6.16936e-23	8.89144e-21
Mfng	99.187	-1.59937	0.16265	-9.8332	8.10027e-23	1.15652e-20
Fkbp4	1710.35	-0.767602	0.0782256	-9.81267	9.93063e-23	1.3974e-20
Usp22	1392.71	0.594831	0.0606211	9.81227	9.97035e-23	1.3974e-20
3110082I17Rik	288.788	-1.00774	0.102762	-9.80657	1.05488e-22	1.46504e-20
Acsl4	2761.33	0.81418	0.083082	9.79972	1.12902e-22	1.55388e-20
Mmp14	1171.44	-3.24699	0.33172	-9.78837	1.26318e-22	1.72301e-20
Glce	735.127	0.759732	0.0776324	9.78627	1.28962e-22	1.7435e-20
Rnf126	523.211	-0.80604	0.0823932	-9.78284	1.33408e-22	1.78778e-20
Dner	82.719	2.16481	0.221494	9.77369	1.46039e-22	1.92331e-20
Sdf2l1	1727.79	-0.983466	0.100619	-9.77415	1.45369e-22	1.92331e-20
Mrps28	199.701	-1.20597	0.123517	-9.76358	1.61364e-22	2.10697e-20
Mlec	3582.35	-0.600861	0.0615831	-9.75692	1.72317e-22	2.23092e-20
Exoc1	1197.01	0.418515	0.0429739	9.7388	2.05972e-22	2.64423e-20
Slc35f5	1658.69	0.454396	0.04673	9.72386	2.38555e-22	3.03701e-20
Ly6c2	20.7818	3.71823	0.382449	9.72216	2.42579e-22	3.06271e-20
Cadps	36.891	1.89531	0.195257	9.70676	2.82158e-22	3.53322e-20
Sap30l	323.392	-0.755147	0.0778114	-9.70483	2.87554e-22	3.57152e-20
Srm	511.064	-1.09847	0.113238	-9.70054	2.99904e-22	3.69486e-20
Vipas39	5484.72	0.544428	0.0562084	9.6859	3.46155e-22	4.23057e-20
Ppp2r3c	646.867	0.611712	0.0632482	9.67161	3.98074e-22	4.82649e-20
Arpp19	1028.95	-0.516231	0.0533872	-9.66957	4.06096e-22	4.88498e-20
Gclc	693.888	-1.03265	0.106853	-9.66425	4.27736e-22	5.10509e-20
Parvg	1380.84	-0.960107	0.0995621	-9.6433	5.24732e-22	6.21421e-20
Dcstamp	1008.2	-2.25133	0.233594	-9.63779	5.53661e-22	6.50636e-20
Rmnd5a	3024.67	0.580432	0.0602731	9.63003	5.97098e-22	6.96325e-20
Gpr34	529.007	-1.64556	0.171071	-9.61917	6.63663e-22	7.68089e-20
Rasal1	57.6314	-2.6382	0.275149	-9.58827	8.95707e-22	1.02885e-19
Lrrc4	57.1729	1.96317	0.204775	9.58699	9.06889e-22	1.03392e-19
Olfm4	3.79021	4.49038	0.470678	9.54024	1.42497e-21	1.61254e-19
Scand1	688.673	-1.11838	0.117251	-9.53839	1.45064e-21	1.62952e-19
Hmgcs1	4659.83	1.28313	0.134667	9.52816	1.60095e-21	1.78524e-19
2310036O22Rik	1274.15	-0.80487	0.0845604	-9.51829	1.76056e-21	1.94838e-19
Tmem65	1898.36	0.757403	0.0795794	9.51757	1.77276e-21	1.94838e-19
Hist1h1c	1589.88	-1.08456	0.114008	-9.51297	1.85294e-21	2.02196e-19
Slc11a1	5862.3	-1.20433	0.126657	-9.50859	1.93262e-21	2.09394e-19
Nat8l	80.4101	-2.03289	0.213824	-9.50731	1.95666e-21	2.10506e-19
Ptgr2	1059.49	0.529172	0.0556651	9.50635	1.97474e-21	2.10966e-19
Crbn	1109.97	0.535034	0.0564073	9.48518	2.41962e-21	2.56698e-19
Rpl41	10564.9	-1.05101	0.111066	-9.46289	2.99537e-21	3.15588e-19
Pabpc4	1101.21	-0.711104	0.0751949	-9.45681	3.17486e-21	3.30415e-19
Ppp1r14b	1350.58	-1.17198	0.123931	-9.45666	3.17935e-21	3.30415e-19
Ifrd2	225.295	-1.07258	0.113744	-9.42972	4.11168e-21	4.2442e-19
Azin1	7021.07	0.681612	0.0723964	9.41501	4.73058e-21	4.85028e-19
Nucks1	1846.93	0.898002	0.0954409	9.40898	5.00961e-21	5.10213e-19
B4galt1	2511.99	0.609914	0.0649301	9.39338	5.81023e-21	5.87083e-19
Ramp1	156.965	-1.92676	0.205131	-9.39282	5.84124e-21	5.87083e-19
Tacc2	271.787	-1.53906	0.164099	-9.37887	6.66804e-21	6.65801e-19
Sgcb	1036.71	0.605784	0.0646741	9.36672	7.48226e-21	7.4225e-19
Serpinb6b	956.838	1.32684	0.141749	9.36053	7.93381e-21	7.81967e-19
Zfp862-ps	124.104	-1.12723	0.120476	-9.35647	8.24466e-21	8.07395e-19
Nradd	36.5914	1.70096	0.181863	9.35296	8.52262e-21	8.293e-19
Pdlim5	4324.86	0.701366	0.075109	9.33798	9.81929e-21	9.49426e-19
Cttn	73.5861	2.36173	0.253079	9.33199	1.03906e-20	9.98344e-19
Gpr107	2021.12	0.396889	0.0425834	9.32028	1.16038e-20	1.10794e-18
Srsf5	5546.92	-0.709856	0.0761682	-9.31958	1.16801e-20	1.1083e-18
Emc8	791.93	-0.476989	0.0512053	-9.31523	1.2169e-20	1.14053e-18
Pfkp	3890.85	0.558679	0.0599711	9.31581	1.2103e-20	1.14053e-18
Pdlim4	497.576	-0.968981	0.104132	-9.30532	1.33591e-20	1.24444e-18
Gyg	4644.97	0.993052	0.10675	9.30257	1.37087e-20	1.26505e-18
Pcbd2	292.865	-0.929932	0.0999681	-9.30228	1.37461e-20	1.26505e-18
Chpf2	1659.95	-0.812096	0.0873099	-9.30131	1.38731e-20	1.2691e-18
U2af2	3106.14	-0.458685	0.0493204	-9.30012	1.40291e-20	1.27573e-18
Pla2r1	66.571	1.95089	0.209932	9.29294	1.50081e-20	1.35667e-18
Atp6ap1	12565.4	0.325776	0.0350618	9.29147	1.52177e-20	1.36754e-18
Gba	2583.86	0.571917	0.0615983	9.28462	1.62281e-20	1.4498e-18
Rab7b	7952.05	-0.881754	0.0951032	-9.27154	1.8347e-20	1.62958e-18
Padi2	1407.69	-0.798258	0.0861324	-9.2678	1.90023e-20	1.67802e-18
Ghitm	6271.17	0.381909	0.0412396	9.26072	2.03058e-20	1.78282e-18
Polr2l	403.271	-1.12863	0.121999	-9.25113	2.2214e-20	1.93922e-18
Rasal3	639.897	-0.852366	0.0922057	-9.24419	2.37037e-20	2.05751e-18
Wbscr22	520.78	-0.647062	0.0700162	-9.2416	2.42844e-20	2.096e-18
Kansl2	721.78	-0.478877	0.0518251	-9.24026	2.45906e-20	2.11051e-18
Ier5l	89.3628	-1.4784	0.160483	-9.21219	3.19536e-20	2.72713e-18
Phyh	825.097	0.654874	0.0711348	9.2061	3.38194e-20	2.87033e-18
Exosc6	184.449	-1.17077	0.127269	-9.19914	3.6083e-20	3.04553e-18
Ube2g2	1553.45	-0.426078	0.0463863	-9.18544	4.09837e-20	3.44015e-18
Ddx6	5696.63	0.624331	0.0680476	9.17491	4.51967e-20	3.77306e-18
Capn2	6663.68	0.520167	0.0567517	9.16566	4.92447e-20	4.06655e-18
Rnf187	2519.89	-0.553394	0.0603742	-9.16607	4.90587e-20	4.06655e-18
Pkm	32641.9	-0.838084	0.0915808	-9.1513	5.625e-20	4.62006e-18
Mtfr1	412.151	0.564207	0.0617288	9.1401	6.23966e-20	5.0975e-18
Atf1	1211.37	0.409357	0.0448861	9.1199	7.51928e-20	6.11022e-18
Ggnbp2	1675.57	0.33038	0.03626	9.11142	8.13107e-20	6.53781e-18
Klhl9	1711.3	0.465837	0.0511244	9.11183	8.10019e-20	6.53781e-18
Itgb7	1273.12	1.51185	0.1662	9.0966	9.32074e-20	7.45513e-18
Dctpp1	208.665	-0.911725	0.100321	-9.08807	1.00814e-19	8.02154e-18
Abcd3	1298.76	0.504928	0.0556468	9.07381	1.1493e-19	9.09733e-18
Atp5j2	1481.75	-0.75314	0.0830522	-9.06828	1.20913e-19	9.52155e-18
Tmem109	2404.01	-0.472452	0.0521109	-9.06628	1.23151e-19	9.64809e-18
Ccni	3980.34	0.439409	0.0485361	9.05323	1.38801e-19	1.08187e-17
Htra2	1839.23	-0.576471	0.0637138	-9.04783	1.45843e-19	1.13099e-17
Sema3c	104.459	1.66659	0.184266	9.0445	1.50356e-19	1.1601e-17
Rc3h2	842.346	0.833154	0.0922219	9.03423	1.65163e-19	1.26794e-17
Enpp6	10.8289	2.34525	0.259802	9.02706	1.76351e-19	1.34706e-17
Naa38	318.633	-0.803662	0.089057	-9.02413	1.81134e-19	1.37671e-17
Ppan	358.777	-1.05363	0.11694	-9.00999	2.06072e-19	1.5585e-17
Fcnb	2.29778	4.33431	0.481872	8.99473	2.36823e-19	1.78224e-17
Serpinb8	457.072	0.835743	0.0930174	8.98481	2.59188e-19	1.94099e-17
Cdk2ap1	1099.28	-0.621302	0.0692497	-8.9719	2.91435e-19	2.17183e-17
Galnt10	1079.26	-0.621101	0.0693337	-8.95815	3.30183e-19	2.44864e-17
Fam13a	51.0121	1.03564	0.115631	8.95646	3.35259e-19	2.47428e-17
Dync1i2	5046.42	0.501085	0.0559782	8.95144	3.50888e-19	2.57717e-17
Dcun1d3	515.946	0.761058	0.0851664	8.93613	4.03056e-19	2.94616e-17
Mfsd8	256.293	0.553122	0.061924	8.93227	4.17355e-19	3.03616e-17
Ltf	108.761	4.50412	0.505008	8.9189	4.70922e-19	3.39353e-17
Runx3	101.66	-2.50275	0.280599	-8.91928	4.69314e-19	3.39353e-17
Glb1	2975.45	0.487514	0.0546696	8.91747	4.77077e-19	3.42174e-17
Cd59a	223.313	1.11187	0.124727	8.91442	4.90396e-19	3.50083e-17
Abcd2	382.042	-1.12522	0.126274	-8.91091	5.0614e-19	3.59642e-17
Tmem134	981.915	-0.558023	0.0626837	-8.9022	5.4748e-19	3.87216e-17
Pnpla8	1468.81	0.527314	0.059306	8.8914	6.03419e-19	4.24812e-17
Ttc7b	1860.43	0.409758	0.0461143	8.8857	6.35187e-19	4.45127e-17
Itgb5	6133.07	-0.71752	0.0807719	-8.88329	6.49109e-19	4.52805e-17
Ndufc2	898.444	-0.696687	0.0784585	-8.87969	6.70472e-19	4.65582e-17
Romo1	489.564	-1.25848	0.141799	-8.87509	6.9879e-19	4.8305e-17
Adamts1	75.4052	3.33707	0.376237	8.86961	7.34036e-19	5.05129e-17
Mif	1841.59	-1.17259	0.132227	-8.86802	7.44609e-19	5.10107e-17
Nr2f6	269.447	-1.0211	0.115322	-8.8543	8.42106e-19	5.74324e-17
Dpy19l3	55.6013	2.54188	0.287288	8.84786	8.92159e-19	6.05756e-17
Nupr1	578.661	1.33755	0.151201	8.84617	9.05702e-19	6.12231e-17
Tma7	2008.09	-0.671452	0.0759754	-8.83776	9.76601e-19	6.57248e-17
Nox1	215.555	1.47197	0.16679	8.8253	1.09167e-18	7.31469e-17
Fbxl4	287.056	0.812924	0.0922246	8.81462	1.20094e-18	8.01171e-17
Stra13	629.252	-0.737764	0.0837044	-8.81392	1.20844e-18	8.02667e-17
Pepd	1858.68	-0.51115	0.0580173	-8.8103	1.24806e-18	8.25395e-17
Tmem176b	938.719	-2.05952	0.233937	-8.80373	1.32345e-18	8.71477e-17
Pebp1	2748.77	-0.719297	0.0817749	-8.79606	1.41701e-18	9.29082e-17
Gtf3c3	578.433	0.6178	0.0702434	8.79513	1.42878e-18	9.328e-17
Npm3	417.809	-0.937026	0.106811	-8.77275	1.7436e-18	1.13349e-16
Hnrnpa0	2399.6	-0.723832	0.0825919	-8.76396	1.88512e-18	1.22029e-16
Fxr1	2053.77	0.362876	0.0414329	8.75815	1.98487e-18	1.27944e-16
Matk	684.04	-1.41852	0.162131	-8.7492	2.14865e-18	1.3792e-16
Eya1	291.952	1.14572	0.131073	8.74105	2.30959e-18	1.4763e-16
H2-Ke6	416.09	-0.814686	0.0933684	-8.7255	2.64996e-18	1.68681e-16
Srsf2	3192.61	-0.637841	0.0731136	-8.72397	2.68607e-18	1.7027e-16
Pgp	300.026	-1.07671	0.123484	-8.71947	2.79514e-18	1.76452e-16
Tomm40	857.245	-0.749446	0.0859996	-8.71453	2.9198e-18	1.83563e-16
Lsm7	260.909	-1.11267	0.127718	-8.71195	2.9868e-18	1.87006e-16
Mrpl38	337.812	-0.751688	0.0863208	-8.70808	3.09076e-18	1.92724e-16
Fpgt	494.032	0.699219	0.080323	8.7051	3.17305e-18	1.97052e-16
Armcx1	17.7355	1.89413	0.217639	8.70311	3.22911e-18	1.99721e-16
Tprgl	2167.14	-0.472029	0.054296	-8.69362	3.51058e-18	2.16255e-16
2009-09-01	3240.74	-0.477853	0.0549744	-8.69228	3.55243e-18	2.17954e-16
Fbxo30	535.094	0.748334	0.0861412	8.6873	3.71166e-18	2.26812e-16
C1qc	24182.3	-0.954113	0.110029	-8.67149	4.26491e-18	2.59582e-16
Sephs2	1295.32	-0.650257	0.0750838	-8.66042	4.7004e-18	2.84952e-16
Akt1s1	596.005	-0.800573	0.0924552	-8.65904	4.75771e-18	2.87287e-16
Myef2	552.53	0.944168	0.109064	8.65702	4.84275e-18	2.9127e-16
Cdc14b	349.932	0.694006	0.0802862	8.64414	5.42105e-18	3.24774e-16
Cd109	591.781	1.04634	0.121067	8.64268	5.49118e-18	3.2769e-16
Ctbp1	3167.59	-0.384609	0.0445221	-8.63861	5.69002e-18	3.38235e-16
Cd55	18.5867	2.4534	0.284213	8.63226	6.01512e-18	3.56175e-16
Hspbp1	754.405	-0.703313	0.0815501	-8.62431	6.44828e-18	3.80349e-16
Acbd5	2098.03	0.470047	0.0545265	8.62052	6.66527e-18	3.91636e-16
Cd9	12135.1	-0.691046	0.0802201	-8.61437	7.0329e-18	4.11653e-16
Ptk2	275.042	0.984308	0.11429	8.61237	7.15647e-18	4.17288e-16
1500011K16Rik	314.207	-1.08218	0.125681	-8.61055	7.27109e-18	4.22359e-16
Pspc1	589.466	-0.731487	0.0849916	-8.60657	7.52764e-18	4.35605e-16
Macrod1	161.65	-1.15897	0.134723	-8.60259	7.79337e-18	4.4928e-16
Cdc27	1520.63	0.662416	0.0770533	8.59686	8.19295e-18	4.70095e-16
Sestd1	2596.94	0.5865	0.0682252	8.59653	8.21596e-18	4.70095e-16
Alkbh6	236.639	-0.794331	0.0924785	-8.58935	8.746e-18	4.98555e-16
Ngp	148.779	4.34335	0.50595	8.58454	9.12009e-18	5.17947e-16
Gm10094	1308.1	-0.529941	0.0618482	-8.56842	1.04915e-17	5.93622e-16
Slc19a1	232.102	-0.851513	0.099399	-8.56662	1.06569e-17	6.00757e-16
Dfna5	629.952	0.866006	0.101121	8.56409	1.08934e-17	6.11831e-16
Gm13157	1062.01	0.657548	0.076814	8.56026	1.1261e-17	6.30161e-16
B3gat3	826.976	-0.589008	0.0689334	-8.5446	1.28986e-17	7.1917e-16
G3bp1	3320.12	-0.422442	0.0494546	-8.54201	1.31905e-17	7.3277e-16
Uba52	10245.2	-0.767317	0.089858	-8.53921	1.35139e-17	7.48012e-16
2010300C02Rik	81.7501	-2.91285	0.341254	-8.53573	1.39279e-17	7.66566e-16
Snrpg	582.7	-0.825873	0.0967569	-8.53555	1.39494e-17	7.66566e-16
Eif5a	10387.1	-0.797274	0.0935642	-8.52114	1.57987e-17	8.65076e-16
Rgs16	416.466	-2.30732	0.270861	-8.51846	1.61683e-17	8.80002e-16
Usp10	542.895	-0.728729	0.0855483	-8.51833	1.61865e-17	8.80002e-16
Blzf1	346.697	0.566548	0.0665933	8.50759	1.77588e-17	9.62059e-16
Raet1e	321	0.936806	0.110163	8.5038	1.83484e-17	9.90492e-16
Txn1	4895.57	-0.628566	0.073946	-8.50034	1.89037e-17	1.01687e-15
Cops2	2395.78	0.487589	0.0574599	8.48573	2.14376e-17	1.14913e-15
2900097C17Rik	4949.46	0.301002	0.0355054	8.47764	2.29801e-17	1.22751e-15
Cpne8	21.858	3.52697	0.416075	8.47675	2.31563e-17	1.23261e-15
Ppp1cb	3482.15	0.465417	0.054957	8.46875	2.48049e-17	1.31578e-15
Dusp3	5566.44	0.358503	0.0424014	8.45498	2.79126e-17	1.4755e-15
Ppp1r35	195.021	-0.941537	0.111385	-8.45298	2.83969e-17	1.49593e-15
Pglyrp1	4.84892	3.79663	0.449947	8.43795	3.22945e-17	1.69541e-15
Serf2	7527.97	-0.566663	0.0672154	-8.43056	3.44019e-17	1.79986e-15
Ttc17	1271.58	0.528327	0.0627695	8.41694	3.86449e-17	2.01494e-15
Akt1	5230.36	-0.371208	0.0441079	-8.41591	3.89847e-17	2.02574e-15
Txnrd2	438.907	-0.586319	0.0697272	-8.40876	4.14374e-17	2.14589e-15
Zfp322a	263.454	0.715522	0.0851002	8.40799	4.17083e-17	2.15263e-15
Cmklr1	388.774	-1.45098	0.17261	-8.40609	4.23913e-17	2.18051e-15
Mafb	3064.81	-0.862591	0.102691	-8.39991	4.46831e-17	2.29068e-15
Polr2f	590.774	-0.855592	0.10188	-8.39807	4.5387e-17	2.31899e-15
Fam20c	9017.54	-0.870032	0.10364	-8.39471	4.67044e-17	2.37834e-15
Clec7a	6313.54	-1.20671	0.143772	-8.39322	4.73017e-17	2.40076e-15
Spata5l1	107.74	-1.27969	0.152502	-8.39131	4.80749e-17	2.43192e-15
Rprd1a	445.785	0.548249	0.0653626	8.38781	4.95289e-17	2.49721e-15
Tfeb	973.766	-0.761054	0.090751	-8.38618	5.02208e-17	2.52376e-15
Efemp2	171.717	-0.791062	0.0945547	-8.36618	5.95179e-17	2.98116e-15
Banf1	1133.21	-0.637935	0.0762931	-8.36163	6.18585e-17	3.08828e-15
Znhit2	266.166	-0.783824	0.0937884	-8.35736	6.4135e-17	3.1915e-15
Zfp120	632.829	0.624214	0.0747271	8.35325	6.64102e-17	3.29399e-15
Nme3	270.817	-0.880087	0.105433	-8.34739	6.97905e-17	3.45045e-15
Rnf166	922.198	-0.688159	0.0825457	-8.3367	7.63941e-17	3.76475e-15
Creld2	671.095	-0.740365	0.08894	-8.32433	8.4809e-17	4.166e-15
Atp6ap2	6404.92	0.347561	0.0417581	8.32319	8.5626e-17	4.19266e-15
H2afy	2489.62	-0.429713	0.0516523	-8.31934	8.84525e-17	4.3078e-15
Tmem263	137.373	0.956789	0.115009	8.31922	8.85415e-17	4.3078e-15
Bax	2676.27	-0.65374	0.0786293	-8.31421	9.23682e-17	4.47971e-15
Aldh1l1	593.094	1.05172	0.126651	8.30407	1.00602e-16	4.86362e-15
Txnrd1	9248.03	-0.896	0.10798	-8.29786	1.06004e-16	5.10857e-15
Nhp2	939.543	-0.790117	0.0952436	-8.29576	1.07895e-16	5.18337e-15
Rps21	4539.94	-0.860111	0.10369	-8.29501	1.08573e-16	5.19961e-15
Acbd6	458.132	-0.654676	0.0789407	-8.29327	1.10179e-16	5.26001e-15
Eif3e	3218.1	0.48652	0.0586688	8.29265	1.10753e-16	5.27093e-15
Selt	3947.06	0.470282	0.0567264	8.29035	1.12914e-16	5.35709e-15
Mrps24	432.201	-0.723796	0.0873637	-8.28485	1.18256e-16	5.59316e-15
Plxdc2	702.859	-2.45465	0.296439	-8.28048	1.22683e-16	5.78467e-15
Slfn2	24400.5	0.84193	0.101761	8.27361	1.29958e-16	6.1088e-15
Pycr2	342.748	-0.758491	0.0916975	-8.27166	1.32101e-16	6.19053e-15
Car13	1331.79	0.94303	0.114032	8.26986	1.34112e-16	6.26555e-15
Gadd45gip1	407.14	-0.791905	0.0957787	-8.26807	1.3614e-16	6.34088e-15
Nt5c	587.657	-0.645577	0.0781165	-8.26429	1.40533e-16	6.52561e-15
Gm13212	279.145	1.16157	0.140603	8.26135	1.44036e-16	6.66798e-15
Lsm6	397.754	-0.663496	0.0803924	-8.25321	1.54196e-16	7.11675e-15
Tmem68	708.863	0.550804	0.0667673	8.24961	1.58917e-16	7.31256e-15
Mrpl12	894.767	-0.7457	0.09042	-8.24707	1.62326e-16	7.447e-15
Zfp874a	317.907	0.716125	0.0868823	8.24247	1.68691e-16	7.71584e-15
Pald1	117.614	-1.83067	0.222158	-8.24042	1.71614e-16	7.82609e-15
Atg12	1311.41	0.509539	0.0618716	8.23542	1.78928e-16	8.11125e-15
Bola2	525.629	-1.11349	0.135204	-8.23565	1.78588e-16	8.11125e-15
Exoc6b	1423.78	0.46365	0.0563132	8.23343	1.81934e-16	8.19883e-15
Qars	2423.14	0.257807	0.0313119	8.2335	1.81821e-16	8.19883e-15
Pcmtd1	1389.05	0.543987	0.0661434	8.22436	1.9624e-16	8.81751e-15
Rab1b	3595.57	-0.442287	0.0537855	-8.22316	1.98202e-16	8.87304e-15
Taf10	1317.11	-0.785957	0.0955815	-8.2229	1.98637e-16	8.87304e-15
Usp3	829.042	0.426743	0.0519857	8.20885	2.23317e-16	9.94639e-15
Higd1a	417.387	-0.704642	0.085845	-8.2083	2.24335e-16	9.96268e-15
Tm9sf4	3444.82	0.423493	0.0516258	8.20313	2.34212e-16	1.03712e-14
Csad	311.911	-0.902588	0.110054	-8.2013	2.37798e-16	1.04995e-14
Acer3	2202.76	0.540053	0.0658707	8.19868	2.43042e-16	1.06694e-14
Lyz2	285247	-0.767763	0.0936437	-8.19878	2.42847e-16	1.06694e-14
Cpne3	2475.91	0.610589	0.0745025	8.19555	2.49446e-16	1.09192e-14
Itgb1	19053.7	0.425347	0.0519224	8.19196	2.57005e-16	1.12179e-14
Dctn4	1944.69	0.347121	0.0423782	8.19103	2.59006e-16	1.1273e-14
Gnpda2	373.638	0.595985	0.0727681	8.1902	2.60784e-16	1.13182e-14
Atf6b	1659.32	-0.455575	0.0556492	-8.18655	2.68815e-16	1.16337e-14
Bcl7c	300.233	-0.923992	0.112891	-8.18485	2.72648e-16	1.17662e-14
Eef1a1	168657	0.349253	0.0426872	8.18169	2.7988e-16	1.20105e-14
Slc2a9	512.042	0.574978	0.0702752	8.1818	2.79624e-16	1.20105e-14
Tbc1d15	1662.89	0.451729	0.0552179	8.18084	2.8187e-16	1.2062e-14
Dync1li2	1922.06	0.402681	0.0493096	8.16638	3.17785e-16	1.35231e-14
Lyzl4	96.4104	-1.7421	0.213319	-8.16664	3.17092e-16	1.35231e-14
Anapc4	921.201	0.393219	0.0481536	8.16593	3.1897e-16	1.35358e-14
Smdt1	1897.84	-0.742097	0.0909672	-8.15785	3.41036e-16	1.44322e-14
AI607873	14957.3	1.04986	0.128736	8.15513	3.48816e-16	1.47206e-14
Psmg4	270.294	-0.804793	0.0987004	-8.15389	3.52393e-16	1.48306e-14
Cd93	11502.2	0.796434	0.0976995	8.15187	3.58329e-16	1.5039e-14
Gemin7	502.883	-0.588442	0.0722868	-8.14038	3.94048e-16	1.64928e-14
Ino80b	233.391	-0.897521	0.110274	-8.139	3.98564e-16	1.66362e-14
Hist2h2aa1	507.669	-1.03491	0.127234	-8.13389	4.15713e-16	1.73048e-14
Nufip2	1217.35	0.684247	0.0841507	8.13121	4.25031e-16	1.76445e-14
Adk	656.063	0.568957	0.0699818	8.13006	4.29082e-16	1.77164e-14
Zfp935	260.806	0.637981	0.0784699	8.13026	4.28383e-16	1.77164e-14
Armc10	781.639	0.444987	0.0547614	8.12593	4.43954e-16	1.82811e-14
Rrp7a	2045.7	-0.421901	0.0519296	-8.12448	4.49283e-16	1.84508e-14
Fam173a	659.362	-0.73465	0.090523	-8.11562	4.83314e-16	1.97951e-14
Chchd2	3425.93	-0.587717	0.0724322	-8.11403	4.89663e-16	2.00015e-14
Ndufa2	1519.8	-0.745218	0.0918677	-8.11186	4.98503e-16	2.03083e-14
Mrpl57	329.355	-0.881286	0.108673	-8.10949	5.08347e-16	2.06331e-14
Tmem87a	907.596	0.461075	0.0568576	8.10929	5.09177e-16	2.06331e-14
Pde7b	612.833	1.23495	0.152357	8.10562	5.2477e-16	2.12088e-14
Zfp35	344.329	0.510101	0.0629422	8.10429	5.30559e-16	2.13862e-14
Psmb5	1735.62	-0.819995	0.101195	-8.10311	5.35715e-16	2.15371e-14
Irak3	802.884	0.430352	0.053131	8.09983	5.50341e-16	2.20671e-14
Uqcr11	886.488	-0.894794	0.110593	-8.09085	5.92475e-16	2.36943e-14
Zhx1	1332.15	0.439003	0.0542636	8.0902	5.95645e-16	2.37589e-14
Grcc10	975.782	-0.813806	0.100613	-8.08844	6.04339e-16	2.40429e-14
Rab31	4954.79	0.312711	0.0386955	8.08131	6.40738e-16	2.54248e-14
Abhd10	278.23	0.605319	0.0749433	8.07702	6.63662e-16	2.62662e-14
Ctbs	693.795	0.509095	0.0630398	8.07578	6.70462e-16	2.64668e-14
Tanc1	446.821	1.33857	0.165826	8.07212	6.90891e-16	2.72029e-14
Tnfrsf23	366.499	0.748081	0.0926886	8.07091	6.97755e-16	2.74026e-14
Rpl36	3332.68	-0.854368	0.105962	-8.06296	7.44663e-16	2.91698e-14
Syngr2	2894.64	-0.465651	0.0577905	-8.05758	7.78227e-16	3.04066e-14
Clec2i	171.04	1.12676	0.139845	8.0572	7.8064e-16	3.04231e-14
Mrpl28	715.452	-0.579462	0.071929	-8.05603	7.88142e-16	3.06373e-14
Zkscan1	387.996	0.505556	0.0627887	8.05169	8.16562e-16	3.16615e-14
Gusb	21427	0.28299	0.0351552	8.04976	8.29591e-16	3.20852e-14
Srsf9	940.591	-0.612779	0.0761463	-8.04739	8.4576e-16	3.2628e-14
Lgals8	2811.05	0.623134	0.0774397	8.04671	8.50516e-16	3.27288e-14
Lrfn4	131.802	-1.29426	0.160903	-8.04372	8.71502e-16	3.34521e-14
2900026A02Rik	538.269	-1.13024	0.140539	-8.04219	8.8247e-16	3.37882e-14
Tmem147	872.711	-0.593661	0.0739153	-8.03164	9.61794e-16	3.67333e-14
Sil1	584.165	0.601274	0.0748992	8.02777	9.9261e-16	3.78157e-14
Lgals3bp	14758.7	1.12897	0.141016	8.00596	1.18535e-15	4.50464e-14
Med28	1165.86	-0.446813	0.0558341	-8.00252	1.219e-15	4.62099e-14
Hivep3	1055.36	-1.60897	0.201073	-8.00195	1.22468e-15	4.63105e-14
Nap1l2	47.0398	1.50388	0.188039	7.99768	1.26789e-15	4.7826e-14
Anapc11	1243.65	-0.707903	0.0886336	-7.98685	1.38436e-15	5.20908e-14
Ntn1	51.8934	1.74936	0.219272	7.97801	1.4871e-15	5.58193e-14
Acot8	230.318	-0.718988	0.0901304	-7.9772	1.49688e-15	5.60488e-14
Mrps26	457.805	-0.646592	0.0811224	-7.97057	1.5794e-15	5.8994e-14
Pin1	741.55	-0.590411	0.0741237	-7.9652	1.64954e-15	6.14636e-14
Gipc1	1157.9	-0.605173	0.0760029	-7.96251	1.6859e-15	6.26656e-14
Rnf6	1153.82	0.402946	0.0506921	7.94889	1.88198e-15	6.97838e-14
Hmgn1	2045.59	-0.704779	0.0886719	-7.94817	1.89289e-15	7.00186e-14
Tspan13	1070.08	0.639748	0.0805074	7.94645	1.91929e-15	7.08235e-14
Nlrc3	215.297	0.947876	0.119359	7.9414	1.99911e-15	7.35914e-14
Minos1	988.467	-0.666977	0.0840264	-7.9377	2.05968e-15	7.54575e-14
Mkln1	1255.23	0.400746	0.0504847	7.93797	2.05516e-15	7.54575e-14
Npas2	184.956	0.910457	0.114766	7.93317	2.13629e-15	7.80769e-14
Gpr137	445.75	-0.619925	0.0781658	-7.9309	2.17572e-15	7.9328e-14
Glud1	8005.57	0.197319	0.0248889	7.92798	2.22746e-15	8.10213e-14
Slc25a23	158.56	-1.64237	0.207209	-7.92612	2.26101e-15	8.20463e-14
Smagp	473.304	-0.760605	0.0960652	-7.91759	2.42153e-15	8.76629e-14
Arhgef18	81.6271	1.82105	0.230146	7.91258	2.52118e-15	9.10545e-14
Fance	385.338	-0.764546	0.0966353	-7.91167	2.5396e-15	9.15034e-14
C1qbp	1141.05	-0.544662	0.0688508	-7.91076	2.55815e-15	9.19551e-14
S100a9	220.03	3.87673	0.490782	7.89909	2.80936e-15	1.00748e-13
Mpo	3.5591	4.15363	0.527107	7.88005	3.27263e-15	1.17086e-13
Wdr83os	697.152	-0.74728	0.0949494	-7.8703	3.53796e-15	1.26284e-13
Nras	4545.66	0.34275	0.0435556	7.86925	3.56767e-15	1.27047e-13
Vps28	1428.31	-0.456238	0.0580018	-7.86593	3.66379e-15	1.30167e-13
Ppp2r5c	3930.05	0.280145	0.0356213	7.86452	3.70526e-15	1.31065e-13
Snrpd2	864.571	-0.725212	0.0922135	-7.86448	3.70624e-15	1.31065e-13
Gna12	2601.98	-0.570509	0.0725609	-7.86249	3.76558e-15	1.32554e-13
Ppp1r9a	96.9815	-1.42514	0.181258	-7.86249	3.7657e-15	1.32554e-13
AY074887	40.6489	-2.86971	0.365061	-7.86089	3.81406e-15	1.33948e-13
Adprhl2	457.71	-0.586224	0.0746096	-7.85723	3.92733e-15	1.3761e-13
Spata13	455.852	-1.69267	0.215625	-7.85003	4.15929e-15	1.45404e-13
Ptma	16321.6	-0.55568	0.0708376	-7.84443	4.34914e-15	1.51694e-13
Dram2	2576.12	0.431761	0.0550557	7.84227	4.42477e-15	1.5398e-13
Cox6a1	2721.49	-0.667238	0.0851372	-7.83721	4.60665e-15	1.59945e-13
Eif3g	1254.58	-0.549164	0.0701091	-7.833	4.76359e-15	1.65019e-13
Crk	3112.11	0.423716	0.054099	7.83222	4.79313e-15	1.65412e-13
Pfkl	1215.05	-1.03946	0.132717	-7.83213	4.79659e-15	1.65412e-13
Atp11b	1530.85	0.612535	0.0782178	7.83115	4.8343e-15	1.66337e-13
Kctd12	18401.2	-0.892652	0.113996	-7.83057	4.85662e-15	1.66729e-13
H2afj	670.277	-0.908074	0.115973	-7.83008	4.87568e-15	1.67008e-13
Gm1673	43.5723	-1.8724	0.239378	-7.82195	5.20116e-15	1.77759e-13
Zfp317	353.725	0.525656	0.0672158	7.82043	5.26444e-15	1.7952e-13
Nme1	1226.91	-0.917252	0.117347	-7.81656	5.42857e-15	1.84704e-13
Gpaa1	642.551	-0.553885	0.070901	-7.8121	5.62443e-15	1.90943e-13
2007-09-01	3841.2	0.540294	0.0691832	7.80962	5.7362e-15	1.94306e-13
Card19	2095.69	-0.596416	0.0764234	-7.8041	5.99289e-15	2.02552e-13
Gla	4700.67	0.559523	0.0717251	7.80094	6.14489e-15	2.07231e-13
Uqcc3	272.424	-0.936133	0.120018	-7.79993	6.19397e-15	2.08426e-13
Fbxo21	630.136	-0.516835	0.066273	-7.79857	6.26151e-15	2.10235e-13
Carhsp1	1537.6	0.741891	0.0951863	7.79409	6.48751e-15	2.1687e-13
Shtn1	3019.69	0.699152	0.0896999	7.79434	6.47454e-15	2.1687e-13
Tceb2	1557.99	-0.686589	0.0880985	-7.79342	6.52179e-15	2.1754e-13
Tmem135	1753.17	0.384036	0.0492897	7.79142	6.62608e-15	2.20537e-13
Ndufb4	638.677	-0.635919	0.0816965	-7.78393	7.03084e-15	2.335e-13
Cyhr1	1148.78	-0.33631	0.0432247	-7.7805	7.22382e-15	2.39389e-13
Kitl	1087.68	1.01079	0.130009	7.77474	7.56026e-15	2.49996e-13
Map3k12	375.167	0.614513	0.0790651	7.77224	7.71101e-15	2.54007e-13
Prpsap2	704.319	-0.439859	0.056594	-7.77218	7.71482e-15	2.54007e-13
Rnf216	1061.57	-0.364031	0.0468451	-7.77096	7.78944e-15	2.55912e-13
Zfp26	434.911	0.609051	0.0784278	7.76575	8.1164e-15	2.66082e-13
Fbxo31	269.302	-0.715041	0.0921449	-7.75996	8.49564e-15	2.77918e-13
Sipa1	1716.2	-0.41865	0.0540006	-7.75269	8.99634e-15	2.93669e-13
Plxnd1	9095.44	-0.635316	0.0819545	-7.75206	9.04124e-15	2.94505e-13
Kif3b	1892.69	0.389923	0.0503496	7.74432	9.60965e-15	3.12355e-13
Pfdn5	2448.34	-0.599615	0.0774607	-7.74089	9.87209e-15	3.20204e-13
Nckap1l	21400.7	0.365276	0.0472175	7.73603	1.02571e-14	3.31987e-13
Scaper	434.699	0.580805	0.0752301	7.72037	1.15989e-14	3.74621e-13
Pmp22	18592.1	0.630453	0.0816769	7.71886	1.17371e-14	3.78287e-13
Gab2	2510.51	0.515959	0.0668462	7.71859	1.17622e-14	3.78296e-13
Fundc2	1447.14	0.522024	0.0676474	7.71684	1.19249e-14	3.82726e-13
Atpif1	2723.41	-0.64842	0.0840346	-7.71611	1.19932e-14	3.8411e-13
Spata6	739.475	0.497437	0.0644878	7.71366	1.22255e-14	3.90731e-13
Polr3b	567.543	0.475969	0.0617112	7.71284	1.2305e-14	3.91751e-13
Smim12	482.956	-0.629793	0.0816555	-7.7128	1.23087e-14	3.91751e-13
Mrps34	315.337	-0.7773	0.100808	-7.71071	1.25124e-14	3.97407e-13
Papss2	257.254	1.07342	0.139242	7.70903	1.2678e-14	4.01828e-13
Tmem170b	685.143	0.591416	0.076729	7.70786	1.2794e-14	4.04668e-13
Ngly1	595.451	0.499525	0.064817	7.7067	1.29116e-14	4.07543e-13
Timm17b	338.501	-0.783084	0.101691	-7.70059	1.35439e-14	4.26617e-13
Cpe	123.687	1.46165	0.18982	7.70021	1.35847e-14	4.27023e-13
Slc39a6	2394.17	0.604431	0.0785362	7.69621	1.40163e-14	4.39686e-13
Col23a1	60.3541	1.86221	0.242125	7.69113	1.45836e-14	4.56545e-13
Timm13	958.719	-0.869565	0.113081	-7.68975	1.47421e-14	4.60562e-13
Rrp9	314.747	-0.855799	0.111312	-7.68826	1.49148e-14	4.65007e-13
Ung	117.372	-1.2838	0.166998	-7.68753	1.50003e-14	4.66721e-13
Trim23	248.808	0.669627	0.0871355	7.68489	1.53125e-14	4.75466e-13
Lsm4	826.449	-0.668206	0.0869771	-7.68255	1.55958e-14	4.83281e-13
Rcc2	2075.83	-0.579519	0.0754394	-7.68192	1.56726e-14	4.84677e-13
Abhd17a	1136.32	-0.675752	0.087979	-7.68083	1.58061e-14	4.87818e-13
Lman2l	651.783	-0.414212	0.0539874	-7.6724	1.68813e-14	5.19951e-13
0610010K14Rik	306.508	-0.651152	0.0848933	-7.67024	1.71672e-14	5.27694e-13
Rbm10	563.24	-0.440803	0.0574749	-7.66949	1.72683e-14	5.29736e-13
Prmt1	1021.84	-0.728163	0.0949503	-7.66889	1.73486e-14	5.3113e-13
Tmem176a	314.158	-2.08491	0.2722	-7.65949	1.86673e-14	5.69292e-13
Tstd3	534.466	0.589869	0.0770117	7.65947	1.86696e-14	5.69292e-13
Brk1	2957.94	-0.455149	0.0594276	-7.65887	1.8757e-14	5.70819e-13
Mras	130.043	-1.46017	0.190668	-7.65821	1.88546e-14	5.72649e-13
Egr1	3914.13	-1.84915	0.241595	-7.65393	1.94924e-14	5.90845e-13
C1qb	34201.1	-0.858569	0.112244	-7.64915	2.02319e-14	6.12046e-13
Nubp1	835.284	-0.483679	0.0632503	-7.64706	2.0562e-14	6.20801e-13
Cul3	2806.68	0.400192	0.0523461	7.64511	2.08773e-14	6.29079e-13
Tcf3	766.463	-0.512677	0.0670705	-7.64385	2.10818e-14	6.33989e-13
Rsad1	119.97	-1.10709	0.144856	-7.64271	2.12702e-14	6.38399e-13
Tirap	592.661	0.5297	0.069333	7.63994	2.17321e-14	6.50982e-13
Cd180	12890.9	0.667129	0.0873442	7.63793	2.20737e-14	6.59922e-13
Naa30	546.77	0.550484	0.0721002	7.63498	2.25855e-14	6.73904e-13
Cyc1	1375.52	-0.650992	0.0853019	-7.63162	2.31816e-14	6.89742e-13
Glcci1	375.169	0.860168	0.112713	7.63148	2.32066e-14	6.89742e-13
BC037034	804.062	-0.862169	0.113104	-7.6228	2.48237e-14	7.36371e-13
Snx16	423.497	0.787534	0.103349	7.62016	2.53355e-14	7.50097e-13
Apoc2	149.864	-1.16009	0.152353	-7.6145	2.64724e-14	7.82241e-13
Ybx3	1901.74	-0.63552	0.0834884	-7.61207	2.69743e-14	7.95535e-13
Ndufa6	1089.25	-0.641853	0.0843425	-7.61008	2.73928e-14	8.0632e-13
4931406C07Rik	921.926	0.343532	0.0451477	7.60908	2.76052e-14	8.11008e-13
Acap1	268.629	-1.0416	0.13693	-7.60676	2.81051e-14	8.24111e-13
Wdr4	309.225	-0.623083	0.0819486	-7.60334	2.88586e-14	8.44583e-13
Banp	246.207	-0.648874	0.0853794	-7.59989	2.96379e-14	8.65301e-13
Mbnl2	3553.56	0.623166	0.0819988	7.59969	2.96831e-14	8.65301e-13
Vash2	109.787	1.3023	0.171368	7.59946	2.97364e-14	8.65301e-13
Mbd3	1282.8	-0.632831	0.0833048	-7.59657	3.04075e-14	8.83147e-13
Mrpl36	419.666	-0.568259	0.0748124	-7.59579	3.05914e-14	8.86802e-13
Ddx39	832.955	-0.589311	0.0776536	-7.58897	3.22455e-14	9.32983e-13
Mcemp1	9.47858	2.6227	0.346365	7.57208	3.67299e-14	1.06072e-12
Atad3a	528.636	-0.665242	0.0878753	-7.57029	3.72384e-14	1.07338e-12
Ndufs7	788.867	-0.756212	0.100021	-7.56052	4.01463e-14	1.15502e-12
Ndnl2	350.058	-0.485912	0.0642939	-7.55766	4.1037e-14	1.17843e-12
Rapgef3	51.2683	1.4407	0.19075	7.55281	4.25975e-14	1.22094e-12
Chtf8	2255.33	-0.252718	0.0334826	-7.54776	4.42803e-14	1.2668e-12
Trmt61a	244.55	-0.869952	0.115358	-7.54133	4.65213e-14	1.32842e-12
Trappc6b	1237.49	0.392013	0.0520113	7.53708	4.80594e-14	1.36978e-12
Bach2	45.4885	1.18939	0.157816	7.53658	4.82448e-14	1.37251e-12
Arnt	1059.12	0.381657	0.0506611	7.53354	4.93839e-14	1.4023e-12
Clta	7499.37	-0.406216	0.0539459	-7.53006	5.0717e-14	1.43748e-12
Adnp2	627.645	0.500481	0.0664738	7.52899	5.11336e-14	1.44127e-12
Slain2	2249.45	0.424991	0.0564465	7.52911	5.1089e-14	1.44127e-12
Uqcr10	809.317	-0.7764	0.10312	-7.52906	5.11061e-14	1.44127e-12
Serpinb9	536.124	0.805622	0.107032	7.52694	5.19424e-14	1.46137e-12
Mrpl1	366.037	0.575606	0.0765887	7.51555	5.66719e-14	1.5915e-12
Tlr4	3222.98	0.767934	0.10219	7.51477	5.70106e-14	1.59808e-12
Manf	1585.49	-0.562805	0.0749272	-7.51136	5.85167e-14	1.63729e-12
Asnsd1	1652.42	0.396978	0.0528881	7.50601	6.09575e-14	1.70247e-12
Map3k10	258.442	-0.743265	0.0990297	-7.50548	6.12048e-14	1.70625e-12
Fam104a	896.126	-0.464916	0.0619959	-7.49914	6.42384e-14	1.78756e-12
E130309D02Rik	441.03	-0.59219	0.079111	-7.48556	7.12434e-14	1.97888e-12
Sac3d1	270.89	-0.928639	0.12408	-7.48422	7.19719e-14	1.99549e-12
Nop16	454.496	-0.883593	0.11813	-7.47983	7.44179e-14	2.05763e-12
Pex6	806.272	-0.522672	0.0698785	-7.47972	7.44826e-14	2.05763e-12
Cd300lh	4742.17	0.797953	0.106765	7.47391	7.78446e-14	2.14597e-12
Ube2h	1858.56	0.430955	0.0576627	7.47372	7.79614e-14	2.14597e-12
Cggbp1	3163.17	0.489175	0.0654843	7.47011	8.01305e-14	2.20171e-12
Mapk1ip1l	2595.5	0.376117	0.0503565	7.4691	8.07474e-14	2.21468e-12
Ppp3cb	1228.4	0.427167	0.0571943	7.46869	8.09964e-14	2.21753e-12
Jund	5278.72	-0.77512	0.103865	-7.46279	8.47079e-14	2.315e-12
Hist1h2bc	1204.08	-0.758117	0.101678	-7.45604	8.91616e-14	2.43236e-12
C230091D08Rik	341.058	0.79511	0.106722	7.45027	9.31467e-14	2.53655e-12
Wfdc21	3.2629	3.60696	0.484331	7.44729	9.52768e-14	2.58994e-12
Batf3	54.1985	-1.59234	0.213974	-7.44174	9.93639e-14	2.69624e-12
Tbcel	802.673	0.441182	0.059287	7.44147	9.95723e-14	2.6971e-12
Rnaseh2c	331.672	-0.903292	0.12145	-7.43756	1.02564e-13	2.77323e-12
Tnfsf12	3611	-0.60337	0.081177	-7.43277	1.06345e-13	2.87037e-12
Trim35	4390.49	0.379681	0.0510907	7.43152	1.0736e-13	2.89267e-12
Yif1b	735.681	-0.562888	0.0757853	-7.4274	1.1075e-13	2.97875e-12
Fam84b	798.485	1.37636	0.185314	7.42715	1.10964e-13	2.97926e-12
Srsf7	1508.59	-0.527229	0.0709931	-7.42648	1.11525e-13	2.98908e-12
Bri3	2924.4	-0.749289	0.100903	-7.42582	1.12083e-13	2.99445e-12
Taldo1	6543.67	-1.01536	0.136734	-7.42578	1.12118e-13	2.99445e-12
Egln1	929.661	-0.587851	0.0791834	-7.42391	1.13712e-13	3.03172e-12
Cd44	18079.4	0.491493	0.0662111	7.42311	1.14402e-13	3.0448e-12
St6galnac4	1115.66	-0.623248	0.0839739	-7.42192	1.15432e-13	3.06688e-12
Ncstn	3683.18	0.310687	0.0418718	7.41995	1.17165e-13	3.10751e-12
3830406C13Rik	612.118	0.407691	0.0549711	7.41646	1.2029e-13	3.18488e-12
1810043H04Rik	199.879	-0.839744	0.11324	-7.41562	1.21057e-13	3.19963e-12
Brox	3503.9	0.341101	0.0460085	7.41387	1.22669e-13	3.23664e-12
Cdc34	1019.29	-0.685498	0.0924937	-7.41129	1.25072e-13	3.29436e-12
Rplp1	15249.7	-0.714498	0.0965095	-7.4034	1.32744e-13	3.49043e-12
Tmem160	521.989	-0.848939	0.114707	-7.40091	1.35255e-13	3.55034e-12
Zfp629	199.493	-1.08477	0.146605	-7.39927	1.36936e-13	3.58829e-12
Dalrd3	386.904	-0.86336	0.116691	-7.3987	1.37524e-13	3.59752e-12
Dpm1-adnp	1825.83	0.368546	0.0498297	7.3961	1.40243e-13	3.66238e-12
Acot7	910.577	-0.852126	0.115237	-7.39455	1.4189e-13	3.69906e-12
Ptov1	958.005	-0.50844	0.0687736	-7.39295	1.43603e-13	3.73736e-12
Atp8b4	5974.88	0.607066	0.082122	7.39225	1.44365e-13	3.7508e-12
Mapk9	1202.29	0.349346	0.0472816	7.38863	1.48346e-13	3.84768e-12
Zfp287	79.5157	0.852348	0.11541	7.38538	1.52019e-13	3.93627e-12
Dusp16	1250.28	0.727955	0.0985709	7.38509	1.52355e-13	3.93828e-12
G530011O06Rik	130.212	2.29401	0.311038	7.37533	1.63934e-13	4.23043e-12
Akr1c12	66.6693	1.47188	0.199608	7.37388	1.65732e-13	4.26963e-12
Grwd1	372.656	-0.79488	0.107878	-7.3683	1.72813e-13	4.44455e-12
Ppp6c	996.035	0.372655	0.0506629	7.35558	1.90099e-13	4.88091e-12
Il18bp	301.021	1.62145	0.220663	7.34809	2.01054e-13	5.15354e-12
Nedd8	1965.51	-0.546996	0.0744726	-7.34493	2.05867e-13	5.26807e-12
Nubp2	891.081	-0.45454	0.0619457	-7.33772	2.17269e-13	5.55052e-12
R3hcc1	191.305	-0.804642	0.109807	-7.32776	2.34027e-13	5.96867e-12
Psmd3	2057.6	-0.45335	0.0618881	-7.32532	2.38332e-13	6.06834e-12
Zfp444	277.239	-0.586055	0.0800149	-7.32433	2.40101e-13	6.1032e-12
Farsa	853.982	-0.519513	0.0709593	-7.32128	2.45611e-13	6.23289e-12
Ythdf3	2368.39	0.453661	0.0619717	7.32045	2.47146e-13	6.26143e-12
Vrk2	722.972	0.495353	0.0676987	7.31702	2.53537e-13	6.41273e-12
Isyna1	991.217	-0.577089	0.0788872	-7.31537	2.5668e-13	6.48148e-12
Cd63	15851.2	-0.785202	0.107379	-7.31243	2.6235e-13	6.61373e-12
9030617O03Rik	1036.43	0.381248	0.0521416	7.31178	2.63623e-13	6.63487e-12
Timm50	578.531	-0.548779	0.0750746	-7.30978	2.67572e-13	6.71584e-12
Tmem205	528.429	-0.623285	0.0852681	-7.30971	2.67719e-13	6.71584e-12
Lca5	155.652	0.875951	0.119939	7.3033	2.8079e-13	7.03217e-12
Txndc9	1491.52	0.387992	0.0532379	7.28788	3.1488e-13	7.87304e-12
Ap3b1	3153.66	0.30912	0.0424218	7.28682	3.17362e-13	7.92212e-12
Wdr44	431.08	0.615493	0.0844721	7.28634	3.18483e-13	7.93714e-12
Nsmf	333.992	-0.824914	0.113231	-7.28521	3.21168e-13	7.99101e-12
Gys1	428.35	-0.574585	0.078891	-7.28328	3.25795e-13	8.09297e-12
Fbl	1143	-0.656586	0.0901857	-7.28038	3.32891e-13	8.24243e-12
Vwa8	1257.34	0.455606	0.0625787	7.28052	3.3253e-13	8.24243e-12
Snrpb	2924.19	-0.490295	0.0674001	-7.2744	3.47955e-13	8.60147e-12
Tex2	1046.43	0.501092	0.068896	7.27316	3.51163e-13	8.66674e-12
Upf2	621.121	0.560885	0.0771387	7.27112	3.56516e-13	8.78467e-12
Cflar	14872.5	0.795573	0.109436	7.26976	3.60132e-13	8.85947e-12
Edil3	153.688	0.96328	0.132585	7.26539	3.71965e-13	9.13588e-12
Tex261	1314.57	-0.365843	0.0503697	-7.26315	3.78167e-13	9.27329e-12
Vim	67598.6	0.594435	0.081855	7.26205	3.81275e-13	9.33451e-12
Hps4	503.69	-0.475173	0.065442	-7.26097	3.84313e-13	9.39384e-12
2810474O19Rik	2774.04	0.807492	0.111354	7.2516	4.11875e-13	1.00515e-11
Vsir	9423.03	-0.493123	0.0680369	-7.24788	4.23338e-13	1.03147e-11
Ppt2	1718.01	-0.393419	0.0542984	-7.2455	4.30837e-13	1.04807e-11
Myo10	2595.05	-0.746787	0.103079	-7.24482	4.33007e-13	1.05168e-11
Emd	1120	-0.375862	0.0519787	-7.23107	4.79193e-13	1.16201e-11
1600002K03Rik	201.214	-0.722196	0.0998871	-7.23013	4.82546e-13	1.16828e-11
Phb2	2365.3	-0.432247	0.0597988	-7.22836	4.88872e-13	1.18172e-11
Hnrnph3	274.497	-0.758275	0.104985	-7.2227	5.0967e-13	1.22924e-11
Maoa	227.345	1.12482	0.155737	7.22257	5.10136e-13	1.22924e-11
Galns	1697.63	0.420259	0.0582075	7.22001	5.19831e-13	1.25e-11
Usp45	894.436	0.564253	0.0781528	7.21987	5.20392e-13	1.25e-11
Cox7c	1730.39	-0.632172	0.0875704	-7.21902	5.23643e-13	1.25584e-11
Tmem51	451.864	-0.967558	0.134086	-7.21597	5.35523e-13	1.28232e-11
Map7d1	5026.12	-0.382699	0.053038	-7.21557	5.37102e-13	1.28409e-11
Uqcc2	416.812	-0.788342	0.109276	-7.21426	5.42299e-13	1.29449e-11
Hadhb	1982.94	0.376291	0.0521776	7.21174	5.52407e-13	1.31656e-11
Gmfb	4134.8	0.466894	0.064793	7.20593	5.76502e-13	1.37184e-11
Osbpl8	23540.3	0.681628	0.0946141	7.20429	5.83455e-13	1.38623e-11
Daam1	1007.18	0.671591	0.0932511	7.20196	5.9352e-13	1.40795e-11
Slc25a5	5570.26	-0.4237	0.0588813	-7.19583	6.2081e-13	1.4704e-11
Csprs	36.0894	2.80951	0.39045	7.19557	6.21995e-13	1.47093e-11
Mrpl14	394.673	-0.652881	0.0907592	-7.19355	6.31271e-13	1.49056e-11
Zfp626	230.122	0.641365	0.0891911	7.1909	6.43633e-13	1.5174e-11
Ftl1	262878	-0.637312	0.0886887	-7.18595	6.67427e-13	1.57108e-11
Ndufs6	491.928	-0.803331	0.111811	-7.18472	6.73471e-13	1.58286e-11
Tomm5	649.357	-0.657273	0.0915676	-7.17801	7.07349e-13	1.65993e-11
Mesdc1	1679.96	-0.533094	0.0742999	-7.1749	7.23598e-13	1.69546e-11
Ppie	372.877	-0.528689	0.0737271	-7.17089	7.45097e-13	1.74316e-11
Tmem37	272.314	-1.28089	0.178729	-7.16669	7.68343e-13	1.7948e-11
Ddx52	836.97	0.410862	0.057355	7.16349	7.8648e-13	1.83436e-11
Dpy30	425.132	-0.593785	0.082896	-7.16301	7.89268e-13	1.83806e-11
Dhps	506.564	-0.624028	0.0871643	-7.15922	8.11396e-13	1.88671e-11
Camk2d	2352.27	0.506507	0.0707683	7.15726	8.23031e-13	1.91086e-11
Nop56	1214.33	-0.608798	0.0850957	-7.15427	8.41188e-13	1.95005e-11
Gapt	110.286	1.12036	0.156694	7.15003	8.67617e-13	2.00827e-11
Fam63b	2081.74	0.589248	0.082518	7.14084	9.27624e-13	2.14392e-11
Naip2	1683.39	0.511764	0.0716799	7.13957	9.36253e-13	2.1606e-11
Myeov2	1041.07	-0.67259	0.0942219	-7.13836	9.44502e-13	2.17306e-11
Rpl37rt	535.342	-1.60315	0.224578	-7.1385	9.43535e-13	2.17306e-11
Pdgfb	4346.44	-1.04142	0.145896	-7.13812	9.4617e-13	2.17363e-11
Pafah1b2	1844.93	0.295776	0.0414413	7.13723	9.52326e-13	2.18449e-11
Nars	4345.25	0.258049	0.0361606	7.1362	9.59452e-13	2.19753e-11
Trib1	1141.85	-0.934789	0.131	-7.13579	9.62319e-13	2.2008e-11
Dusp12	166.01	-0.627671	0.0879929	-7.1332	9.80584e-13	2.23922e-11
Pxn	3350.36	-0.476871	0.0668649	-7.13186	9.90202e-13	2.25781e-11
Pdp2	232.379	0.814604	0.114272	7.12866	1.01352e-12	2.30753e-11
Cd47	3645.31	0.598401	0.0839571	7.12746	1.02239e-12	2.32427e-11
Ankrd50	440.49	0.575685	0.080793	7.12543	1.03753e-12	2.35518e-11
Hyal1	382.049	0.977631	0.137242	7.1234	1.05298e-12	2.38671e-11
Zfos1	413.643	0.916279	0.128691	7.12001	1.07921e-12	2.44254e-11
Map2k2	1974.28	-0.519252	0.0729391	-7.11898	1.08727e-12	2.45714e-11
Stub1	1068.56	-0.526879	0.0740453	-7.11563	1.11402e-12	2.51387e-11
Mettl4	142.075	0.648182	0.0911072	7.11449	1.12324e-12	2.53094e-11
Phpt1	143.248	-0.98956	0.139101	-7.11399	1.12736e-12	2.53491e-11
Trp53inp2	3014.1	0.510241	0.0717248	7.11387	1.12832e-12	2.53491e-11
Ap1s2	2891.51	0.587639	0.0826483	7.11012	1.1594e-12	2.6009e-11
Xbp1	3185.71	-0.398143	0.0560305	-7.10582	1.19613e-12	2.67936e-11
Ndufa1	729.285	-0.668054	0.0940275	-7.10488	1.20429e-12	2.6937e-11
Prmt6	334.613	-0.617407	0.0869138	-7.10367	1.21484e-12	2.71332e-11
Eif3b	3948.21	-0.400652	0.0564034	-7.10334	1.21781e-12	2.71598e-11
Bola3	228.062	-0.82174	0.115727	-7.10068	1.24143e-12	2.76463e-11
Zfp462	15.2329	2.39561	0.337417	7.09986	1.24887e-12	2.77715e-11
Synpo	39.46	-1.95529	0.275434	-7.09896	1.25697e-12	2.7911e-11
Kbtbd2	1216.93	0.402468	0.0567192	7.09579	1.28611e-12	2.85165e-11
Supt7l	381.467	0.411404	0.0579905	7.09433	1.29984e-12	2.87791e-11
Slc2a1	2003.1	-0.976363	0.137672	-7.09195	1.32236e-12	2.92355e-11
Rpn1	5130.95	-0.557545	0.0786275	-7.09097	1.33176e-12	2.94007e-11
Sfmbt2	21.2554	1.56712	0.221068	7.08886	1.35219e-12	2.98086e-11
Tmem127	2156.42	0.391122	0.0551866	7.08727	1.36784e-12	3.01102e-11
Fam73b	214.144	-0.615407	0.0868405	-7.08664	1.37408e-12	3.0204e-11
Ran	4813	-0.546602	0.0771421	-7.08565	1.38398e-12	3.03779e-11
9130401M01Rik	423.972	-0.587548	0.08295	-7.08316	1.40902e-12	3.08832e-11
Sssca1	123.488	-0.849336	0.120087	-7.07267	1.51977e-12	3.3263e-11
Pop5	247.433	-0.662313	0.0936811	-7.06986	1.55088e-12	3.38953e-11
Ccdc82	850.593	0.715482	0.101229	7.06792	1.57269e-12	3.43228e-11
Taf9b	181.885	0.581372	0.0822896	7.06494	1.60681e-12	3.50176e-11
Apopt1	353.872	-0.591423	0.0837472	-7.062	1.64128e-12	3.57177e-11
Nqo2	1606	0.462008	0.0654272	7.0614	1.64832e-12	3.58198e-11
Sp4	247.31	0.691076	0.0978732	7.06093	1.6539e-12	3.58901e-11
Gm1653	7.78186	2.16493	0.306643	7.06011	1.66373e-12	3.60523e-11
Nedd4l	1509.87	0.731148	0.103565	7.05981	1.66725e-12	3.60774e-11
Snrpf	411.345	-0.794401	0.11262	-7.0538	1.741e-12	3.762e-11
Topors	900.424	0.378937	0.053727	7.05302	1.7508e-12	3.77782e-11
Tradd	423.494	-0.510588	0.07241	-7.05134	1.772e-12	3.81817e-11
Fkrp	956.538	-0.403238	0.0571948	-7.05027	1.78574e-12	3.84236e-11
Raly	3490.91	-0.352978	0.0500727	-7.04931	1.79808e-12	3.86348e-11
Nagpa	1610.78	-0.468024	0.0664172	-7.04673	1.83175e-12	3.93029e-11
Gm7609	14.3586	2.95757	0.419882	7.04382	1.87036e-12	4.00749e-11
Chst11	2828.68	-1.09422	0.155495	-7.03706	1.96342e-12	4.201e-11
Nfe2l1	5594.88	0.390699	0.0555317	7.03559	1.98414e-12	4.2394e-11
Wipf1	4383.31	0.347072	0.0493484	7.03309	2.02009e-12	4.31019e-11
Bbs7	193.516	0.630618	0.0897205	7.0287	2.08464e-12	4.44171e-11
Tsc22d1	1845.08	-0.995938	0.141722	-7.0274	2.10411e-12	4.47696e-11
Qk	6435.47	0.503655	0.0716954	7.02492	2.14188e-12	4.55097e-11
Tspan4	1738.2	-0.492214	0.0700763	-7.02397	2.15646e-12	4.57559e-11
Pdp1	796.925	0.686901	0.0979503	7.01275	2.33679e-12	4.95133e-11
Clk1	1062.41	0.894437	0.127553	7.01226	2.34498e-12	4.96181e-11
Anapc13	410.362	-0.643817	0.0918303	-7.01094	2.36722e-12	5.00194e-11
Pvr	2538.54	0.794908	0.11339	7.01036	2.37697e-12	5.01561e-11
Smpdl3a	4607.48	0.957668	0.136641	7.00866	2.40609e-12	5.07004e-11
Sec61b	966	-0.56521	0.0806733	-7.00616	2.44949e-12	5.15439e-11
Ggps1	323.352	0.423665	0.0605146	7.00103	2.54094e-12	5.33947e-11
Atp6v1a	23755.7	0.379874	0.0543053	6.99515	2.64971e-12	5.56038e-11
Uty	627.178	0.603453	0.0862838	6.99381	2.67517e-12	5.60612e-11
Pak4	380.306	-0.662368	0.0947372	-6.99164	2.71686e-12	5.68569e-11
Mier1	1598.36	0.497301	0.0711347	6.99098	2.72976e-12	5.70486e-11
Bloc1s4	341.559	-0.548727	0.0785197	-6.9884	2.78034e-12	5.80262e-11
Cuedc2	1832.4	-0.413024	0.059105	-6.98797	2.78888e-12	5.81251e-11
Mmp12	37665.9	-1.2202	0.175045	-6.97078	3.15193e-12	6.56022e-11
Osgin1	221.598	-0.764384	0.109709	-6.96738	3.22894e-12	6.71136e-11
Mcur1	1817.57	-0.437096	0.0627602	-6.96454	3.29473e-12	6.83196e-11
Ndufb7	843.294	-0.685114	0.0983725	-6.96449	3.29591e-12	6.83196e-11
Hmga2	3200.46	1.18142	0.169707	6.96154	3.36567e-12	6.96712e-11
Dpm3	188.018	-0.820789	0.117937	-6.95958	3.41281e-12	7.05514e-11
P3h3	511.153	-0.675522	0.0970887	-6.95778	3.45678e-12	7.13638e-11
2010-09-01	275.444	0.57424	0.0825404	6.95708	3.47396e-12	7.16216e-11
Mospd2	1715.46	0.466171	0.0670464	6.95295	3.57722e-12	7.36512e-11
Vwa5a	10294.5	0.413062	0.0594304	6.95036	3.64363e-12	7.49176e-11
Psmb6	4106.13	-0.564194	0.0812613	-6.94296	3.83962e-12	7.88413e-11
Cebpg	1172.94	0.393589	0.0567321	6.93767	3.98623e-12	8.17417e-11
Mvb12b	1024.59	-0.505577	0.0729362	-6.93177	4.15601e-12	8.51091e-11
Zfp790	209.995	0.553075	0.079814	6.92956	4.22161e-12	8.63367e-11
Ldlrad4	100.388	-1.32579	0.191406	-6.92657	4.31172e-12	8.80617e-11
Slc35a1	309.549	-0.549941	0.0794256	-6.92397	4.39163e-12	8.9574e-11
Cox15	942.166	0.360069	0.0520247	6.92111	4.48108e-12	9.12767e-11
Asah2	593.298	0.853441	0.123344	6.91919	4.54223e-12	9.23757e-11
Mfn1	722.909	0.34977	0.0505519	6.91904	4.54713e-12	9.23757e-11
Jagn1	468.247	-0.519229	0.0750537	-6.9181	4.57737e-12	9.28666e-11
U2af1l4	403.957	-0.499729	0.0723021	-6.91167	4.78967e-12	9.70448e-11
Cyp2j6	86.2895	1.37233	0.198568	6.91116	4.80717e-12	9.72704e-11
Dtx3l	3715.4	1.2138	0.17582	6.90362	5.06952e-12	1.02443e-10
Atp1b1	3.17538	3.24334	0.469955	6.90138	5.14997e-12	1.03931e-10
Get4	740.192	-0.475276	0.0688763	-6.90042	5.1849e-12	1.04498e-10
D6Wsu163e	793.215	0.405279	0.0587453	6.89892	5.23994e-12	1.05469e-10
Chd1l	210.448	-0.617686	0.08956	-6.8969	5.31492e-12	1.06837e-10
Phb	1536.1	-0.566179	0.0821496	-6.89205	5.49946e-12	1.10401e-10
Apobr	5673.27	0.423913	0.0615313	6.88938	5.60362e-12	1.12345e-10
Ak4	228.654	-1.66741	0.242061	-6.88839	5.64286e-12	1.12983e-10
Tifab	1216.98	-1.15024	0.167025	-6.88664	5.71264e-12	1.1423e-10
Nudt16l1	673.829	-0.476467	0.0692181	-6.88356	5.83734e-12	1.16571e-10
Siae	1187.96	0.396332	0.0575877	6.88224	5.89189e-12	1.17507e-10
Fam102a	433.026	0.723303	0.105189	6.8762	6.14697e-12	1.22434e-10
Fam126a	1293.15	0.425372	0.0618852	6.87356	6.26199e-12	1.24563e-10
Mir703	89.7505	-1.47043	0.213933	-6.87332	6.27254e-12	1.24611e-10
Hmgcr	3385.8	0.82555	0.120145	6.87127	6.36308e-12	1.26245e-10
Rab6a	2637.4	0.340447	0.0495593	6.86949	6.44322e-12	1.27669e-10
Treml2	296.635	1.59907	0.232989	6.86328	6.72955e-12	1.3317e-10
Drap1	1601.7	-0.562724	0.0820041	-6.86215	6.78326e-12	1.34059e-10
Mrpl23	510.265	-0.696311	0.101481	-6.86149	6.8144e-12	1.34501e-10
Galk1	446.572	-0.618418	0.0901474	-6.86008	6.88239e-12	1.35667e-10
Mprip	1854.34	-0.472714	0.0689196	-6.85892	6.9381e-12	1.36343e-10
Rab11a	2844.86	0.33709	0.0491454	6.85904	6.93264e-12	1.36343e-10
Tax1bp1	5520.96	0.390251	0.0568977	6.85881	6.94342e-12	1.36343e-10
Nab2	900.249	-0.85687	0.124938	-6.85836	6.96572e-12	1.36605e-10
Arpc1b	23502	-0.416531	0.0607418	-6.85741	7.01184e-12	1.37333e-10
Mnda	6207.27	1.43715	0.209721	6.85271	7.24647e-12	1.41747e-10
Zfp655	1035.41	0.534085	0.0780313	6.8445	7.67438e-12	1.49925e-10
Pacrg	104.803	1.03475	0.151237	6.84192	7.81363e-12	1.52451e-10
Zfp874b	211.164	0.781519	0.114248	6.84053	7.89019e-12	1.53748e-10
Rps25	8787.97	-0.517249	0.0756197	-6.84014	7.91139e-12	1.53965e-10
A630033H20Rik	1058.59	0.551688	0.0806766	6.83827	8.01546e-12	1.55792e-10
Enox2	847.075	0.343903	0.0503009	6.8369	8.09243e-12	1.57088e-10
Cnot6l	1799.54	0.524148	0.0766778	6.83571	8.15997e-12	1.58198e-10
B4galnt1	1820.72	-0.418018	0.0611585	-6.835	8.20034e-12	1.58779e-10
Clec10a	392.436	1.17585	0.17206	6.83398	8.25904e-12	1.59713e-10
Serpinb6a	12028.5	0.615847	0.0901277	6.83306	8.31238e-12	1.60541e-10
Sez6l2	188.207	1.09126	0.159718	6.83243	8.34867e-12	1.61039e-10
Tomm6	1205.75	-0.725782	0.106233	-6.83198	8.37484e-12	1.6134e-10
Cast	3999.67	0.414762	0.0607427	6.82817	8.60067e-12	1.65482e-10
Rbm3	4505.17	0.539882	0.0790729	6.82765	8.63186e-12	1.65873e-10
Prdx1	44642.3	-1.118	0.163836	-6.8239	8.86023e-12	1.70047e-10
Serinc1	8287.55	0.271128	0.0397373	6.823	8.91576e-12	1.70898e-10
Trappc6a	505.926	-0.691074	0.101296	-6.82233	8.95757e-12	1.71485e-10
Hspa1l	59.6265	1.17969	0.172929	6.82181	8.99013e-12	1.71893e-10
Pi4k2b	552.645	0.473009	0.0693777	6.81787	9.2398e-12	1.76446e-10
Zfp947	45.6098	0.991505	0.145443	6.81716	9.28584e-12	1.77103e-10
Lrrk2	447.732	0.853884	0.125274	6.81611	9.35403e-12	1.78182e-10
Acat2	556.404	0.966994	0.141887	6.81522	9.41216e-12	1.79066e-10
Letmd1	938.784	0.261072	0.0383137	6.81405	9.48855e-12	1.80294e-10
Pcgf3	741.209	0.561785	0.0824532	6.81338	9.53321e-12	1.80918e-10
Ceacam19	34.8748	1.65182	0.242548	6.81027	9.74163e-12	1.84644e-10
1110038F14Rik	316.283	-0.706798	0.10381	-6.80858	9.85661e-12	1.86592e-10
St6galnac6	812.996	-0.489255	0.0719156	-6.80318	1.02334e-11	1.93485e-10
Parp11	542.078	1.0955	0.161113	6.79957	1.04934e-11	1.98156e-10
Ino80e	556.234	-0.411191	0.0604788	-6.79892	1.05403e-11	1.98795e-10
Acot11	545.184	0.506041	0.0745164	6.79101	1.11352e-11	2.09756e-10
Slc35a5	918.133	0.433072	0.063838	6.78392	1.16955e-11	2.2004e-10
Lamtor4	1215.32	-0.570614	0.0841388	-6.78182	1.18674e-11	2.23e-10
Ppic	141.308	1.53903	0.226945	6.78149	1.18939e-11	2.23223e-10
Actr2	16890.7	0.410117	0.0604848	6.7805	1.19763e-11	2.24494e-10
Rpl39	6641.16	-0.62873	0.092799	-6.77519	1.24247e-11	2.32613e-10
Rpl22	4189.48	-0.472142	0.0696914	-6.77475	1.24621e-11	2.33027e-10
Cyp4f13	488.232	-0.637602	0.0941288	-6.77372	1.25509e-11	2.34401e-10
Ndufb2	313.159	-0.697569	0.103025	-6.77089	1.27993e-11	2.38748e-10
Eps8	503.434	0.992211	0.146565	6.76978	1.28981e-11	2.40297e-10
Ywhah	13178.6	0.377725	0.0558078	6.76831	1.30294e-11	2.42449e-10
Slc40a1	2923.25	-1.10928	0.163906	-6.76779	1.30768e-11	2.43034e-10
Snrnp25	222.896	-0.669209	0.0988926	-6.76703	1.3145e-11	2.44006e-10
Zfp65	270.675	0.47207	0.069784	6.76474	1.33551e-11	2.47604e-10
Rps6ka4	1562.15	-0.404944	0.059884	-6.76214	1.35969e-11	2.51781e-10
F830045P16Rik	18.1751	1.516	0.224325	6.75807	1.39839e-11	2.58634e-10
Adamtsl5	533.025	0.962708	0.142477	6.75694	1.40932e-11	2.60341e-10
Lrrc17	15.3434	-2.33857	0.346189	-6.75518	1.42659e-11	2.63212e-10
AI839979	120.537	0.646713	0.0957832	6.75184	1.45979e-11	2.69013e-10
Tex10	557.827	0.386969	0.0573165	6.75144	1.4638e-11	2.69428e-10
Cope	1653.56	-0.496534	0.0736013	-6.74627	1.51698e-11	2.7888e-10
Relb	1956.04	-0.556742	0.0825348	-6.74554	1.52455e-11	2.79935e-10
Chchd1	478.587	-0.496532	0.0736162	-6.74488	1.53154e-11	2.80881e-10
Peli2	571.037	-1.02608	0.152143	-6.74418	1.53895e-11	2.819e-10
Arhgap9	3051.71	-0.537593	0.0797429	-6.74159	1.56667e-11	2.86635e-10
Mgat4a	999.876	0.541561	0.0803473	6.74026	1.58106e-11	2.88922e-10
Cxcr3	243.287	1.16591	0.17299	6.73973	1.58676e-11	2.89617e-10
Wdr83	255.822	-0.583191	0.0865376	-6.73916	1.59304e-11	2.90416e-10
Ireb2	1730.58	0.527663	0.0783146	6.73774	1.6087e-11	2.92921e-10
2610002M06Rik	572.748	0.422193	0.0626734	6.7364	1.62362e-11	2.95286e-10
Prex2	27.2115	-3.23031	0.479613	-6.73524	1.63655e-11	2.97285e-10
Col4a5	189.12	1.13515	0.168647	6.73092	1.68595e-11	3.05893e-10
Arl6ip5	3699.2	-0.35859	0.0533021	-6.7275	1.72598e-11	3.12785e-10
Tmem18	491.885	0.388969	0.0578205	6.72718	1.72979e-11	3.13103e-10
Samd8	974.407	0.655761	0.0975747	6.72061	1.80969e-11	3.2718e-10
Emc6	684.604	-0.569781	0.0847978	-6.71928	1.82621e-11	3.29776e-10
Ccdc124	710.095	-0.576972	0.0858961	-6.71709	1.85385e-11	3.34372e-10
Pithd1	443.557	-0.482083	0.0717747	-6.71662	1.85989e-11	3.35064e-10
B9d2	166.059	-0.761657	0.113403	-6.71639	1.86285e-11	3.35203e-10
Apex1	888.373	-0.565092	0.0841416	-6.71597	1.86817e-11	3.35765e-10
Asns	570.668	0.937538	0.139724	6.70994	1.94703e-11	3.49527e-10
AU040320	1335.86	0.326317	0.0486414	6.70863	1.96456e-11	3.51847e-10
Pfkfb4	1029.82	-0.442284	0.0659268	-6.7087	1.9636e-11	3.51847e-10
Rsl1	144.774	0.751242	0.112012	6.70681	1.98931e-11	3.55862e-10
Grn	54445.8	0.605094	0.0902332	6.70589	2.00182e-11	3.57682e-10
Rnf38	1338.07	0.425828	0.063582	6.69731	2.12288e-11	3.7887e-10
Nudc	1671.99	-0.413638	0.0618145	-6.69161	2.2073e-11	3.93475e-10
Casp1	2792.55	0.653374	0.0976752	6.68926	2.24305e-11	3.99384e-10
Tsc22d4	1725.21	-0.433103	0.0648137	-6.68228	2.35258e-11	4.18398e-10
Zfp948	197.777	0.802879	0.120156	6.68198	2.35729e-11	4.18748e-10
Rest	474.874	0.809383	0.121148	6.68097	2.37359e-11	4.21154e-10
Mrpl2	471.174	-0.518226	0.0775852	-6.67944	2.39859e-11	4.25095e-10
Paip2b	448.345	0.500227	0.074894	6.67913	2.40363e-11	4.25495e-10
Zfp946	189.872	0.58324	0.0873369	6.67805	2.42135e-11	4.28136e-10
Dnlz	492.691	-0.564312	0.084511	-6.67738	2.43259e-11	4.29626e-10
Nek9	3735.03	0.319315	0.047823	6.67703	2.43831e-11	4.3014e-10
Cltb	670.222	-0.503508	0.0754417	-6.67413	2.48704e-11	4.3823e-10
Rabl6	1387.18	-0.263542	0.0395048	-6.67114	2.53816e-11	4.46722e-10
Ebna1bp2	756.281	-0.510624	0.0765558	-6.66995	2.5589e-11	4.49853e-10
Gnai2	18881.9	-0.303559	0.0455134	-6.66968	2.56368e-11	4.50176e-10
Bst1	473.3	1.39754	0.209558	6.66899	2.57562e-11	4.51603e-10
Lox	92.9541	1.82407	0.27352	6.66888	2.57772e-11	4.51603e-10
Prdm1	2711.17	-0.834278	0.125122	-6.66771	2.59827e-11	4.54683e-10
Zfp143	368.357	0.498609	0.0748051	6.66545	2.63857e-11	4.61207e-10
Hr	11.3666	-2.77021	0.415741	-6.66331	2.67732e-11	4.67445e-10
Rb1cc1	1340.15	0.558134	0.0837804	6.66187	2.70373e-11	4.71517e-10
Synj2bp	866.708	0.388589	0.0583399	6.66077	2.72388e-11	4.7449e-10
Rac3	256.616	-0.664033	0.0997154	-6.65928	2.75164e-11	4.78779e-10
Nans	1156.29	-0.374772	0.0562859	-6.65837	2.76888e-11	4.81231e-10
Senp3	1782.87	-0.236803	0.0355708	-6.65723	2.79037e-11	4.84415e-10
Tmed9	2741.88	-0.355136	0.0533571	-6.65583	2.817e-11	4.88483e-10
Ssr3	6560.95	0.367126	0.0551726	6.65414	2.84958e-11	4.93571e-10
Agpat9	35.6042	1.36028	0.204444	6.65359	2.86038e-11	4.94881e-10
Aim1	2444.11	0.874989	0.131546	6.65158	2.89972e-11	5.0112e-10
Pdap1	1355.5	-0.427312	0.0642505	-6.65072	2.91658e-11	5.03465e-10
Phlda3	597.322	-0.9249	0.139108	-6.64877	2.95555e-11	5.09615e-10
Rab3gap2	3170.48	0.387005	0.0582163	6.64771	2.97694e-11	5.12724e-10
Mrpl4	806.829	-0.483258	0.0727278	-6.64475	3.03735e-11	5.2254e-10
Smek2	1780.16	0.417731	0.0629202	6.63907	3.15674e-11	5.42469e-10
Tyrobp	19208.3	-0.453092	0.0682643	-6.63732	3.19444e-11	5.4833e-10
Usp4	3181.32	0.24456	0.0368528	6.63614	3.22002e-11	5.52101e-10
Klhl17	403.047	-0.760946	0.114676	-6.6356	3.23191e-11	5.53519e-10
Sypl	2421.76	0.369387	0.0556721	6.63505	3.24393e-11	5.54955e-10
Srgap2	3195.06	0.526318	0.0793363	6.63401	3.26681e-11	5.58245e-10
Lamtor2	1044.35	-0.48453	0.0730395	-6.63381	3.27125e-11	5.58378e-10
Hsdl2	322.676	0.426137	0.0642439	6.63311	3.2869e-11	5.60424e-10
Spi1	9111.52	-0.447095	0.0674547	-6.62807	3.40111e-11	5.79251e-10
Zfp866	285.177	0.573576	0.0865427	6.62766	3.41056e-11	5.80213e-10
Znfx1	8611.87	1.09372	0.165029	6.62744	3.41569e-11	5.80439e-10
Mt1	1586.59	-1.54266	0.232803	-6.62647	3.438e-11	5.83582e-10
Dda1	1028.65	-0.430627	0.0650103	-6.62399	3.49639e-11	5.92834e-10
Zbtb6	403.678	0.491657	0.0742582	6.62092	3.56969e-11	6.04592e-10
Mtss1	6883.9	0.506423	0.0765259	6.61766	3.64919e-11	6.17372e-10
2310022A10Rik	1836.1	0.394641	0.0596405	6.617	3.66559e-11	6.1946e-10
Flywch1	330.889	-0.514268	0.0777369	-6.61549	3.70314e-11	6.25114e-10
Vipr1	33.6439	-2.44717	0.370008	-6.61382	3.74532e-11	6.31537e-10
Tom1l2	630.295	0.485211	0.0733996	6.61054	3.82927e-11	6.44981e-10
Gfer	280.692	-0.538268	0.0815425	-6.60107	4.082e-11	6.86793e-10
2510039O18Rik	2383.05	-0.3544	0.0537017	-6.59942	4.12775e-11	6.93725e-10
Arl6ip4	543.153	-0.460678	0.0698166	-6.5984	4.15615e-11	6.97248e-10
Pira6	820.657	0.903174	0.136879	6.59834	4.15784e-11	6.97248e-10
2410002F23Rik	300.383	-0.803229	0.121757	-6.59696	4.1966e-11	7.02976e-10
Tmem209	638.717	0.469377	0.0711544	6.5966	4.20702e-11	7.0395e-10
Ndufc1	448.206	-0.662574	0.100446	-6.59631	4.21528e-11	7.04561e-10
Dtymk	314.599	-0.779079	0.118116	-6.59585	4.22816e-11	7.05941e-10
Mrfap1	4602	-0.33687	0.0510838	-6.59445	4.26843e-11	7.11886e-10
Cttnbp2nl	4279.12	0.606535	0.091981	6.59414	4.2774e-11	7.12605e-10
Akr1c13	621.345	0.559913	0.0849131	6.59395	4.28274e-11	7.12717e-10
Ryk	38.3136	1.32029	0.200265	6.59272	4.31851e-11	7.17887e-10
Pccb	834.541	-0.371109	0.0563004	-6.59159	4.35144e-11	7.22575e-10
Ece1	834.314	0.687198	0.104263	6.59098	4.36941e-11	7.23985e-10
Fmr1	907.798	0.63819	0.0968274	6.591	4.36872e-11	7.23985e-10
Bag5	418.824	-0.477183	0.0724548	-6.58594	4.52027e-11	7.48171e-10
Tmem258	807.463	-0.616456	0.0936847	-6.58011	4.70094e-11	7.77232e-10
Gm3435	93.6111	-1.64684	0.250358	-6.57794	4.77005e-11	7.87806e-10
Ndufaf3	243.883	-0.635274	0.0966266	-6.57452	4.88096e-11	8.05252e-10
D2Wsu81e	312.773	-0.479837	0.0730032	-6.57282	4.93709e-11	8.13635e-10
Sbno1	1860.35	0.457925	0.0696725	6.57254	4.94637e-11	8.14285e-10
Amn1	132.164	0.751313	0.114378	6.56868	5.07645e-11	8.33903e-10
Gcfc2	131.992	0.684452	0.104198	6.56874	5.07412e-11	8.33903e-10
Pja2	1481.39	0.442115	0.0673095	6.56839	5.08627e-11	8.34618e-10
Smc5	1040.68	0.592168	0.0901632	6.56774	5.10861e-11	8.37384e-10
Eif3m	2001.29	0.330858	0.0503841	6.56671	5.14381e-11	8.42251e-10
Arl5c	1757.88	-1.37982	0.210339	-6.55998	5.3816e-11	8.80244e-10
Cdc37	3435.24	-0.40937	0.0624165	-6.55868	5.42858e-11	8.86978e-10
Rdh11	767.183	0.45274	0.0690406	6.55759	5.4683e-11	8.92512e-10
Commd4	754.232	-0.461425	0.0703689	-6.55723	5.48174e-11	8.92799e-10
Tm9sf1	1355.96	-0.261933	0.0399448	-6.55736	5.47672e-11	8.92799e-10
Bend4	521.972	0.542389	0.0827246	6.55657	5.50599e-11	8.95793e-10
Dcaf17	359.282	0.50751	0.0774203	6.55526	5.55464e-11	9.02747e-10
Tob1	386.882	0.587632	0.0897001	6.55107	5.71279e-11	9.27463e-10
Lancl3	12.9488	2.27254	0.346938	6.55029	5.74256e-11	9.31306e-10
Ly6d	2.64826	3.23354	0.493888	6.54712	5.8657e-11	9.50269e-10
Dynll2	2452.57	-0.350487	0.0535394	-6.54633	5.89666e-11	9.53263e-10
Nub1	3626.59	0.335576	0.0512605	6.54648	5.89091e-11	9.53263e-10
Zfp746	465.147	-0.383174	0.0585351	-6.54605	5.90775e-11	9.54045e-10
Eya4	112.396	1.28431	0.196236	6.54471	5.96117e-11	9.61656e-10
Comt	2376.15	-0.410672	0.0627523	-6.54434	5.97583e-11	9.63004e-10
Rab8b	12136.8	0.420719	0.0642996	6.5431	6.02555e-11	9.69993e-10
Wdr46	408.845	-0.623087	0.095232	-6.54284	6.03615e-11	9.70676e-10
Dph1	350.743	-0.478452	0.0731398	-6.54161	6.08613e-11	9.77684e-10
Aph1a	3849.39	-0.24533	0.037508	-6.54074	6.12149e-11	9.82332e-10
0610037L13Rik	310.01	-0.545927	0.0834759	-6.53993	6.15472e-11	9.85323e-10
Fdx1l	450.588	-0.606632	0.0927599	-6.53982	6.15948e-11	9.85323e-10
Slc39a4	34.9383	-1.90619	0.291464	-6.54006	6.14923e-11	9.85323e-10
Npc2	30868.6	0.482356	0.0737614	6.53942	6.17598e-11	9.86929e-10
Tug1	1387.76	0.482962	0.0738975	6.53556	6.33734e-11	1.01166e-09
Ube2d-ps	106.11	-0.860969	0.131767	-6.53403	6.40234e-11	1.02097e-09
Slc25a30	451.639	0.490853	0.0751429	6.53226	6.47831e-11	1.032e-09
Erh	1198.21	-0.537157	0.0822421	-6.53141	6.51523e-11	1.0368e-09
Snx33	287.891	0.656799	0.100583	6.52992	6.58062e-11	1.04612e-09
Rabac1	2340.52	-0.631164	0.096661	-6.52966	6.59186e-11	1.04682e-09
Gtf3a	661.729	-0.385684	0.0590759	-6.52862	6.63769e-11	1.053e-09
Zfp787	292.827	-0.554844	0.0850391	-6.52457	6.81961e-11	1.08074e-09
Cnot6	2031.94	0.491163	0.0752854	6.52401	6.84503e-11	1.08364e-09
Limd2	2505.36	-0.43101	0.066069	-6.52364	6.86203e-11	1.08521e-09
Ost4	1705.09	-0.474249	0.0727769	-6.51647	7.19789e-11	1.13715e-09
Tusc1	345.111	-0.885054	0.135845	-6.51519	7.2599e-11	1.14576e-09
Rps16	10104.3	-0.499456	0.0766923	-6.51246	7.39288e-11	1.16554e-09
Lamp2	19716.8	0.331386	0.0508937	6.51133	7.44882e-11	1.17315e-09
Emg1	789.315	-0.422685	0.0649664	-6.50621	7.70685e-11	1.21254e-09
Reep5	5790.63	-0.342966	0.0527164	-6.50588	7.7242e-11	1.21402e-09
Usp6nl	247.446	0.673688	0.103597	6.50297	7.87515e-11	1.23647e-09
Zfp429	224.028	0.670127	0.103159	6.49603	8.24647e-11	1.29344e-09
Sdc1	764.749	-1.29935	0.200047	-6.49523	8.29054e-11	1.29902e-09
Cars2	252.362	-0.589408	0.0907832	-6.49248	8.44334e-11	1.32161e-09
Hras	693.061	-0.518711	0.0799303	-6.48954	8.61007e-11	1.34633e-09
Ifitm6	141.47	1.06505	0.164139	6.48869	8.65877e-11	1.35118e-09
Ndufv3	736.511	-0.540435	0.0832886	-6.48871	8.65752e-11	1.35118e-09
Clpp	284	-0.693142	0.106865	-6.48617	8.80466e-11	1.37254e-09
Mknk1	2240.9	-0.495921	0.0764789	-6.48442	8.9075e-11	1.38715e-09
Eif6	1814.45	-0.505561	0.0779737	-6.48374	8.94785e-11	1.39202e-09
Sirt1	849.197	0.588748	0.0908292	6.48193	9.05582e-11	1.40738e-09
D10Jhu81e	636.455	-0.427053	0.0658976	-6.48056	9.1383e-11	1.41876e-09
Acadl	2066.73	0.39695	0.06127	6.4787	9.25147e-11	1.43388e-09
Phf14	650.865	0.308507	0.047619	6.47865	9.25445e-11	1.43388e-09
Tox2	256	-1.06977	0.165158	-6.47726	9.34042e-11	1.44573e-09
Asap2	208.02	-1.14969	0.177608	-6.47322	9.5937e-11	1.48343e-09
Dohh	641.46	-0.561911	0.0868408	-6.47059	9.76225e-11	1.50797e-09
Blmh	1475.61	-0.346068	0.0534861	-6.47024	9.78504e-11	1.50996e-09
Impa2	266.231	-0.568259	0.0878928	-6.46537	1.01054e-10	1.55783e-09
Ypel5	1460.29	0.481712	0.074609	6.45649	1.0716e-10	1.65029e-09
Fubp1	1540.05	-0.45315	0.0702074	-6.45444	1.08618e-10	1.67105e-09
Adam9	4984.36	0.34249	0.0530919	6.45089	1.11193e-10	1.70895e-09
Sulf2	1595.79	-0.694128	0.10762	-6.44981	1.11987e-10	1.71942e-09
Fam98c	247.856	-0.643709	0.099818	-6.44883	1.12718e-10	1.7289e-09
Polr2e	1003.96	-0.541558	0.0840229	-6.44536	1.15323e-10	1.76709e-09
Ppwd1	202.356	0.498701	0.0773997	6.44319	1.16988e-10	1.7908e-09
Atp5g1	1236.47	-0.616185	0.0957219	-6.43724	1.21662e-10	1.86048e-09
Mfsd14b	2143.12	0.324658	0.050438	6.43678	1.22037e-10	1.86436e-09
Rtn3	6314.69	0.218682	0.0339791	6.43578	1.22845e-10	1.87482e-09
Lats2	1046.49	0.365796	0.0568421	6.43529	1.2324e-10	1.87897e-09
Mapk6	6378.31	0.516507	0.08028	6.43382	1.24434e-10	1.89441e-09
Mms19	1033.05	0.297556	0.0462493	6.43374	1.245e-10	1.89441e-09
Pex13	697.089	0.316738	0.0492444	6.43197	1.25959e-10	1.9147e-09
Axl	4181.62	-1.79356	0.278862	-6.43171	1.26175e-10	1.91608e-09
Tfrc	3521.4	1.45238	0.225875	6.43001	1.27598e-10	1.93577e-09
Stip1	2772.47	-0.366766	0.0570706	-6.42653	1.30552e-10	1.97862e-09
Csnk1g2	1828.61	-0.347238	0.0540512	-6.42424	1.32529e-10	2.00659e-09
Irf9	1966.99	0.598547	0.0932348	6.41978	1.36472e-10	2.06424e-09
Agap3	1920.19	-0.387158	0.060322	-6.4182	1.37899e-10	2.08376e-09
BC003331	1123.51	0.340586	0.0530716	6.41748	1.38548e-10	2.09149e-09
Mrpl34	353.076	-0.648986	0.101138	-6.41682	1.39153e-10	2.09856e-09
Abca2	986.914	-0.602066	0.0938321	-6.41642	1.39516e-10	2.10196e-09
Sf3b4	1954.22	-0.37742	0.0588502	-6.41323	1.42466e-10	2.14428e-09
Cotl1	14159.8	-0.513159	0.0800242	-6.41255	1.4311e-10	2.15186e-09
Etfb	1107.33	-0.48236	0.0752403	-6.41093	1.44633e-10	2.17262e-09
Coro1a	9742.02	-0.482208	0.0752228	-6.4104	1.45134e-10	2.17588e-09
Creg1	14671.1	-0.753238	0.117501	-6.41048	1.45064e-10	2.17588e-09
Slc25a24	2405.2	0.485798	0.07581	6.40809	1.4735e-10	2.20692e-09
Sh3gl1	1551.82	-0.47675	0.0744406	-6.40444	1.50923e-10	2.25823e-09
Atp5e	1822.66	-0.692028	0.108088	-6.40248	1.52875e-10	2.2852e-09
Ube2m	1911.64	-0.419808	0.0655871	-6.40078	1.54588e-10	2.30854e-09
Ms4a6d	3702.34	0.788051	0.123127	6.40031	1.55059e-10	2.31332e-09
Mospd1	343.127	0.519498	0.0811743	6.39978	1.55605e-10	2.3192e-09
2410015M20Rik	586.921	-0.60844	0.0950795	-6.39928	1.5611e-10	2.32446e-09
Rbms2	732.042	0.38749	0.0605635	6.39807	1.57355e-10	2.34071e-09
Nostrin	960.737	0.537001	0.0839432	6.3972	1.58252e-10	2.35061e-09
Slc38a9	534.896	0.435389	0.0680601	6.39713	1.58328e-10	2.35061e-09
2610305D13Rik	18.1591	1.51187	0.236362	6.39643	1.59054e-10	2.35909e-09
Gpm6b	11.6078	1.98538	0.310416	6.39587	1.59637e-10	2.36545e-09
Cdpf1	161.991	-0.679089	0.106226	-6.39286	1.6281e-10	2.41012e-09
Camsap3	44.1141	2.06312	0.322977	6.38782	1.68266e-10	2.48848e-09
Pla2g5	19.2322	1.74857	0.273793	6.38645	1.69781e-10	2.50846e-09
Rnd3	1732.68	0.992831	0.155472	6.3859	1.70391e-10	2.51504e-09
P2ry14	500.46	1.13362	0.177544	6.38501	1.71384e-10	2.52725e-09
Ptrf	203.885	0.813806	0.127482	6.3837	1.72864e-10	2.54662e-09
Tshz1	759.581	-0.594922	0.09326	-6.37918	1.7804e-10	2.62034e-09
Rpl36al	2536.87	-0.443183	0.0694756	-6.37897	1.78279e-10	2.62134e-09
Park7	1143.8	-0.442606	0.0694132	-6.37639	1.81311e-10	2.66335e-09
Ndufa5	383.673	-0.583178	0.0914924	-6.37406	1.84083e-10	2.70148e-09
Lcorl	416.368	0.554523	0.0869993	6.37388	1.84307e-10	2.70216e-09
Atf2	1021.71	0.351607	0.0551662	6.37359	1.84651e-10	2.70462e-09
Tmem167b	1202.19	0.280063	0.0439577	6.3712	1.87557e-10	2.744e-09
Tmx4	2008.41	0.421446	0.0661499	6.37108	1.87699e-10	2.744e-09
Saal1	146.23	-0.666925	0.104737	-6.36759	1.92024e-10	2.80455e-09
Evl	4294.76	-0.70759	0.111164	-6.36525	1.94969e-10	2.84484e-09
Casp3	872.3	0.401689	0.0631082	6.36507	1.95197e-10	2.84544e-09
Fcgr2b	2690.35	-1.10836	0.17415	-6.36444	1.96e-10	2.85442e-09
Pgam1	12822.2	-0.545069	0.0856793	-6.36173	1.99497e-10	2.90258e-09
Eef2kmt	353.328	-0.510391	0.0802853	-6.35722	2.05439e-10	2.9862e-09
Pet100	308.966	-0.654136	0.102927	-6.35534	2.07967e-10	3.02007e-09
Hsd3b7	1354.41	0.459048	0.072243	6.35423	2.09477e-10	3.03911e-09
Fam195a	95.5339	-0.880008	0.138516	-6.35311	2.1101e-10	3.05554e-09
Ubfd1	660.654	0.390896	0.0615278	6.35317	2.10928e-10	3.05554e-09
Crip1	4447.17	-0.624287	0.0982925	-6.35132	2.1347e-10	3.08704e-09
Ddx49	621.481	-0.384126	0.0604805	-6.35124	2.13589e-10	3.08704e-09
Cox6c	1538	-0.519572	0.0818192	-6.35025	2.14966e-10	3.104e-09
Zfp52	376.114	0.667467	0.10513	6.34899	2.16731e-10	3.12654e-09
Zfp729a	323.731	0.536561	0.0845643	6.34501	2.22412e-10	3.20546e-09
Dad1	1246.46	-0.522832	0.0824168	-6.34375	2.24242e-10	3.2288e-09
Mtmr2	1112.97	0.338702	0.0534039	6.34227	2.26401e-10	3.2568e-09
Zfp40	124.639	0.676116	0.106638	6.34029	2.29331e-10	3.29585e-09
Atp5d	1936.76	-0.572811	0.0903535	-6.33967	2.30263e-10	3.30303e-09
Iscu	873.01	-0.462807	0.0730007	-6.33975	2.30133e-10	3.30303e-09
Dlg3	204.366	0.577308	0.091086	6.33806	2.32681e-10	3.33146e-09
Ifi204	6748.07	1.38337	0.21826	6.33818	2.32502e-10	3.33146e-09
Rps15a	7062.92	0.479531	0.0756684	6.33727	2.33872e-10	3.34538e-09
Ube2l6	3389.84	0.999211	0.157726	6.3351	2.3718e-10	3.38953e-09
Ugp2	2523.01	0.417905	0.0659696	6.33481	2.37632e-10	3.3928e-09
Gps1	1450.35	-0.406691	0.0642248	-6.3323	2.4153e-10	3.44525e-09
Gnai3	4465.03	0.319398	0.0504496	6.33104	2.43521e-10	3.4704e-09
Psma7	1928.62	-0.472442	0.0746261	-6.33078	2.43921e-10	3.47287e-09
Prmt9	472.597	0.415036	0.0655771	6.32897	2.46799e-10	3.51057e-09
Timm23	1458.65	-0.42171	0.0666416	-6.32802	2.48325e-10	3.52571e-09
Tysnd1	435.334	-0.503888	0.0796279	-6.32803	2.48304e-10	3.52571e-09
Rps19bp1	331.717	-0.61128	0.0966061	-6.32755	2.4909e-10	3.53328e-09
Cd99l2	916.583	0.353632	0.0558986	6.32632	2.5108e-10	3.55821e-09
Ms4a1	4.1777	2.55672	0.404513	6.32049	2.60738e-10	3.69165e-09
Snx1	4728.45	0.309387	0.0489777	6.3169	2.66861e-10	3.77485e-09
Cenpc1	528.628	0.510426	0.0808527	6.31304	2.73598e-10	3.86657e-09
Slc45a3	26.7607	1.58633	0.251301	6.31246	2.74632e-10	3.87759e-09
Spopl	334.508	0.48227	0.0764128	6.31137	2.7658e-10	3.90148e-09
Gm14325	356.504	0.648198	0.102709	6.311	2.77234e-10	3.90711e-09
Pfdn6	453.708	-0.600401	0.0951672	-6.3089	2.81018e-10	3.95679e-09
Orai1	775.991	-0.391685	0.0620877	-6.30858	2.81609e-10	3.96146e-09
Thbd	233.895	0.782573	0.124056	6.30825	2.82215e-10	3.96633e-09
Mogs	990.606	-0.535266	0.084861	-6.30756	2.83463e-10	3.98021e-09
Ccdc127	592.71	0.399862	0.0633968	6.30729	2.83966e-10	3.98361e-09
Imp3	455.547	-0.519027	0.0823014	-6.30641	2.85578e-10	4.00254e-09
Sp140	2474.25	1.06259	0.168546	6.30441	2.89285e-10	4.05078e-09
Them6	66.9705	-1.0049	0.159432	-6.30299	2.9196e-10	4.08451e-09
Slc25a4	3088.13	-0.322944	0.0512436	-6.30214	2.93568e-10	4.10323e-09
Smad1	409.604	0.436489	0.0692757	6.30075	2.9621e-10	4.13638e-09
Angel2	706.977	0.305054	0.0484203	6.30012	2.97415e-10	4.14941e-09
Cald1	44.2275	1.10489	0.17546	6.29708	3.03304e-10	4.22771e-09
Ddx27	776.606	-0.437384	0.0694604	-6.29688	3.03699e-10	4.22936e-09
Dync1li1	1092.91	0.358078	0.056868	6.29665	3.04145e-10	4.23172e-09
Fbxl5	930.005	0.346268	0.0550222	6.29324	3.10904e-10	4.32182e-09
Cnep1r1	794.274	0.353023	0.0561096	6.29168	3.14058e-10	4.3617e-09
Mien1	843.732	-0.439175	0.0698353	-6.28872	3.20103e-10	4.44161e-09
Engase	351.744	-0.748328	0.118998	-6.28856	3.20421e-10	4.44199e-09
F8	13.96	1.69601	0.269783	6.28654	3.2461e-10	4.49598e-09
Gas2l1	1006.43	-0.474419	0.0755	-6.28369	3.30622e-10	4.5751e-09
2310009B15Rik	65.8033	-1.04365	0.166103	-6.28316	3.31758e-10	4.58666e-09
Zkscan17	826.326	-0.554931	0.0883944	-6.2779	3.43172e-10	4.74017e-09
Mrpl20	713.228	-0.558257	0.0889619	-6.27524	3.49106e-10	4.81779e-09
Ugcg	938.47	0.656759	0.104663	6.27499	3.49649e-10	4.82093e-09
Lpxn	4844.07	0.401071	0.0639183	6.27475	3.50197e-10	4.82413e-09
Mettl1	123.086	-0.854698	0.136219	-6.27444	3.50892e-10	4.82934e-09
Manba	1549.13	0.274234	0.0437181	6.27279	3.5464e-10	4.87215e-09
Yrdc	513.853	-0.452434	0.0721255	-6.27288	3.5443e-10	4.87215e-09
Sp100	4027.22	1.09561	0.174682	6.27202	3.56386e-10	4.89174e-09
Dapk3	543.166	-0.484219	0.0772175	-6.27084	3.59102e-10	4.9246e-09
Lpgat1	1764.37	0.373015	0.0595189	6.26716	3.67692e-10	5.03788e-09
Aldh3a2	1468.48	0.25271	0.0403637	6.26081	3.82973e-10	5.24255e-09
AI506816	10.5038	-2.47766	0.396034	-6.25618	3.9451e-10	5.394e-09
Gnb1	8859.59	0.176031	0.0281375	6.25609	3.94743e-10	5.394e-09
Tsen54	218.917	-0.569864	0.0910941	-6.25577	3.9555e-10	5.4002e-09
Ddx39b	2444.83	-0.423746	0.0677396	-6.25551	3.96216e-10	5.40446e-09
Exosc4	250.88	-0.561093	0.0897679	-6.25049	4.09172e-10	5.5762e-09
Rrs1	1164.63	-0.568118	0.0909095	-6.24927	4.1238e-10	5.61491e-09
Tmem126b	286.88	0.442435	0.0708241	6.24696	4.1853e-10	5.69358e-09
Stxbp5	2101.58	0.458726	0.0734704	6.24369	4.27366e-10	5.8086e-09
Yipf4	1198.73	0.355674	0.0569707	6.24311	4.28949e-10	5.82494e-09
Rpl35	6893.85	-0.4749	0.0760729	-6.2427	4.30084e-10	5.83516e-09
Wdr18	831.5	-0.426456	0.0683508	-6.23922	4.39757e-10	5.96111e-09
Cndp2	14045.5	0.313087	0.0502089	6.23569	4.49802e-10	6.09187e-09
Mri1	186.62	-0.634509	0.101757	-6.23554	4.50225e-10	6.0922e-09
Tpgs1	361.891	-0.704039	0.112919	-6.23493	4.51983e-10	6.11058e-09
Ust	156.039	1.04555	0.16776	6.23241	4.59307e-10	6.20409e-09
Nuak1	278.415	-0.814383	0.130813	-6.22553	4.79923e-10	6.47685e-09
Rai1	417.466	-0.63989	0.102792	-6.2251	4.81256e-10	6.4891e-09
Pole4	768.603	-0.440508	0.0708134	-6.22069	4.94979e-10	6.66826e-09
Ptges2	229.146	-0.530662	0.0853652	-6.21638	5.08764e-10	6.84791e-09
AI987944	359.163	0.40256	0.0648282	6.20964	5.31075e-10	7.14192e-09
Trim28	2159.53	-0.39308	0.0633672	-6.20321	5.53219e-10	7.43318e-09
Frk	17.9086	1.60576	0.258901	6.20224	5.56655e-10	7.47278e-09
2002-09-01	5956.09	0.233721	0.0377007	6.19938	5.66877e-10	7.60332e-09
Zfp760	60.533	0.843994	0.136158	6.19865	5.69487e-10	7.63163e-09
Enoph1	460.952	-0.50537	0.081562	-6.19615	5.78614e-10	7.74714e-09
Ddhd2	797.335	0.266227	0.042999	6.19147	5.96052e-10	7.97363e-09
Chmp5	2107.48	0.284921	0.0460259	6.19045	5.9991e-10	8.01822e-09
Susd1	221.137	0.528705	0.0854172	6.18968	6.02856e-10	8.05055e-09
Zbtb33	586.95	0.46694	0.075447	6.18898	6.05563e-10	8.07964e-09
Zfp386	354.623	0.483021	0.0780851	6.18583	6.17775e-10	8.23538e-09
Fads3	169.562	-0.679246	0.109851	-6.18332	6.27679e-10	8.36012e-09
Necap2	3602.32	-0.295812	0.0478784	-6.1784	6.47529e-10	8.61699e-09
Ncs1	143.755	-0.858035	0.138899	-6.17742	6.5159e-10	8.66348e-09
Nfkbia	26163.6	-0.545308	0.0883105	-6.17489	6.62097e-10	8.79553e-09
Vbp1	981.406	0.444072	0.0719487	6.17206	6.74054e-10	8.94658e-09
Copg2	1154.16	0.287334	0.0465589	6.1714	6.76898e-10	8.97654e-09
Zfp110	601.12	0.368697	0.0597754	6.16804	6.91434e-10	9.16135e-09
Timm22	365.944	-0.484519	0.0785565	-6.16778	6.92563e-10	9.16835e-09
Mlf2	3933.34	-0.385575	0.0625741	-6.1619	7.18793e-10	9.50735e-09
Znf41-ps	970.541	0.614087	0.0996672	6.16137	7.21169e-10	9.53054e-09
G2e3	389.529	0.942487	0.152993	6.16032	7.25985e-10	9.58589e-09
Pank1	258.06	-0.625041	0.101517	-6.15698	7.41431e-10	9.78138e-09
Pgd	8206.73	-0.665287	0.108082	-6.15541	7.48855e-10	9.8708e-09
Snx13	2076.09	0.481636	0.0782589	6.15439	7.53662e-10	9.9256e-09
Myadm	12171.2	0.425912	0.0692303	6.15211	7.64599e-10	1.00508e-08
Scamp1	1125.19	0.337726	0.0548971	6.15199	7.65146e-10	1.00508e-08
Zfp780b	143.801	0.577835	0.0939257	6.15205	7.64891e-10	1.00508e-08
Asb3	300.032	0.41393	0.0672924	6.15122	7.68907e-10	1.00916e-08
Slc41a2	1299.73	0.435656	0.0708377	6.15006	7.74517e-10	1.01565e-08
Paqr9	4.20824	3.09698	0.503722	6.14819	7.83719e-10	1.02683e-08
Polr3e	530.509	-0.395818	0.0643991	-6.14632	7.93011e-10	1.03812e-08
Ly6a	642.091	2.00353	0.326058	6.14472	8.01047e-10	1.04774e-08
Cnpy2	1090.35	-0.39349	0.0640422	-6.14422	8.03565e-10	1.04966e-08
Lipg	296.419	2.37106	0.385904	6.14416	8.03891e-10	1.04966e-08
Mterf2	6.24138	2.18735	0.356134	6.14193	8.15245e-10	1.06358e-08
Nmt2	606.127	0.319548	0.05204	6.14043	8.22995e-10	1.07277e-08
Kras	1128.68	0.442385	0.0720577	6.13931	8.28783e-10	1.0794e-08
Matn2	109.681	1.06876	0.174108	6.13845	8.33328e-10	1.08439e-08
Frat1	47.013	-1.1733	0.191146	-6.13822	8.345e-10	1.08499e-08
Fau	10891.3	-0.546215	0.0889891	-6.13799	8.35708e-10	1.08564e-08
Cpeb3	344.888	0.609844	0.0993761	6.13672	8.42406e-10	1.09341e-08
Chp1	2138.73	0.242156	0.0394667	6.13572	8.47766e-10	1.09943e-08
Ubxn7	512.768	0.432737	0.0705339	6.13517	8.50697e-10	1.1023e-08
Spdl1	1039.65	1.10793	0.180617	6.13412	8.56303e-10	1.10862e-08
Edrf1	251.351	0.375905	0.0613385	6.12837	8.87817e-10	1.14845e-08
Coa3	683.187	-0.493407	0.0805384	-6.12635	8.99166e-10	1.16215e-08
Mrpl43	669.01	-0.47579	0.077667	-6.12603	9.00988e-10	1.16352e-08
Ybx1	10346.6	-0.325412	0.0531308	-6.12472	9.0844e-10	1.17215e-08
Csnk2a1	2079.7	0.261793	0.0427459	6.12441	9.10218e-10	1.17345e-08
Dcun1d1	823.916	0.355833	0.0581081	6.12363	9.14651e-10	1.17817e-08
Fam53a	316.228	-0.476971	0.0778971	-6.12308	9.17815e-10	1.18125e-08
Twf2	1665.81	-0.378881	0.0618896	-6.12188	9.24764e-10	1.18919e-08
0610010F05Rik	766.352	0.455475	0.0744105	6.12111	9.29285e-10	1.194e-08
Suds3	1404.27	-0.333149	0.0544363	-6.11997	9.3593e-10	1.20153e-08
Scrib	1000	-0.388828	0.063556	-6.11788	9.48297e-10	1.21638e-08
Zfp62	950.235	0.52262	0.0854399	6.11681	9.54646e-10	1.2235e-08
Oxr1	2197.37	0.35993	0.0588608	6.11493	9.65972e-10	1.23698e-08
Hs3st1	28.61	-2.31712	0.379124	-6.11177	9.8533e-10	1.26071e-08
Zbtb22	917.443	-0.332833	0.0544611	-6.11138	9.87729e-10	1.26272e-08
Cd5	38.4097	1.05303	0.172354	6.1097	9.98156e-10	1.27499e-08
Lilra6	568.827	0.763167	0.124939	6.10831	1.00689e-09	1.284e-08
Rxra	1132.04	-0.504091	0.0825241	-6.10841	1.00628e-09	1.284e-08
Cnot7	946.707	0.302201	0.0494784	6.10773	1.01056e-09	1.28667e-08
Gm6654	21.8339	-2.44511	0.400331	-6.10772	1.01067e-09	1.28667e-08
Mtpn	13723.7	0.331728	0.0543144	6.10756	1.01167e-09	1.28687e-08
Larp4b	3214.25	0.331131	0.0542179	6.10741	1.01262e-09	1.287e-08
Slc39a8	399.333	0.813645	0.133252	6.10608	1.02108e-09	1.2956e-08
Telo2	225.848	-0.540698	0.0885501	-6.10612	1.02083e-09	1.2956e-08
Rce1	462.256	-0.431544	0.0707004	-6.10385	1.03546e-09	1.31276e-08
Irf7	4457.04	1.95814	0.320813	6.10369	1.0365e-09	1.31298e-08
Npy	2432.99	0.990307	0.162292	6.102	1.04752e-09	1.32585e-08
Brcc3	614.941	0.40738	0.0667684	6.10139	1.05148e-09	1.32866e-08
Dnm1	11.7196	1.57452	0.258056	6.10145	1.05113e-09	1.32866e-08
Oas3	4942.24	1.59059	0.260701	6.1012	1.05272e-09	1.32913e-08
Ube2w	609.19	0.429164	0.0703649	6.09912	1.06655e-09	1.34548e-08
Hnrnpab	6220.89	-0.360847	0.0591959	-6.09581	1.08883e-09	1.37132e-08
Psmc4	1658.63	-0.400362	0.0656779	-6.09585	1.08861e-09	1.37132e-08
Lemd2	927.828	-0.38987	0.063964	-6.09515	1.09335e-09	1.37588e-08
Pgls	1197.52	-0.501257	0.0822658	-6.09314	1.10719e-09	1.39214e-08
Npdc1	70.9733	1.11913	0.183691	6.09246	1.11187e-09	1.39573e-08
Snrpd3	821.243	-0.498305	0.0817887	-6.09259	1.11097e-09	1.39573e-08
Srxn1	4821.11	-0.713058	0.117045	-6.09219	1.11373e-09	1.39692e-08
Haus6	289.325	0.707473	0.116183	6.0893	1.13403e-09	1.42121e-08
Mylip	2157.27	-0.65489	0.107561	-6.08854	1.13945e-09	1.42684e-08
Ndufb8	1524.49	-0.561064	0.092158	-6.08807	1.1428e-09	1.42869e-08
Pam	1768.91	0.36232	0.0595122	6.08816	1.14217e-09	1.42869e-08
G6pc3	429.68	-0.612054	0.100568	-6.08595	1.15804e-09	1.44587e-08
Gtpbp3	275.516	-0.445357	0.0731786	-6.08589	1.15844e-09	1.44587e-08
Atl3	3667.3	0.555818	0.0913322	6.08567	1.16005e-09	1.4467e-08
Zfp771	168.563	-0.824149	0.13544	-6.08498	1.16505e-09	1.45175e-08
Cox14	535.861	-0.546197	0.0897649	-6.08476	1.16668e-09	1.4526e-08
Crebrf	1202.77	0.579751	0.095282	6.08458	1.16795e-09	1.453e-08
Ddx54	1777.64	-0.428479	0.0704455	-6.08243	1.18376e-09	1.47147e-08
Ten1	617.135	-0.452974	0.0744904	-6.08098	1.19451e-09	1.48362e-08
Cluh	1674.75	-0.432412	0.0711159	-6.08039	1.1989e-09	1.48786e-08
Ifih1	3991.97	1.14287	0.188044	6.07769	1.21925e-09	1.51067e-08
Ptp4a3	306.174	-0.754027	0.124063	-6.07778	1.21859e-09	1.51067e-08
Tm2d3	366.976	-0.499865	0.0822732	-6.07567	1.23468e-09	1.52855e-08
Tbrg4	689.308	-0.414105	0.0681872	-6.07306	1.25492e-09	1.55234e-08
Slc25a10	1181.01	-0.464172	0.076504	-6.06729	1.30088e-09	1.60659e-08
Trappc8	2344.38	0.40878	0.0673744	6.0673	1.3008e-09	1.60659e-08
Dus1l	531.041	-0.366596	0.0604341	-6.06604	1.31104e-09	1.61783e-08
Wdr26	7847.28	0.358416	0.0590954	6.06504	1.31918e-09	1.62656e-08
Cav2	2699.52	0.661197	0.109069	6.0622	1.34271e-09	1.65424e-08
Phf20l1	1012.93	0.544893	0.0899007	6.06105	1.35236e-09	1.66345e-08
Tmcc2	252.925	-0.606181	0.100012	-6.06107	1.35222e-09	1.66345e-08
Kti12	255.726	-0.582832	0.0962108	-6.05786	1.37943e-09	1.69538e-08
Ldlrad3	239.692	-0.778751	0.128557	-6.05762	1.38154e-09	1.6966e-08
St3gal3	455.838	-0.584434	0.0964847	-6.05728	1.38445e-09	1.69882e-08
Idi1	2586.09	1.15444	0.190639	6.05564	1.39857e-09	1.71477e-08
Kdm4c	523.51	0.366573	0.0605469	6.05437	1.40967e-09	1.72698e-08
Naa10	314.256	-0.6121	0.101128	-6.05271	1.42426e-09	1.74347e-08
Manea	791.367	0.531854	0.0879314	6.04851	1.46192e-09	1.78813e-08
Bcor	1729.5	-0.550827	0.0912066	-6.03933	1.54757e-09	1.89137e-08
2310011J03Rik	899.095	-0.404187	0.0669479	-6.03733	1.56685e-09	1.91236e-08
Dhrs1	1474.98	0.455686	0.0754786	6.03729	1.56725e-09	1.91236e-08
Rabgap1	1205.05	0.352977	0.0584684	6.03705	1.56958e-09	1.91369e-08
Pten	2338.28	0.350516	0.0580655	6.03657	1.57429e-09	1.91789e-08
Zfp54	54.2472	0.832223	0.137881	6.03579	1.58184e-09	1.92556e-08
Stk11	1882.04	-0.340188	0.0563637	-6.03558	1.5839e-09	1.92654e-08
Alas1	4264.86	-0.869945	0.144181	-6.03372	1.60226e-09	1.94732e-08
Rpl13	12647.7	-0.459952	0.0762431	-6.0327	1.61241e-09	1.95809e-08
5730455P16Rik	362.104	0.449589	0.0745323	6.03213	1.61812e-09	1.96347e-08
Lztr1	1251.84	-0.259177	0.0429731	-6.03115	1.628e-09	1.97345e-08
Wdsub1	195.463	-0.664587	0.110194	-6.03105	1.62893e-09	1.97345e-08
Bcat2	1478.12	-0.417589	0.0692586	-6.02942	1.64547e-09	1.99191e-08
Pou2af1	2.08009	3.14387	0.521466	6.02891	1.65072e-09	1.99668e-08
Trim30d	1400.52	1.39502	0.231435	6.02772	1.66292e-09	2.00985e-08
Mctp1	1571.64	0.428356	0.0710758	6.02674	1.67295e-09	2.02037e-08
Rbm5	1546.42	0.314598	0.0522038	6.02634	1.67717e-09	2.02227e-08
Txndc11	539.289	-0.433882	0.0719962	-6.02645	1.67598e-09	2.02227e-08
Tpt1	56369	0.427108	0.0709393	6.02075	1.73607e-09	2.09164e-08
Med25	631.657	-0.500518	0.0831369	-6.02041	1.73978e-09	2.09446e-08
Il27ra	84.2003	-1.3858	0.230234	-6.01907	1.75419e-09	2.11014e-08
P2ry6	4770.3	-0.4455	0.0740185	-6.01877	1.75749e-09	2.11102e-08
Trpv2	4115.44	0.317417	0.052738	6.01875	1.75768e-09	2.11102e-08
Gm17821	14.5502	2.37287	0.394274	6.01831	1.76243e-09	2.11506e-08
Timm10	230.094	-0.631473	0.10497	-6.01574	1.7907e-09	2.14729e-08
Tmem30a	3966.56	0.314403	0.0522718	6.01478	1.80135e-09	2.15837e-08
Ube4a	1356.3	0.422316	0.0702157	6.01455	1.80389e-09	2.15972e-08
Dcps	379.175	-0.398275	0.0662372	-6.01287	1.82269e-09	2.17958e-08
Fam122a	360.643	-0.495549	0.0824155	-6.01281	1.82333e-09	2.17958e-08
Dpcd	296.371	-0.517795	0.0861286	-6.01188	1.83384e-09	2.19043e-08
Lysmd3	345.941	0.593266	0.0987151	6.00988	1.85657e-09	2.21476e-08
Ndufa3	694.133	-0.657835	0.10946	-6.00984	1.85711e-09	2.21476e-08
Zfp362	417.247	-0.438508	0.0729798	-6.00861	1.87117e-09	2.22979e-08
Rprd2	714.529	0.381979	0.0635938	6.00655	1.89516e-09	2.25662e-08
Rptor	2477.51	0.428331	0.0713139	6.00628	1.89831e-09	2.2586e-08
Mpv17l	95.9934	0.663155	0.110438	6.00478	1.9159e-09	2.27599e-08
Mrpl54	476.349	-0.598889	0.0997337	-6.00488	1.91478e-09	2.27599e-08
Mvd	631.345	0.849484	0.141479	6.00432	1.92135e-09	2.28069e-08
Ranbp10	1538.3	0.407729	0.0679279	6.00238	1.94445e-09	2.30631e-08
Thap6	540.565	0.642696	0.107084	6.00181	1.95127e-09	2.31261e-08
Erlin1	1471.96	0.321125	0.0535075	6.00151	1.95492e-09	2.31514e-08
Grb2	7409.63	-0.248607	0.0414411	-5.99905	1.9847e-09	2.34858e-08
Scoc	439.941	0.466926	0.0778693	5.99628	2.01886e-09	2.38716e-08
Adrm1	1588.81	-0.391385	0.0652726	-5.99616	2.02043e-09	2.38716e-08
Cebpa	2017.45	-0.836538	0.139624	-5.99138	2.08071e-09	2.45649e-08
Atxn3	1799.83	0.387321	0.0646493	5.9911	2.08424e-09	2.45876e-08
Polr2i	189.568	-0.668965	0.11175	-5.98625	2.14731e-09	2.5312e-08
Phf11d	721.834	1.65704	0.276829	5.98579	2.15344e-09	2.53647e-08
Oaz1	4203.77	-0.636828	0.106396	-5.98546	2.15781e-09	2.53966e-08
Dexi	190.45	-0.699268	0.116854	-5.9841	2.1759e-09	2.55899e-08
Trmt112	1164.06	-0.445103	0.0743868	-5.98363	2.1822e-09	2.56442e-08
Fem1a	838.303	-0.364748	0.0610007	-5.97941	2.23953e-09	2.62977e-08
Snx14	1022.1	0.313657	0.0524599	5.97898	2.24539e-09	2.63462e-08
Krcc1	1612.28	0.42248	0.0706691	5.97828	2.25501e-09	2.64388e-08
Smco4	94.1058	-0.822967	0.137663	-5.97813	2.25713e-09	2.64434e-08
Raet1d	157.792	1.16445	0.194832	5.9767	2.27704e-09	2.66561e-08
Hsh2d	10.0007	2.40435	0.40233	5.97607	2.28588e-09	2.67187e-08
Tcn2	2051.16	0.607822	0.101708	5.97615	2.28478e-09	2.67187e-08
Rps15	9423.31	-0.527831	0.0883301	-5.97567	2.29147e-09	2.67636e-08
Ddx19b	566.001	0.418905	0.0701277	5.97345	2.32283e-09	2.71091e-08
Rabggtb	654.891	0.332816	0.0557414	5.97072	2.36212e-09	2.75467e-08
Ski	3021.44	-0.314269	0.0526552	-5.96843	2.39544e-09	2.79139e-08
Agpat4	533.293	0.411143	0.0689073	5.96661	2.42227e-09	2.8205e-08
Thop1	347.935	-0.530913	0.0890114	-5.96454	2.45319e-09	2.85433e-08
Trib3	199.783	1.1148	0.186962	5.96269	2.48117e-09	2.8847e-08
Rpl18	7120.44	-0.513282	0.0861059	-5.96105	2.50619e-09	2.91157e-08
Atp6v0b	6613.17	-0.366229	0.0614938	-5.95555	2.59194e-09	3.00889e-08
Ctdp1	720.801	-0.310798	0.0521874	-5.95541	2.59415e-09	3.00917e-08
Susd3	931.988	-0.47664	0.0800881	-5.95144	2.65787e-09	3.08075e-08
Endog	52.239	-1.14894	0.193077	-5.95069	2.67017e-09	3.09266e-08
Kantr	180.888	0.63035	0.105945	5.9498	2.68466e-09	3.10709e-08
Zfp455	89.6691	0.750823	0.126221	5.94848	2.70638e-09	3.12985e-08
Exoc3l	10.1043	1.56081	0.262546	5.94489	2.76638e-09	3.19199e-08
Sgsm2	226.123	-0.626422	0.10537	-5.94496	2.76519e-09	3.19199e-08
Ttc7	2557.39	-0.350908	0.0590253	-5.94505	2.7638e-09	3.19199e-08
L3mbtl3	172.273	0.58057	0.097701	5.94232	2.81018e-09	3.24009e-08
Fam72a	81.9695	1.09382	0.18419	5.93854	2.87572e-09	3.31315e-08
Tubb6	3005.48	-0.714039	0.12039	-5.93104	3.01021e-09	3.46548e-08
Wsb1	3480.58	0.41995	0.0708283	5.92912	3.04559e-09	3.50358e-08
Acadvl	1182.78	-0.3259	0.0549831	-5.92727	3.08005e-09	3.54055e-08
Retnlg	6.72789	3.08075	0.51991	5.92556	3.11244e-09	3.5751e-08
Ip6k1	2474.84	-0.377485	0.0637097	-5.92508	3.12138e-09	3.58267e-08
Mfsd9	102.684	0.606289	0.102362	5.92297	3.16177e-09	3.6263e-08
Ddx41	1165.51	-0.265868	0.0449002	-5.92131	3.19384e-09	3.66034e-08
Acot9	1371.99	0.31926	0.053923	5.92066	3.20653e-09	3.67212e-08
Pigg	401.112	0.515442	0.0870604	5.92051	3.20946e-09	3.67273e-08
Parg	654.282	0.324837	0.0548722	5.91989	3.22165e-09	3.68392e-08
Stk16	560.744	-0.367999	0.0621692	-5.91931	3.23299e-09	3.69136e-08
Tle4	1219.44	0.34266	0.0578877	5.91938	3.23158e-09	3.69136e-08
Icam2	119.495	0.776409	0.131207	5.91744	3.26984e-09	3.73064e-08
Napg	1360.51	0.324547	0.0548605	5.91585	3.30168e-09	3.76416e-08
Armcx3	1606.49	0.480251	0.0811975	5.9146	3.32676e-09	3.78992e-08
Slc37a4	292.509	-0.490418	0.082941	-5.91285	3.36236e-09	3.82763e-08
Tlk1	2371.74	0.286093	0.0483986	5.91117	3.39682e-09	3.86159e-08
Tsen34	770.583	-0.44721	0.0756553	-5.91115	3.39725e-09	3.86159e-08
Set	3866.39	-0.45695	0.0773514	-5.90746	3.47427e-09	3.94621e-08
Fli1	1170.07	0.412141	0.0697787	5.9064	3.49657e-09	3.96858e-08
Eno1b	6510.3	-0.938133	0.158851	-5.90573	3.51098e-09	3.98198e-08
Adgrl2	1633.83	0.52853	0.0895217	5.90393	3.54935e-09	4.01953e-08
Gpcpd1	1003.46	0.571491	0.0967972	5.904	3.5479e-09	4.01953e-08
Pdha1	1923.06	0.315159	0.0533997	5.90189	3.59358e-09	4.0666e-08
Mrps21	617.964	-0.553455	0.0937976	-5.90052	3.62348e-09	4.0974e-08
Dgkz	3330.59	-0.331973	0.0562701	-5.89964	3.64297e-09	4.11639e-08
Galnt2	3323.27	-0.285764	0.0484416	-5.89916	3.65362e-09	4.12538e-08
Cd320	126.351	-1.01189	0.171572	-5.89776	3.68474e-09	4.15744e-08
Faap100	407.636	-0.429613	0.0728608	-5.89636	3.71615e-09	4.18979e-08
Vasp	4058.28	-0.526979	0.0893935	-5.89505	3.74572e-09	4.22002e-08
Ifngr1	5546.8	-0.41308	0.0700755	-5.89479	3.75165e-09	4.22047e-08
Lig4	126.015	0.574077	0.0973865	5.89484	3.75055e-09	4.22047e-08
Bysl	323.147	-0.555011	0.0941639	-5.8941	3.76737e-09	4.23503e-08
H2-T24	984.072	1.38196	0.23449	5.89349	3.78127e-09	4.24753e-08
Cfb	99.8082	2.01305	0.341609	5.89286	3.7957e-09	4.26061e-08
Nob1	354.165	-0.539403	0.0915436	-5.89231	3.80837e-09	4.27169e-08
Cwf19l2	507.794	0.466307	0.0791799	5.8892	3.88061e-09	4.34836e-08
Rptoros	25.2768	1.57886	0.268097	5.88913	3.88242e-09	4.34836e-08
Tmx3	2309.04	0.429751	0.0730103	5.88617	3.95246e-09	4.42357e-08
Lgals9	4286.1	0.93769	0.159351	5.88444	3.99393e-09	4.46671e-08
Fam96b	433.644	-0.568986	0.0967092	-5.88347	4.01749e-09	4.48977e-08
Gja1	294.684	1.3298	0.226057	5.88259	4.03901e-09	4.51052e-08
Ift52	772.771	0.373179	0.0634525	5.88123	4.07222e-09	4.54428e-08
Tcf19	252.61	-1.32563	0.225423	-5.88062	4.08737e-09	4.55786e-08
Pla2g7	1072.35	-1.52948	0.260155	-5.87909	4.1252e-09	4.59669e-08
Spg20	910.348	0.313518	0.0533704	5.87438	4.24437e-09	4.72604e-08
Exosc7	284.1	-0.4729	0.0805222	-5.87291	4.28211e-09	4.76458e-08
Lyar	319.342	-0.540141	0.0920042	-5.87082	4.33632e-09	4.82139e-08
Epb41l1	2560.81	0.356963	0.0608115	5.86999	4.35833e-09	4.84234e-08
Lage3	425.063	-0.424593	0.0723676	-5.86717	4.43288e-09	4.91801e-08
Mrps17	500.774	-0.383529	0.065368	-5.86724	4.43114e-09	4.91801e-08
Csdc2	5.06298	2.09712	0.35744	5.86703	4.4366e-09	4.91857e-08
Gm5148	107.463	-2.40715	0.410408	-5.86525	4.4845e-09	4.96807e-08
Tnfrsf1b	24574.5	-0.608454	0.103753	-5.86446	4.50609e-09	4.98837e-08
Fam162a	374.6	-0.83724	0.14279	-5.86343	4.53407e-09	5.01571e-08
Ndufv1	892.102	-0.345915	0.0589973	-5.86323	4.53944e-09	5.01802e-08
Fam101b	3.2889	2.43903	0.416038	5.86252	4.55907e-09	5.03565e-08
Zfp758	197.448	0.693178	0.118241	5.86241	4.56198e-09	5.03565e-08
Bzrap1	81.3278	1.33125	0.2271	5.86197	4.57401e-09	5.04528e-08
Crispld2	1.79249	2.87746	0.490998	5.86042	4.61702e-09	5.08905e-08
Exo5	294.261	0.467899	0.0798425	5.86027	4.6212e-09	5.08998e-08
Bad	535.124	-0.437402	0.0746415	-5.86004	4.6276e-09	5.09336e-08
Mrps12	290.805	-0.619037	0.105674	-5.858	4.68465e-09	5.15244e-08
AI662270	1899.03	-0.355098	0.0606198	-5.85779	4.69076e-09	5.15545e-08
Esd	7766.47	-0.770539	0.131556	-5.8571	4.71011e-09	5.173e-08
Oasl2	6120.98	1.41283	0.241343	5.85406	4.79713e-09	5.26478e-08
Arhgap25	3843.13	-0.815273	0.139276	-5.85367	4.80853e-09	5.26972e-08
Erlec1	635.445	0.386896	0.0660943	5.8537	4.8076e-09	5.26972e-08
Slc35e2	222.327	0.491956	0.084045	5.85348	4.81388e-09	5.2718e-08
Gm4951	159.86	2.22039	0.379629	5.84884	4.95007e-09	5.41706e-08
Rbm41	284.449	0.605361	0.103507	5.84849	4.96052e-09	5.42462e-08
Nolc1	912.918	-0.460019	0.0786884	-5.84608	5.03291e-09	5.49984e-08
Clec4a3	1350.3	0.761497	0.130351	5.84188	5.16154e-09	5.63637e-08
Rnf169	727.715	0.409922	0.070195	5.83976	5.2277e-09	5.70455e-08
Dnajc19	441.128	-0.496982	0.0851382	-5.83735	5.3037e-09	5.78335e-08
Tars2	419.034	-0.432225	0.0740508	-5.83687	5.31915e-09	5.79605e-08
Dcaf6	543.391	0.433251	0.0742742	5.83313	5.43975e-09	5.92324e-08
Cped1	102.494	0.994865	0.170586	5.83204	5.47546e-09	5.95788e-08
Aurkaip1	951.239	-0.442124	0.0758364	-5.82996	5.54394e-09	6.02809e-08
Egln3	101.143	-1.49889	0.257136	-5.82919	5.56954e-09	6.05163e-08
Agpat2	648.084	-0.460582	0.079019	-5.82876	5.58418e-09	6.06322e-08
Zfp493	38.9087	0.795687	0.136631	5.82361	5.75913e-09	6.24874e-08
Clip1	3586.04	0.357029	0.0613221	5.82219	5.80807e-09	6.29737e-08
Zfp697	16.9872	1.72115	0.295828	5.81809	5.95222e-09	6.44908e-08
Ccl8	72.9752	2.06091	0.354237	5.81788	5.95982e-09	6.45274e-08
Cbr3	235.386	-0.871953	0.149892	-5.8172	5.98408e-09	6.47442e-08
Snhg8	91.9602	-0.8249	0.141862	-5.81482	6.0699e-09	6.56263e-08
Endov	186.095	-0.546736	0.0940475	-5.8134	6.12149e-09	6.61372e-08
Rhobtb3	11.9279	1.8772	0.323047	5.81093	6.2128e-09	6.70763e-08
Sirpb1b	100.86	1.12873	0.194266	5.81025	6.23811e-09	6.7302e-08
BC003965	280.778	-0.469474	0.0808051	-5.80995	6.24919e-09	6.73739e-08
Car5b	206.195	0.745095	0.128277	5.8085	6.30369e-09	6.79135e-08
Ctu2	544.853	-0.647809	0.111592	-5.80515	6.43092e-09	6.92355e-08
Grpel1	996.16	-0.40636	0.070019	-5.80356	6.49217e-09	6.98457e-08
Ptafr	9156.7	0.529716	0.0912795	5.80323	6.50493e-09	6.99337e-08
Atf6	3932.07	0.402476	0.0693855	5.80057	6.60882e-09	7.10007e-08
Ubtf	2465.88	-0.255448	0.0440582	-5.79797	6.71219e-09	7.20606e-08
Guk1	425.174	-0.462167	0.0797158	-5.79768	6.72369e-09	7.21333e-08
Gm14326	236.562	0.592818	0.102258	5.7973	6.73898e-09	7.22466e-08
Herc3	439.647	0.527226	0.0909579	5.79637	6.7765e-09	7.25979e-08
Pls3	1113.92	0.731762	0.126311	5.79334	6.89988e-09	7.38679e-08
Extl3	1518.62	-0.563475	0.0972765	-5.79251	6.93428e-09	7.41842e-08
Gda	589.296	0.712271	0.122978	5.79185	6.96152e-09	7.44235e-08
Vps72	668.62	-0.372745	0.0643651	-5.7911	6.99268e-09	7.47043e-08
Mecr	370.598	-0.496667	0.0857742	-5.79041	7.02162e-09	7.49611e-08
AI413582	911.312	-0.526471	0.0909581	-5.78806	7.1204e-09	7.58996e-08
Eps15	2990.91	0.336639	0.0581622	5.78794	7.12561e-09	7.58996e-08
St3gal5	2615.58	0.469206	0.0810674	5.78785	7.12941e-09	7.58996e-08
Zdhhc8	461.66	-0.434992	0.0751559	-5.78785	7.12914e-09	7.58996e-08
Rufy3	1999.51	0.401441	0.069399	5.78454	7.27128e-09	7.73561e-08
Pmm2	1005.23	0.243155	0.0420489	5.78267	7.35244e-09	7.81651e-08
Slc7a6	247.21	-0.753257	0.130266	-5.78244	7.36245e-09	7.82171e-08
Tmem114	10.7556	2.09001	0.361561	5.78052	7.44687e-09	7.90589e-08
Polr2m	2037.71	-0.210523	0.0364228	-5.77999	7.47038e-09	7.92535e-08
Pramef8	497.25	0.352119	0.0609524	5.77695	7.60665e-09	8.06432e-08
Trim34a	932.937	1.05378	0.182451	5.77565	7.66551e-09	8.12108e-08
Yme1l1	2616.93	0.350854	0.0607516	5.77523	7.68476e-09	8.13583e-08
Cbarp	53.2169	-0.957336	0.165795	-5.77423	7.73077e-09	8.17887e-08
B2m	61011.3	0.582398	0.100867	5.7739	7.74562e-09	8.18891e-08
Smap2	2560.18	-0.581968	0.100822	-5.77222	7.82316e-09	8.26518e-08
Pgm5	65.4283	-1.22649	0.212508	-5.77148	7.85795e-09	8.29619e-08
Fdft1	1011.46	0.890016	0.154222	5.77099	7.88074e-09	8.31451e-08
F2rl2	46.296	-1.50555	0.260906	-5.77049	7.90436e-09	8.33368e-08
Zbtb21	1092.38	0.461925	0.080055	5.77009	7.92299e-09	8.34756e-08
Rag1	1.75342	2.95328	0.512331	5.76441	8.19464e-09	8.6278e-08
Myl12a	6181.06	-0.333827	0.0579245	-5.76314	8.25609e-09	8.68652e-08
Btbd2	659.373	-0.351264	0.061017	-5.75683	8.57098e-09	9.01162e-08
Emc10	1626.85	-0.430591	0.0748173	-5.75524	8.65197e-09	9.09052e-08
Slc38a2	3659.41	0.647055	0.112437	5.75483	8.67293e-09	9.10627e-08
Prdm4	719.679	0.328266	0.0570433	5.75468	8.68078e-09	9.10826e-08
Akr7a5	299.642	-0.606344	0.105431	-5.75111	8.86569e-09	9.2959e-08
Prdx5	3052	-0.505916	0.0879801	-5.75035	8.90603e-09	9.33179e-08
Smn1	284.935	-0.500693	0.0870738	-5.75022	8.91278e-09	9.33246e-08
1110065P20Rik	96.1903	-0.812268	0.141265	-5.74998	8.92558e-09	9.33307e-08
Dlg5	8.78408	2.04957	0.356442	5.75009	8.91974e-09	9.33307e-08
Kdm2b	1098.24	-0.345923	0.060168	-5.74929	8.96212e-09	9.36486e-08
Gstm2	50.5625	1.67535	0.291414	5.74904	8.97529e-09	9.37221e-08
Nt5m	168.212	-0.496379	0.0864125	-5.7443	9.23006e-09	9.63167e-08
Mfsd1	7238.44	0.208678	0.0363299	5.74398	9.24788e-09	9.64367e-08
Ciapin1	544.796	-0.427282	0.0744021	-5.74287	9.30831e-09	9.70007e-08
Arl8b	5642.47	0.378512	0.0659129	5.74261	9.32303e-09	9.70879e-08
Gart	1141.26	-0.435226	0.0758014	-5.74166	9.37538e-09	9.75665e-08
Stk4	4415.95	0.336842	0.058678	5.74052	9.43889e-09	9.81606e-08
Pmepa1	52.4078	-2.2716	0.395846	-5.73859	9.54707e-09	9.92181e-08
Alad	184.081	-0.603231	0.105201	-5.7341	9.80298e-09	1.01808e-07
Mt2	440.282	-2.30183	0.401794	-5.72887	1.011e-08	1.04925e-07
Gm5523	8.87573	-2.73009	0.47661	-5.72815	1.01532e-08	1.05303e-07
Eif4b	7716.31	0.214993	0.0375353	5.72777	1.01761e-08	1.05469e-07
Atp6v1h	2945.76	0.353655	0.0617565	5.7266	1.02465e-08	1.06126e-07
Wipf2	576.461	0.385783	0.0673744	5.72595	1.02855e-08	1.06457e-07
Arl10	192.694	-0.572046	0.0999641	-5.72251	1.04963e-08	1.08419e-07
Impdh2	1376.59	-0.394045	0.0688583	-5.72254	1.04941e-08	1.08419e-07
Tnks2	2951.41	0.321284	0.0561438	5.72253	1.04949e-08	1.08419e-07
Siglecg	6.6624	2.39544	0.418772	5.72015	1.06433e-08	1.09863e-07
Lss	977.523	0.861003	0.150541	5.71938	1.06913e-08	1.10284e-07
Edem1	8341.18	0.341168	0.0596551	5.71901	1.07149e-08	1.10453e-07
Ifit2	17244.3	2.15145	0.376279	5.7177	1.07973e-08	1.11228e-07
Rrp15	281.139	-0.625009	0.10932	-5.71722	1.0828e-08	1.11469e-07
Cdk9	2175.14	-0.399179	0.0698264	-5.71673	1.08592e-08	1.11715e-07
Vegfa	1347.45	-1.40988	0.246657	-5.71595	1.0909e-08	1.12151e-07
Rad23a	1262.17	-0.33604	0.0588024	-5.71473	1.09877e-08	1.12885e-07
Pi16	3.08138	2.59213	0.453662	5.7138	1.10483e-08	1.13431e-07
Zfp260	539.843	0.338029	0.0591662	5.71321	1.10866e-08	1.13747e-07
Lars	1239.21	0.274251	0.0480106	5.71231	1.11456e-08	1.14276e-07
Ppa1	369.823	-0.718081	0.125715	-5.71199	1.11661e-08	1.1441e-07
Lancl2	1065.44	0.507313	0.0888326	5.71089	1.12385e-08	1.15074e-07
Rhoc	2686.28	-0.772464	0.135272	-5.71045	1.12677e-08	1.15296e-07
Ino80d	1201.8	0.654137	0.114582	5.7089	1.13709e-08	1.16274e-07
Agpat3	1274.17	-0.398061	0.0697528	-5.70675	1.15157e-08	1.1761e-07
Grhpr	128.362	-0.823667	0.144333	-5.70673	1.15169e-08	1.1761e-07
Nf2	2530.32	0.360638	0.0631969	5.70658	1.15268e-08	1.17632e-07
Ssu72	1903.45	-0.33341	0.0584394	-5.70522	1.16192e-08	1.18496e-07
Ldah	1091.25	0.292378	0.0512492	5.70501	1.16334e-08	1.18562e-07
Lima1	1894.69	0.488442	0.0856486	5.70286	1.17811e-08	1.19987e-07
Tmem259	1901.59	-0.387921	0.0680374	-5.7016	1.18691e-08	1.20802e-07
Atp6v0e	4548.78	-0.338286	0.059361	-5.69879	1.2066e-08	1.22724e-07
Slc1a4	47.1825	1.21278	0.21285	5.69783	1.21345e-08	1.23339e-07
Nle1	149.86	-0.730093	0.128156	-5.6969	1.22009e-08	1.23932e-07
1810009A15Rik	413.218	-0.464075	0.0815112	-5.69339	1.24543e-08	1.26422e-07
Mydgf	1143.94	-0.378904	0.066601	-5.68917	1.27657e-08	1.2941e-07
Rplp2	6670.99	-0.539918	0.0949014	-5.68926	1.27594e-08	1.2941e-07
0610011F06Rik	65.3985	-0.91489	0.160822	-5.68883	1.2791e-08	1.29581e-07
2310039H08Rik	55.3989	-0.939447	0.165142	-5.68872	1.27998e-08	1.29584e-07
Abcc1	3770.94	-0.529893	0.0931625	-5.68783	1.28662e-08	1.29998e-07
Mtx1	531.665	-0.362408	0.0637149	-5.68795	1.2857e-08	1.29998e-07
Ppp5c	1183.7	-0.276072	0.0485368	-5.6879	1.28613e-08	1.29998e-07
Lpcat2	913.382	-0.906357	0.159397	-5.68615	1.29932e-08	1.31194e-07
Mocos	3342.83	0.37034	0.0651446	5.68489	1.30896e-08	1.32081e-07
2510002D24Rik	85.2271	-0.685256	0.120543	-5.68474	1.31013e-08	1.32111e-07
Adck5	238.63	-0.615725	0.108355	-5.68248	1.32755e-08	1.3378e-07
Anxa7	6132.49	0.279186	0.0491425	5.68114	1.33797e-08	1.34675e-07
Atl2	772.616	0.343032	0.0603828	5.68096	1.33941e-08	1.34675e-07
Brip1os	1642.14	0.395911	0.0696907	5.68096	1.33937e-08	1.34675e-07
Eif2a	1359.47	0.29609	0.0521203	5.68089	1.33996e-08	1.34675e-07
Imp4	1011.06	-0.390295	0.0687241	-5.67917	1.35353e-08	1.35949e-07
Colgalt1	7009.49	-0.39752	0.0700107	-5.67799	1.36286e-08	1.36796e-07
Wbscr16	261.212	-0.533987	0.09406	-5.67709	1.37006e-08	1.37429e-07
Adss	1884.84	0.385827	0.0679684	5.67657	1.37423e-08	1.37757e-07
Eif2s3x	3250.99	0.281711	0.0496307	5.67615	1.37759e-08	1.38003e-07
Gm20939	52.438	0.833504	0.146875	5.67494	1.38739e-08	1.38803e-07
Tprkb	406.565	0.403199	0.071048	5.67502	1.3867e-08	1.38803e-07
Vps50	1014.26	0.316697	0.0558385	5.67166	1.41424e-08	1.41396e-07
Ugdh	2045.23	0.302494	0.0533395	5.67111	1.41879e-08	1.41758e-07
Sacm1l	2427.4	0.412864	0.0728029	5.67099	1.41974e-08	1.41761e-07
Mir8112	11.4125	-2.04235	0.360282	-5.66874	1.4385e-08	1.4354e-07
Tor1aip2	5169.96	0.612257	0.108031	5.66743	1.44957e-08	1.4455e-07
Wdr74	376.883	-0.578431	0.102081	-5.66638	1.45848e-08	1.45344e-07
Vamp7	730.727	0.44989	0.0793998	5.66613	1.46057e-08	1.45457e-07
Slc38a6	480.824	0.592135	0.10452	5.66528	1.46785e-08	1.46087e-07
Arap3	1704.23	-0.625505	0.110422	-5.66467	1.47308e-08	1.46512e-07
Serpinb9b	153.08	1.27033	0.224291	5.66377	1.48082e-08	1.47186e-07
Mb21d1	630.911	0.720202	0.127166	5.66348	1.48337e-08	1.47343e-07
Maged1	1189.61	-0.36471	0.064407	-5.66259	1.49105e-08	1.48011e-07
Herc6	1750.94	1.28609	0.227138	5.66213	1.49503e-08	1.48309e-07
Atp5g3	2894.59	-0.382332	0.0675354	-5.66121	1.5031e-08	1.49013e-07
Ocel1	319.777	-0.587861	0.103858	-5.66025	1.51156e-08	1.49754e-07
Bri3bp	733.765	-0.567255	0.100273	-5.65712	1.53934e-08	1.52408e-07
Rap1gap2	38.6103	1.04272	0.184332	5.65677	1.54247e-08	1.52619e-07
Cd79a	4.28973	2.49406	0.440988	5.65563	1.55279e-08	1.53541e-07
Arhgdia	22879.2	-0.275659	0.0487425	-5.65541	1.55471e-08	1.53631e-07
Ddx28	655.674	-0.46922	0.0829967	-5.65348	1.57233e-08	1.55271e-07
Zfp111	215.462	0.403402	0.0713599	5.65307	1.57607e-08	1.5554e-07
Glipr2	252.807	1.00114	0.177108	5.65269	1.57955e-08	1.55783e-07
Tmem150a	76.3777	-1.04749	0.185495	-5.64703	1.63242e-08	1.60893e-07
Prkaa1	1155.19	0.381274	0.0675214	5.64671	1.63545e-08	1.61088e-07
Sdhaf1	122.32	-0.722381	0.127959	-5.64542	1.64779e-08	1.62199e-07
Pld1	337.214	0.418345	0.0741247	5.6438	1.66339e-08	1.63629e-07
Zfp433	140.709	0.580754	0.102925	5.64251	1.6759e-08	1.64754e-07
Rnf111	1548.34	0.34662	0.0614352	5.64205	1.6804e-08	1.6509e-07
Tollip	3118.52	0.302641	0.0536559	5.6404	1.69656e-08	1.66571e-07
Ccng2	1599.06	0.582507	0.103329	5.6374	1.72637e-08	1.69388e-07
Ndufa13	1229.99	-0.5059	0.0897542	-5.6365	1.73538e-08	1.70054e-07
Tmub1	128.87	-0.586005	0.103966	-5.63651	1.7353e-08	1.70054e-07
1190007I07Rik	62.5031	-0.888941	0.157724	-5.63604	1.74e-08	1.70397e-07
Xrcc6bp1	50.4685	-0.857596	0.152193	-5.63494	1.75121e-08	1.71385e-07
Jup	328.33	-0.811159	0.143975	-5.63402	1.76052e-08	1.72186e-07
Morc2a	821.285	0.398301	0.0707145	5.63252	1.77593e-08	1.73582e-07
2210404O09Rik	92.8399	0.606684	0.107756	5.63019	1.80008e-08	1.7583e-07
Tmtc3	565.392	0.668722	0.118834	5.62738	1.82966e-08	1.78606e-07
Apobec1	8387.16	0.334777	0.059505	5.62603	1.84408e-08	1.79897e-07
Ndufa7	989.809	-0.510112	0.0906845	-5.62513	1.85365e-08	1.80717e-07
Fam53c	1987.3	0.507181	0.0901884	5.62357	1.87052e-08	1.82245e-07
Traf3ip2	182.411	0.664109	0.118099	5.62331	1.87333e-08	1.82402e-07
Rhov	260.203	0.877727	0.156107	5.6226	1.88103e-08	1.83035e-07
Vsig4	6.14169	2.7862	0.495616	5.62169	1.89093e-08	1.83881e-07
Bcl2a1d	1753.61	-1.18085	0.210289	-5.61535	1.96162e-08	1.90634e-07
Dynll1	2208.05	-0.43254	0.0770381	-5.61462	1.9699e-08	1.91317e-07
Ptpn18	1166.1	-0.536352	0.095557	-5.6129	1.98966e-08	1.93113e-07
Tnfrsf10b	159.219	0.93667	0.166932	5.61108	2.01064e-08	1.95025e-07
Ostm1	1989.91	0.311914	0.0555962	5.61036	2.01911e-08	1.95723e-07
Sowahc	3000.63	-0.642737	0.114576	-5.60971	2.02661e-08	1.96326e-07
Mbtps2	1042.79	0.351132	0.0626073	5.60848	2.04108e-08	1.97602e-07
Slc44a1	1956	-0.647931	0.115549	-5.60742	2.05362e-08	1.9869e-07
Edf1	1727.89	-0.458557	0.0817874	-5.6067	2.06221e-08	1.99394e-07
Cxxc1	816.628	-0.343314	0.0612517	-5.60497	2.08294e-08	2.01271e-07
Zfp397	610.387	0.46774	0.0834562	5.60462	2.08715e-08	2.01551e-07
Tmed8	1090.07	0.596766	0.10649	5.60396	2.09511e-08	2.02192e-07
Slfn10-ps	988.607	0.816105	0.145643	5.60345	2.10128e-08	2.02659e-07
Mfap3	1335.61	0.297207	0.0530588	5.60146	2.12551e-08	2.04738e-07
Plxna3	110.837	-0.748006	0.133535	-5.60156	2.12425e-08	2.04738e-07
Mocs3	127.834	-0.678729	0.121186	-5.60073	2.13447e-08	2.05471e-07
Pyhin1	3467.51	1.61378	0.288144	5.60059	2.13626e-08	2.05514e-07
Hipk1	4571.37	0.546094	0.0975479	5.59821	2.16574e-08	2.08219e-07
Ndufb11	1188.01	-0.347612	0.0620982	-5.59779	2.17107e-08	2.086e-07
Irgm1	4891.08	1.30223	0.232716	5.59578	2.19627e-08	2.10889e-07
Clec4n	580.172	-1.22001	0.218065	-5.5947	2.21008e-08	2.12082e-07
Alg3	274.967	-0.535784	0.0957884	-5.59341	2.22651e-08	2.13524e-07
Zfp456	118.393	0.851427	0.152246	5.59244	2.23897e-08	2.14585e-07
Psmb3	1261.23	-0.506112	0.0905187	-5.59125	2.25441e-08	2.15929e-07
2001-03-01	981.675	-0.776913	0.138963	-5.59078	2.26056e-08	2.16382e-07
Cinp	502.265	-0.534949	0.0957899	-5.5846	2.34234e-08	2.2407e-07
Dnajc18	369.854	0.362058	0.0648443	5.5835	2.35721e-08	2.25351e-07
Tmed5	2962.25	0.467217	0.0836821	5.58324	2.36082e-08	2.25555e-07
Rab2b	233.59	-0.535918	0.096003	-5.58231	2.37347e-08	2.26622e-07
Bop1	860.34	-0.458068	0.0820921	-5.57993	2.40621e-08	2.29604e-07
Rassf8	466.447	-0.928642	0.166489	-5.5778	2.43578e-08	2.32281e-07
Papola	4370.19	0.247669	0.0444064	5.57732	2.44256e-08	2.32782e-07
Ppp6r1	4023.11	-0.357091	0.064034	-5.57659	2.45278e-08	2.33611e-07
Utp11l	744.866	-0.393417	0.0705586	-5.57576	2.46458e-08	2.34588e-07
Fam132a	498.872	-0.385711	0.0692129	-5.57282	2.50648e-08	2.38349e-07
Gtpbp6	246.912	-0.761284	0.136608	-5.57277	2.50721e-08	2.38349e-07
Rbm14	646.017	-0.357495	0.0641618	-5.57177	2.52164e-08	2.39571e-07
Cox7a2	1394.41	-0.453767	0.0814495	-5.57114	2.5308e-08	2.40292e-07
Sdcbp	27591.2	0.326112	0.0585559	5.56923	2.55862e-08	2.42782e-07
Spns1	1135.77	-0.447741	0.0804114	-5.56813	2.57491e-08	2.44177e-07
Pdk3	216.52	-0.680239	0.122178	-5.56759	2.58291e-08	2.44784e-07
Ptbp3	7249.57	0.401039	0.0720374	5.5671	2.59017e-08	2.45319e-07
Ahcyl1	2914.95	0.293588	0.0527428	5.56641	2.60041e-08	2.46137e-07
A430005L14Rik	301.406	-0.416728	0.0748896	-5.56456	2.62811e-08	2.48605e-07
Chmp3	2904.58	0.22292	0.0400635	5.56416	2.63417e-08	2.49024e-07
Ndufb6	543.873	-0.556765	0.100126	-5.56065	2.68773e-08	2.5393e-07
Ypel3	1288.46	-0.750932	0.135128	-5.55717	2.74187e-08	2.58885e-07
Metrn	216.464	-0.708309	0.127474	-5.55649	2.75258e-08	2.59736e-07
Crlf2	1812.8	-0.5857	0.105457	-5.55392	2.79339e-08	2.63424e-07
Shq1	153.619	-0.569287	0.102506	-5.55373	2.79644e-08	2.63548e-07
2810428I15Rik	565.015	-0.645727	0.116281	-5.55316	2.80544e-08	2.64234e-07
Ezr	1332	0.502797	0.0905496	5.55272	2.81259e-08	2.64744e-07
Btk	2134.92	0.202665	0.0365065	5.55148	2.83254e-08	2.66457e-07
Gfpt1	1543.07	0.523928	0.0943911	5.55061	2.84679e-08	2.67633e-07
Borcs6	639.827	-0.505902	0.0911638	-5.54938	2.86686e-08	2.69354e-07
Nxpe5	474.417	-0.643861	0.116081	-5.54663	2.91221e-08	2.73447e-07
Nmrk1	135.72	0.50928	0.0918234	5.5463	2.91779e-08	2.73746e-07
Tmlhe	417.543	0.592572	0.106842	5.54623	2.91898e-08	2.73746e-07
5830432E09Rik	182.112	-0.577211	0.104094	-5.54511	2.93762e-08	2.75325e-07
Syt11	602.405	0.533641	0.0962389	5.54496	2.94019e-08	2.75397e-07
Exoc2	1542.02	0.279008	0.0503188	5.54481	2.94266e-08	2.7546e-07
Pank3	3105.01	0.599874	0.108209	5.54365	2.96226e-08	2.77124e-07
Nek6	1783.98	-0.658476	0.118794	-5.54299	2.97346e-08	2.78002e-07
Wdr55	452.962	-0.408096	0.0736406	-5.54172	2.99514e-08	2.79857e-07
Cacna1b	215.044	0.739142	0.133391	5.54117	3.00458e-08	2.80568e-07
Hck	3605.08	-0.71584	0.129189	-5.54101	3.00727e-08	2.80648e-07
Tmem42	66.7542	-0.825593	0.149	-5.5409	3.00914e-08	2.80651e-07
Ccnc	641.488	0.479297	0.086506	5.54063	3.01392e-08	2.80904e-07
Ikzf3	2.08644	2.90767	0.524806	5.54046	3.01683e-08	2.80904e-07
Mbtps1	1942.64	-0.222907	0.0402329	-5.54043	3.01737e-08	2.80904e-07
Ankrd13b	514.755	-0.799167	0.14428	-5.53898	3.04234e-08	2.83057e-07
Fem1b	2207.62	0.521195	0.0941021	5.53861	3.04879e-08	2.83484e-07
Pcyox1	3561.41	0.306381	0.055323	5.53805	3.05855e-08	2.84218e-07
Lrp11	224.877	0.643631	0.116229	5.53763	3.06587e-08	2.84725e-07
Dbp	266.809	-1.00108	0.180811	-5.5366	3.08402e-08	2.86237e-07
Pdcl	1058.98	0.317876	0.0574526	5.53283	3.15102e-08	2.92277e-07
Trappc2l	665.117	-0.431239	0.0779439	-5.53268	3.15377e-08	2.92355e-07
Map3k14	654.913	-0.438384	0.0792371	-5.53255	3.15604e-08	2.92388e-07
Zfp58	78.478	0.663021	0.119847	5.53222	3.16205e-08	2.92767e-07
Cecr2	2.07866	2.61354	0.472576	5.53042	3.1947e-08	2.95611e-07
Dhx36	1052.44	0.335828	0.0607492	5.52811	3.23707e-08	2.99028e-07
Fam69a	588.403	0.533996	0.0965984	5.52799	3.23912e-08	2.99028e-07
Mrps7	632.026	-0.423691	0.0766434	-5.52808	3.23747e-08	2.99028e-07
Reps1	919.631	0.398144	0.0720235	5.52798	3.23945e-08	2.99028e-07
Slc17a8	26.4059	0.977367	0.176824	5.52733	3.25143e-08	2.99952e-07
Lman2	4305.89	-0.189276	0.0342491	-5.52646	3.26756e-08	3.01259e-07
Siva1	332.839	-0.576844	0.104381	-5.52634	3.26985e-08	3.01288e-07
Hdc	50.2228	2.32834	0.42165	5.52198	3.35195e-08	3.08667e-07
Zfp46	275.578	0.505168	0.0915185	5.51984	3.39309e-08	3.12266e-07
Gsto1	935.539	-0.732387	0.132734	-5.51769	3.43492e-08	3.15926e-07
Rps23	10893.5	-0.37472	0.0679184	-5.51721	3.44418e-08	3.16587e-07
Rpl10a	8775.16	-0.367275	0.066585	-5.51589	3.47027e-08	3.18793e-07
Cib2	54.2332	-1.16274	0.210884	-5.51367	3.51423e-08	3.22637e-07
Rtn1	63.6228	-1.3506	0.244986	-5.51297	3.52834e-08	3.23739e-07
Dhrs4	380.001	-0.438302	0.0795117	-5.51243	3.53916e-08	3.24536e-07
Oas1c	199.071	0.770231	0.139772	5.51064	3.57537e-08	3.2766e-07
Hdac7	240.979	0.59917	0.108759	5.50914	3.60601e-08	3.30269e-07
Mpv17l2	333.931	-0.528548	0.095956	-5.50823	3.62455e-08	3.31769e-07
Phf20	1456.4	0.393657	0.0714685	5.50812	3.62687e-08	3.31783e-07
1110004E09Rik	91.4531	-0.809987	0.147075	-5.50732	3.64342e-08	3.33097e-07
Trim30a	4674.92	1.18601	0.215377	5.50664	3.65738e-08	3.34173e-07
Higd2a	514.249	-0.491451	0.0892513	-5.50637	3.66298e-08	3.34485e-07
Tfg	1496.66	0.218711	0.039736	5.5041	3.71056e-08	3.38628e-07
Rab5a	2191.81	0.309091	0.0561656	5.50322	3.72922e-08	3.40127e-07
Tmem55a	816.787	0.292381	0.0531356	5.50254	3.74355e-08	3.4123e-07
Myo1d	139.458	-0.901743	0.163944	-5.5003	3.79147e-08	3.45392e-07
Pbx2	1162.07	-0.287605	0.052291	-5.50009	3.79601e-08	3.456e-07
Tcaf1	26.9699	1.42195	0.258573	5.49922	3.81484e-08	3.47108e-07
Mlycd	306.884	-0.390109	0.0709878	-5.49543	3.89755e-08	3.54421e-07
Usf2	2406.86	-0.335381	0.0610312	-5.49524	3.90187e-08	3.54604e-07
Nucb2	624.583	0.397558	0.0723483	5.49506	3.90583e-08	3.54752e-07
Fut8	437.177	0.44497	0.0809915	5.49403	3.92863e-08	3.56611e-07
Arf4	3833.33	0.309632	0.0563692	5.49292	3.9534e-08	3.58647e-07
Saysd1	148.127	-0.482769	0.087892	-5.49275	3.95727e-08	3.58784e-07
Npepl1	1613.78	-0.302748	0.0551201	-5.49251	3.9626e-08	3.59055e-07
Hlx	817.794	-0.592838	0.107965	-5.49102	3.99628e-08	3.61892e-07
Carf	86.1466	0.718888	0.130946	5.48994	4.02062e-08	3.63866e-07
Echdc1	264.225	0.643462	0.11721	5.48985	4.02284e-08	3.63866e-07
Gpr65	1528.5	-0.65826	0.11995	-5.48777	4.07048e-08	3.67957e-07
Sec13	1259.56	-0.332663	0.060626	-5.48713	4.08513e-08	3.69063e-07
Slc33a1	742.104	0.281317	0.0513161	5.48205	4.20428e-08	3.79603e-07
Rps19	8396.97	-0.455043	0.083015	-5.48146	4.21837e-08	3.8065e-07
Acp2	5279.16	0.27315	0.0498446	5.48004	4.25231e-08	3.83486e-07
Ring1	418.839	-0.449056	0.0819529	-5.47944	4.26677e-08	3.84512e-07
Srp54a	1438.61	0.454667	0.0829782	5.47936	4.26872e-08	3.84512e-07
Sorbs3	206.879	-1.65967	0.302908	-5.47912	4.27458e-08	3.84813e-07
Efhd2	19260.8	-0.311606	0.0568802	-5.47829	4.29465e-08	3.86165e-07
Exoc5	1877.6	0.363734	0.0663954	5.47831	4.2941e-08	3.86165e-07
Trim27	816.035	-0.277285	0.050626	-5.47712	4.32298e-08	3.88484e-07
Aqp9	23.3076	1.56667	0.286147	5.47507	4.37333e-08	3.92777e-07
Sh2d3c	853.192	0.527296	0.0963378	5.47341	4.41462e-08	3.96252e-07
Idh3g	1561.15	-0.241985	0.0442246	-5.47173	4.45651e-08	3.99777e-07
Cactin	590.534	-0.317863	0.0581387	-5.46732	4.56903e-08	4.09631e-07
Taf1d	404.194	0.451562	0.0825972	5.46704	4.57618e-08	4.10031e-07
Tpst2	969.159	-0.472566	0.0864449	-5.46667	4.58566e-08	4.1064e-07
Stat6	7074.76	0.174167	0.0318641	5.46591	4.60537e-08	4.12163e-07
4930413G21Rik	72.0062	-1.04357	0.190954	-5.46504	4.62798e-08	4.13944e-07
Strn3	1049.77	0.389606	0.0713126	5.46335	4.67219e-08	4.17654e-07
Zfp953	168.738	0.600592	0.10995	5.4624	4.69745e-08	4.19666e-07
Rpl11	10158	-0.38448	0.0704029	-5.46114	4.73081e-08	4.22399e-07
Iffo2	694.894	0.482238	0.0883337	5.45927	4.78096e-08	4.26628e-07
Mdp1	451.223	-0.448552	0.0821771	-5.45835	4.80576e-08	4.2859e-07
Sgsm3	236.718	-0.47559	0.0871453	-5.45744	4.83056e-08	4.30551e-07
Etohi1	264.713	0.524763	0.0961749	5.45635	4.86032e-08	4.32951e-07
Slc29a1	1318.17	-0.461171	0.0845249	-5.45604	4.86861e-08	4.33437e-07
Slc22a15	135.988	0.721517	0.132254	5.45552	4.88292e-08	4.34458e-07
Arhgef6	2525.38	0.388923	0.0712941	5.45519	4.89218e-08	4.35029e-07
Pxdc1	48.332	-1.64245	0.301154	-5.45384	4.92924e-08	4.38069e-07
Smarcb1	848.887	-0.363246	0.0666116	-5.45319	4.94745e-08	4.39431e-07
Nlrc4	245.765	0.525485	0.0964151	5.45023	5.03039e-08	4.46539e-07
Eif5a2	337.539	0.476831	0.087498	5.44963	5.04751e-08	4.47798e-07
Kat2b	992.39	0.484688	0.0889487	5.44907	5.06334e-08	4.48942e-07
Fam78b	250.214	-1.11875	0.205324	-5.4487	5.07394e-08	4.49621e-07
Fgfr1	100.338	1.17185	0.215107	5.44776	5.10072e-08	4.51732e-07
Ldb1	1093.15	-0.346112	0.063553	-5.44603	5.15057e-08	4.55882e-07
Cstf2t	948.217	0.310892	0.0571026	5.44445	5.19647e-08	4.59679e-07
Pkp2	41.3398	2.30004	0.422557	5.44314	5.23492e-08	4.62811e-07
Tmem128	637.337	0.324132	0.0595792	5.44035	5.31748e-08	4.69838e-07
Cnpy3	1585.69	-0.368803	0.0677917	-5.44024	5.32093e-08	4.69872e-07
Psmd8	7593.12	0.39738	0.0730673	5.43855	5.37155e-08	4.74068e-07
Lonrf3	2482.78	0.491915	0.0904789	5.43679	5.42502e-08	4.78511e-07
Cdk15	77.9972	0.777688	0.143079	5.43538	5.46794e-08	4.82018e-07
Scyl2	1422.61	0.369072	0.0679173	5.43414	5.50601e-08	4.85094e-07
Nutf2-ps1	907.497	-0.484994	0.0892576	-5.43364	5.52156e-08	4.86183e-07
Stradb	419.981	0.332237	0.0611611	5.43216	5.56765e-08	4.8996e-07
Rps10	8095.28	-0.414536	0.0763257	-5.43114	5.59937e-08	4.92467e-07
Pde5a	39.3972	0.911971	0.167924	5.43085	5.60878e-08	4.93011e-07
Igf1r	234.607	-0.784255	0.144433	-5.4299	5.63866e-08	4.95353e-07
Gpr180	288.199	-0.413285	0.0761351	-5.42831	5.68914e-08	4.995e-07
Carm1	683.162	-0.455536	0.0839325	-5.42742	5.71759e-08	5.0171e-07
Tes	1717.1	-0.376067	0.0693009	-5.42657	5.74461e-08	5.03791e-07
Dgke	315.161	0.438317	0.0807923	5.42523	5.788e-08	5.07305e-07
Clasp2	1024.62	0.35656	0.0657305	5.42457	5.80939e-08	5.08888e-07
Arid4b	728.611	0.453303	0.0835771	5.42377	5.83557e-08	5.10888e-07
Kctd13	368.825	0.375836	0.0693038	5.42302	5.85995e-08	5.12729e-07
2008-09-01	2224.36	0.296146	0.054618	5.42213	5.88927e-08	5.14999e-07
Rab18	2242.11	0.247139	0.0455974	5.42002	5.95919e-08	5.20815e-07
Txn2	2066.44	-0.357656	0.0659994	-5.41909	5.99041e-08	5.23244e-07
Arrdc3	1491.36	-1.04127	0.19218	-5.41821	6.01988e-08	5.25519e-07
Tlr3	548.785	1.00626	0.185751	5.41726	6.05199e-08	5.2802e-07
Prrg2	354.919	0.479707	0.0885593	5.41679	6.06786e-08	5.29103e-07
Itpk1	570.973	-0.414181	0.076471	-5.41618	6.08868e-08	5.30614e-07
Diaph1	6452.92	0.227892	0.0420919	5.41415	6.15804e-08	5.36353e-07
Rps27rt	5763.62	-0.499937	0.0923477	-5.41363	6.17581e-08	5.37595e-07
Rabl3	174.909	0.46539	0.0859821	5.41264	6.21015e-08	5.40276e-07
Tmem106a	9052.95	0.339295	0.0627071	5.41079	6.2749e-08	5.45598e-07
Col4a3bp	1680.85	0.374742	0.0692636	5.41037	6.28944e-08	5.46551e-07
Unc93b1	15170.5	-0.573319	0.106032	-5.40702	6.40807e-08	5.56544e-07
Nucb1	5703.91	0.312268	0.0577572	5.40656	6.42477e-08	5.57677e-07
Dcun1d2	533.672	-0.362556	0.0671152	-5.402	6.59005e-08	5.71699e-07
Med9	458.018	-0.34282	0.063479	-5.40053	6.64455e-08	5.761e-07
Bcl7a	69.6553	-0.949119	0.175751	-5.40036	6.65082e-08	5.76317e-07
Oit3	544.572	0.543926	0.100786	5.39682	6.78305e-08	5.87441e-07
Pold2	334.015	-0.595282	0.110305	-5.39668	6.7884e-08	5.87572e-07
Fbxl15	88.5665	-0.789199	0.146247	-5.39634	6.80143e-08	5.88366e-07
Rps6ka1	2331.24	-0.266214	0.0493448	-5.39497	6.85358e-08	5.92542e-07
Rap1a	3082.85	0.316228	0.0586388	5.3928	6.93668e-08	5.99387e-07
Mlh3	241.907	0.483955	0.0897964	5.38946	7.0668e-08	6.09968e-07
Ndufa11	501.998	-0.506268	0.0939368	-5.38946	7.06711e-08	6.09968e-07
Golm1	375.082	0.433735	0.0805147	5.38703	7.16333e-08	6.17924e-07
Dnaaf5	371.301	-0.391439	0.0727063	-5.38384	7.29129e-08	6.28606e-07
Mapre1	5283.45	0.292292	0.0543166	5.38126	7.39653e-08	6.37319e-07
Dnajb1	715.649	-0.325009	0.0604248	-5.37873	7.50124e-08	6.45978e-07
Cyba	13306.1	-0.576956	0.10727	-5.37854	7.50928e-08	6.46305e-07
Oaf	679.157	-1.28102	0.238225	-5.37734	7.55956e-08	6.50267e-07
Snrpa1	444.995	-0.486902	0.0905614	-5.37649	7.59536e-08	6.52979e-07
Rgl1	1689.12	0.693676	0.129028	5.37615	7.60965e-08	6.53839e-07
Mboat7	1105.58	-0.34276	0.063757	-5.37604	7.61407e-08	6.53851e-07
Sh3glb1	6371.53	0.378614	0.070447	5.37446	7.68145e-08	6.59267e-07
Axin1	1176.85	-0.214048	0.0398494	-5.37142	7.81193e-08	6.70089e-07
Alg11	347.353	0.374235	0.0696791	5.37083	7.83738e-08	6.71895e-07
Gdi2	11106.7	0.252457	0.0470336	5.36758	7.97994e-08	6.83733e-07
Abhd8	218.215	-0.508422	0.0947693	-5.36483	8.10249e-08	6.93844e-07
Itga5	10626.2	0.445069	0.0829648	5.36455	8.11504e-08	6.94529e-07
Mob4	990.288	0.383181	0.0714372	5.36389	8.14494e-08	6.96698e-07
Yars2	219.402	-0.530461	0.0988987	-5.36368	8.15422e-08	6.97102e-07
Hnrnph2	2987.11	0.253813	0.0473301	5.36262	8.20231e-08	7.0082e-07
Mief1	592.62	0.28617	0.0534131	5.35768	8.42973e-08	7.19849e-07
Ifit1bl2	16.9184	1.6953	0.316517	5.35612	8.50303e-08	7.25703e-07
Magi3	207.983	0.882659	0.16485	5.35431	8.58847e-08	7.32585e-07
Parp9	2743.54	0.916796	0.171292	5.35226	8.68636e-08	7.40522e-07
9130023H24Rik	100.031	0.656534	0.122669	5.35209	8.6943e-08	7.40786e-07
Kcnk6	1813.12	0.363443	0.0679107	5.35179	8.709e-08	7.41624e-07
1110001J03Rik	52.7886	-0.965922	0.18052	-5.35079	8.75728e-08	7.4532e-07
Tusc2	447.511	-0.353247	0.0660273	-5.35002	8.79453e-08	7.48074e-07
Cdr2	265.017	-0.443672	0.0829482	-5.34878	8.85499e-08	7.52797e-07
Stk24	2309.72	-0.315244	0.0589419	-5.34838	8.87442e-08	7.5403e-07
Tmem41b	1018.78	0.357339	0.0668143	5.34825	8.88096e-08	7.54166e-07
Mmp27	392.673	0.851737	0.159273	5.34765	8.91043e-08	7.56248e-07
Tnpo2	1309.08	0.37148	0.0694935	5.34553	9.0152e-08	7.64715e-07
Nacc1	2528.65	-0.281776	0.052715	-5.34527	9.02825e-08	7.65397e-07
Tnfsfm13	1027.3	-0.655524	0.122695	-5.34273	9.15583e-08	7.75783e-07
Slc27a4	938.946	-0.274708	0.0514242	-5.342	9.19251e-08	7.78459e-07
Ppfia4	552.129	-0.549905	0.103002	-5.33876	9.35855e-08	7.92081e-07
Ndufa12	670.298	-0.500644	0.0937961	-5.33757	9.41983e-08	7.96826e-07
Slfn3	466.736	1.09046	0.204322	5.33699	9.45029e-08	7.9896e-07
Neurl4	581.501	-0.433267	0.0811869	-5.33665	9.46773e-08	7.99991e-07
Acsl1	2191.55	0.536076	0.100463	5.33603	9.50051e-08	8.02318e-07
Cdk10	403.028	-0.469785	0.0880454	-5.33571	9.51709e-08	8.03274e-07
Lmbrd1	2469.36	0.250056	0.0468686	5.33527	9.54014e-08	8.04775e-07
Ube2j2	336.884	-0.658852	0.123533	-5.33341	9.63838e-08	8.12613e-07
Sntb2	801.698	0.493447	0.0925607	5.33106	9.76385e-08	8.22737e-07
Ing5	534.077	0.358142	0.0671837	5.33078	9.77899e-08	8.23105e-07
Spcs1	2129.84	-0.344934	0.0647052	-5.33086	9.77512e-08	8.23105e-07
Ccdc85b	251.606	-0.69398	0.130223	-5.32916	9.86658e-08	8.30021e-07
Man2b2	3367.95	0.448953	0.0842694	5.3276	9.95194e-08	8.36741e-07
Plxdc1	824.142	-0.501859	0.0942105	-5.327	9.9849e-08	8.3905e-07
Il10rb	7378.2	0.202647	0.0380506	5.32573	1.00546e-07	8.44446e-07
Rps19-ps3	22.6944	-2.01722	0.378961	-5.32304	1.02047e-07	8.56579e-07
Opn3	94.5969	-0.672291	0.126314	-5.32238	1.02418e-07	8.59218e-07
Btla	3.47741	2.70582	0.508413	5.32209	1.0258e-07	8.60108e-07
Klf2	396.439	-0.747636	0.140501	-5.32121	1.0308e-07	8.63822e-07
Ppm1k	437.224	0.78055	0.146712	5.32028	1.03607e-07	8.67761e-07
Dio2	477.735	1.59827	0.300465	5.31932	1.04154e-07	8.71865e-07
Eng	1826.49	0.553246	0.10408	5.31558	1.06317e-07	8.89488e-07
Ech1	1665.54	-0.252887	0.0475794	-5.31505	1.06629e-07	8.91448e-07
Gnl3	790.827	-0.535059	0.10067	-5.31498	1.06668e-07	8.91448e-07
Slc25a36	746.594	0.401981	0.0756389	5.31448	1.06963e-07	8.93425e-07
Timm8b	339.655	-0.576137	0.108476	-5.31117	1.08921e-07	9.09285e-07
Babam1	1361.91	-0.316145	0.0595767	-5.30652	1.1174e-07	9.32306e-07
Mir1892	7.06094	-2.67172	0.503676	-5.30444	1.13019e-07	9.42466e-07
Lrrc8c	567.47	0.467141	0.0880805	5.30357	1.13559e-07	9.4624e-07
Pde1c	395.768	-1.08878	0.205293	-5.30351	1.13596e-07	9.4624e-07
Crybg3	722.621	0.480086	0.0905242	5.30339	1.1367e-07	9.46339e-07
Aox4	4.452	2.16581	0.408395	5.30323	1.13773e-07	9.46682e-07
Rps17	7732.32	-0.395282	0.0745516	-5.30212	1.14465e-07	9.51924e-07
Eml3	1033.87	-0.281573	0.05311	-5.30169	1.14736e-07	9.53656e-07
Rmi1	731.948	0.302733	0.0571061	5.30124	1.15021e-07	9.55508e-07
Gtf2h1	1086.44	0.227999	0.0430125	5.30077	1.15317e-07	9.57446e-07
Fam35a	125.387	0.582673	0.109935	5.30015	1.15708e-07	9.60169e-07
Zfp595	94.1876	0.625666	0.118052	5.29989	1.15869e-07	9.60986e-07
Cd274	4072.47	1.03236	0.1948	5.29958	1.16072e-07	9.61865e-07
Fam58b	263.917	-0.419404	0.0791398	-5.29953	1.16101e-07	9.61865e-07
Ddx60	719.582	1.2317	0.232437	5.29908	1.16389e-07	9.63581e-07
Spg21	2803.1	-0.297418	0.0561271	-5.29901	1.16435e-07	9.63581e-07
Irgm2	2509.24	1.24356	0.234686	5.29881	1.16557e-07	9.64075e-07
Ero1l	1605.6	0.425956	0.080395	5.29829	1.16892e-07	9.66322e-07
Cep95	177.893	0.458007	0.0864616	5.29723	1.1757e-07	9.71402e-07
Galm	663.454	0.456545	0.0862463	5.29351	1.19994e-07	9.90888e-07
Foxn2	1380.78	0.453836	0.0857944	5.28981	1.22441e-07	1.01055e-06
Camk2b	77.4811	1.43261	0.270867	5.289	1.22984e-07	1.01445e-06
Vps26a	4093.51	0.237016	0.0448138	5.28891	1.23046e-07	1.01445e-06
Dynlrb1	1712.36	-0.372535	0.0704691	-5.2865	1.24676e-07	1.02733e-06
Scai	142.791	0.761269	0.144134	5.28169	1.28e-07	1.05415e-06
Cct4	4169.64	0.252046	0.0477327	5.28035	1.28937e-07	1.0613e-06
Ano10	893.406	0.249289	0.0472146	5.27992	1.29239e-07	1.06321e-06
Ms4a4c	476.815	1.94976	0.369343	5.27901	1.29887e-07	1.06797e-06
Nlrp10	157.421	0.691509	0.131003	5.27859	1.30183e-07	1.06982e-06
Card11	545.214	0.810069	0.153519	5.27667	1.31551e-07	1.08049e-06
1110019D14Rik	53.4709	0.743383	0.14094	5.27446	1.33149e-07	1.09243e-06
Tpm2	29.5915	-1.39131	0.263781	-5.27451	1.33109e-07	1.09243e-06
C130026I21Rik	26.4002	2.16458	0.410397	5.27435	1.33231e-07	1.09252e-06
Apol9b	30.3932	2.04276	0.387473	5.27201	1.3494e-07	1.10594e-06
Hgh1	79.7468	-0.884225	0.167739	-5.27144	1.35355e-07	1.10875e-06
Myc	1519.18	-0.558053	0.10587	-5.27113	1.3559e-07	1.11008e-06
Uqcrq	958.286	-0.550714	0.104482	-5.27092	1.35742e-07	1.11073e-06
Hnrnpu	7206.17	0.260234	0.0493914	5.26881	1.3731e-07	1.12241e-06
Mthfsd	227.112	-0.451963	0.0857809	-5.2688	1.37317e-07	1.12241e-06
Abhd18	52.4337	0.722938	0.137229	5.2681	1.37845e-07	1.12585e-06
Fam172a	1128.72	0.272719	0.0517685	5.26804	1.37885e-07	1.12585e-06
Anks6	108.611	-0.681806	0.129438	-5.26741	1.3836e-07	1.12912e-06
Pabpc1	20235	-0.248665	0.0472184	-5.26627	1.39221e-07	1.13555e-06
Aifm2	391.903	0.366145	0.0695522	5.26432	1.40711e-07	1.14709e-06
Ppip5k2	1093.37	0.524243	0.0996065	5.26314	1.41612e-07	1.15382e-06
Espn	11.5686	-2.11376	0.401698	-5.26206	1.42449e-07	1.1594e-06
Ppp1r16a	430.134	-0.415651	0.0789888	-5.26215	1.4238e-07	1.1594e-06
Stx6	1695.64	-0.337142	0.0641097	-5.25882	1.4498e-07	1.17937e-06
Kpna4	3103.3	0.455734	0.0866776	5.2578	1.45791e-07	1.18533e-06
Cyb5a	1875.57	-0.477297	0.0907865	-5.25736	1.46139e-07	1.18754e-06
Tle1	794.956	-0.781724	0.148715	-5.25651	1.46818e-07	1.19242e-06
Tank	2630.59	0.639472	0.12176	5.25192	1.50522e-07	1.22185e-06
Dkc1	361.175	-0.710487	0.135364	-5.24872	1.53156e-07	1.24253e-06
Pmvk	515.644	0.65988	0.125724	5.24863	1.53232e-07	1.24253e-06
Sirpa	64530	0.218382	0.0416094	5.24839	1.53436e-07	1.24352e-06
Acox1	1561.77	0.218334	0.0416018	5.24818	1.53606e-07	1.24424e-06
Slc38a1	3266.37	0.396708	0.0755952	5.24779	1.53932e-07	1.24622e-06
Pdia6	5133.14	-0.430305	0.0820014	-5.24754	1.54146e-07	1.24729e-06
Thap7	237.637	-0.445032	0.0848224	-5.24663	1.54904e-07	1.25277e-06
Ifi44	292.636	1.99089	0.379526	5.24573	1.55665e-07	1.25825e-06
Thap2	164.775	0.418406	0.0797808	5.24445	1.56748e-07	1.26634e-06
Rogdi	265.382	-0.805864	0.15367	-5.24414	1.57014e-07	1.26782e-06
Cdk2ap2	584.416	-0.543535	0.103685	-5.24217	1.58697e-07	1.28072e-06
Eif2ak2	2484.69	0.988644	0.188624	5.24134	1.59414e-07	1.28583e-06
Golph3	3700.62	0.274104	0.0523038	5.24062	1.60041e-07	1.29021e-06
Slfn4	199.269	1.92301	0.366955	5.24046	1.60175e-07	1.29061e-06
Rad17	571.213	0.291191	0.0555673	5.24032	1.60296e-07	1.2909e-06
Lypla2	1712.74	-0.338998	0.0646982	-5.23968	1.60854e-07	1.29471e-06
Nat2	168.116	0.635855	0.121368	5.23908	1.61378e-07	1.29825e-06
Cog8	581.817	-0.363266	0.0693599	-5.23741	1.62846e-07	1.30936e-06
B930041F14Rik	28.9135	-1.20185	0.229498	-5.23685	1.63338e-07	1.31263e-06
Rora	545.282	0.606087	0.115745	5.23641	1.63726e-07	1.31506e-06
Dnmt3aos	359.037	0.541419	0.103404	5.23596	1.64131e-07	1.31762e-06
Dnajb14	644.603	-0.355003	0.0678116	-5.23514	1.64862e-07	1.32279e-06
Sqle	2778.49	0.852725	0.162896	5.23479	1.65172e-07	1.32458e-06
Gng2	4240.72	0.443723	0.0847878	5.23333	1.66479e-07	1.33436e-06
Zbtb11os1	71.0712	-0.903663	0.172679	-5.23319	1.6661e-07	1.33471e-06
Srprb	1099.46	-0.268028	0.0512343	-5.23142	1.68213e-07	1.34685e-06
Chchd7	200.546	-0.504871	0.0965104	-5.23126	1.68358e-07	1.3473e-06
E2f4	991.527	-0.318268	0.0608449	-5.23081	1.68771e-07	1.3499e-06
2610035D17Rik	69.6985	-1.14098	0.218144	-5.2304	1.69144e-07	1.35156e-06
Fastk	703.253	-0.311981	0.0596477	-5.23039	1.69156e-07	1.35156e-06
Bcl2l2	819.27	0.376784	0.0720606	5.22871	1.707e-07	1.36319e-06
Cdkl2	279.507	0.509428	0.0974333	5.22848	1.7091e-07	1.36416e-06
Phtf2	682.521	0.415845	0.0795757	5.22577	1.73427e-07	1.38352e-06
Tbck	611.339	0.317476	0.0607721	5.22404	1.75059e-07	1.39581e-06
Wdr47	294.461	0.422991	0.0809878	5.2229	1.76147e-07	1.40375e-06
Nfic	1453.12	-0.30489	0.0583786	-5.22263	1.76399e-07	1.40503e-06
BC017158	456.513	-0.333971	0.0639486	-5.22249	1.76535e-07	1.40538e-06
Stat2	3403.18	1.27517	0.244184	5.22218	1.7683e-07	1.407e-06
Gm11974	200.952	-0.616849	0.118129	-5.22182	1.77171e-07	1.40898e-06
Trim45	77.3282	0.618727	0.118521	5.22039	1.78549e-07	1.4192e-06
Isg15	3360.29	1.44462	0.276772	5.21952	1.79387e-07	1.42511e-06
Abcb6	344.852	-0.511847	0.0980745	-5.21896	1.79929e-07	1.42868e-06
Polr2c	692.495	-0.304261	0.0583144	-5.21761	1.8125e-07	1.43842e-06
Golt1b	867.553	0.334619	0.0641559	5.21572	1.83108e-07	1.45241e-06
Eif4a3	1515.02	-0.297652	0.0570713	-5.21545	1.83375e-07	1.45377e-06
Emilin2	2402.54	0.372751	0.071482	5.21461	1.84202e-07	1.45958e-06
Mamld1	291.486	-0.844947	0.16204	-5.21443	1.84386e-07	1.46027e-06
Nip7	460.06	-0.393951	0.0755645	-5.21344	1.85372e-07	1.46732e-06
Pcyt1a	4361.09	0.344246	0.0660325	5.21328	1.85528e-07	1.46779e-06
Noxred1	12.1666	1.38201	0.265159	5.21203	1.86789e-07	1.477e-06
Tbc1d10a	443.5	-0.416273	0.0798821	-5.21109	1.87738e-07	1.48374e-06
Psmb4	2739.87	-0.348901	0.0669612	-5.21049	1.88339e-07	1.48772e-06
Casp8	1907.83	0.363965	0.0698617	5.20979	1.89056e-07	1.49261e-06
Ctla2b	545.313	0.79489	0.152592	5.20923	1.89622e-07	1.49631e-06
Timm10b	518.912	-0.464978	0.0892684	-5.20877	1.90099e-07	1.4993e-06
Cxcr2	8.39414	1.93909	0.372308	5.2083	1.90579e-07	1.50231e-06
Ywhaz	8063.27	0.262123	0.0503302	5.20806	1.90822e-07	1.50345e-06
Mir684-1	17.6647	-2.60459	0.500128	-5.20785	1.91039e-07	1.50438e-06
Rps5	10778.4	-0.386295	0.0741921	-5.20669	1.92236e-07	1.51303e-06
Vcl	1944.33	0.394585	0.0758037	5.20535	1.93636e-07	1.52326e-06
Ranbp1	1405.34	-0.464717	0.0892901	-5.20457	1.94444e-07	1.52883e-06
Psmg3	200.111	-0.451438	0.08678	-5.2021	1.97045e-07	1.54849e-06
Mbp	1357.64	-0.266276	0.0511924	-5.20147	1.97717e-07	1.55296e-06
B3gnt7	80.1921	-1.34494	0.25864	-5.20004	1.99246e-07	1.56417e-06
Pa2g4	2423.38	-0.408968	0.0786522	-5.1997	1.99607e-07	1.5662e-06
Rplp0	26357.8	-0.372223	0.0715987	-5.19873	2.00651e-07	1.57359e-06
3110043O21Rik	2353.27	0.417569	0.0803428	5.19735	2.02155e-07	1.58457e-06
Pdcd5	565.38	-0.481727	0.0926902	-5.19717	2.02347e-07	1.58526e-06
Smek1	1479.45	0.256158	0.0493021	5.19568	2.03973e-07	1.59718e-06
Myb	6.03119	1.96932	0.379052	5.19537	2.04313e-07	1.59902e-06
Add1	4353.47	0.158916	0.0305909	5.19489	2.04842e-07	1.60234e-06
Vps41	2290.08	0.204383	0.0393441	5.19476	2.04986e-07	1.60265e-06
Junb	14700.1	-0.58801	0.113202	-5.19433	2.05457e-07	1.60529e-06
Retsat	386.578	-0.363107	0.0699054	-5.19426	2.05534e-07	1.60529e-06
Ube2o	381.715	-0.518666	0.0998757	-5.19312	2.06803e-07	1.61438e-06
Akr1a1	34952.8	-0.377334	0.0726732	-5.1922	2.07821e-07	1.6215e-06
Ict1	245.054	-0.517531	0.0996779	-5.19203	2.0801e-07	1.62214e-06
Siglech	3.10626	2.56741	0.494605	5.19083	2.09362e-07	1.63185e-06
Ctss	70140	0.573101	0.110437	5.18942	2.10952e-07	1.6434e-06
Uqcrc1	2879.5	-0.257382	0.0496056	-5.18857	2.11919e-07	1.65009e-06
Fam91a1	3199.53	0.302993	0.0584243	5.18608	2.14761e-07	1.67137e-06
Zfp773	16.1607	0.950376	0.183269	5.1857	2.15209e-07	1.674e-06
Mrpl37	649.772	-0.311318	0.0600602	-5.18344	2.17832e-07	1.69355e-06
Ifit1	10920.3	1.69142	0.326354	5.18276	2.18628e-07	1.69887e-06
Jmjd6	319.667	-0.448822	0.0866037	-5.18248	2.18954e-07	1.70054e-06
Oaz1-ps	5432.73	-0.541457	0.104483	-5.18227	2.19202e-07	1.7016e-06
Pgpep1	745.24	0.355503	0.0686061	5.1818	2.19751e-07	1.70499e-06
Amdhd2	1824.52	-0.421685	0.0813856	-5.18133	2.20309e-07	1.70846e-06
Ddx58	3009.34	1.23302	0.238086	5.17888	2.23219e-07	1.73015e-06
Csnk1g1	515.295	0.43729	0.0844949	5.17534	2.27493e-07	1.76238e-06
Caprin1	7930.94	0.282354	0.0545815	5.17307	2.30276e-07	1.78303e-06
Was	2369.58	-0.207599	0.0401343	-5.17261	2.30849e-07	1.78657e-06
Plagl1	92.7135	1.58167	0.305833	5.17169	2.31988e-07	1.79447e-06
Rap2c	2771.43	0.494567	0.0956585	5.17013	2.33936e-07	1.80771e-06
Uchl4	6.78895	-2.12258	0.410544	-5.17015	2.33903e-07	1.80771e-06
Aldoa	22503.7	-0.422268	0.081687	-5.16933	2.34931e-07	1.81448e-06
Ppp1cc	4373.35	-0.199176	0.0385349	-5.16872	2.35705e-07	1.81954e-06
Usp18	1507.29	1.34488	0.260209	5.16847	2.36015e-07	1.82101e-06
Polr2j	574.975	-0.362485	0.0701353	-5.16836	2.36157e-07	1.82118e-06
Yipf6	1092.1	0.315421	0.0610401	5.16744	2.37319e-07	1.82923e-06
Slc30a1	870.618	-0.802203	0.155269	-5.16652	2.38488e-07	1.83731e-06
Rnpep	3618.19	-0.313439	0.0606725	-5.16608	2.39055e-07	1.84075e-06
Armc2	117.764	-0.643553	0.124586	-5.16555	2.39737e-07	1.84507e-06
Homer3	1091.79	-0.375039	0.0726191	-5.16448	2.41113e-07	1.85473e-06
Cep128	422.421	0.569118	0.110203	5.16428	2.41361e-07	1.8557e-06
Prdx4	1908.41	0.35709	0.0691531	5.16376	2.42032e-07	1.85992e-06
Ccdc115	853.856	-0.412875	0.0799866	-5.1618	2.4458e-07	1.87856e-06
Zfp788	104.761	0.535747	0.103799	5.16139	2.45124e-07	1.88179e-06
Atp5b	13699.2	-0.255043	0.0494192	-5.16082	2.45876e-07	1.88661e-06
Bcl11a	6.97412	2.11509	0.409919	5.15978	2.47244e-07	1.8951e-06
Thsd1	58.6552	0.825799	0.160044	5.15981	2.47198e-07	1.8951e-06
Wdr37	1064.27	0.368063	0.0713343	5.15969	2.47354e-07	1.8951e-06
Dclre1a	390.185	0.397833	0.0771344	5.15767	2.50047e-07	1.91406e-06
Ikzf5	450.416	0.517949	0.100424	5.15764	2.50079e-07	1.91406e-06
Taf5l	612.267	-0.311723	0.060443	-5.15731	2.50519e-07	1.91646e-06
Tmx1	2052.95	0.228683	0.0443461	5.15677	2.51243e-07	1.92104e-06
Rps8	11725.2	-0.320626	0.0622104	-5.1539	2.55123e-07	1.94973e-06
[truncated: 4,642 more rows]

## Sheet: WT dKO 0.5h
Gene	baseMean	log2FoldChange	lfcSE	stat	pvalue	padj
Ctse	295.189	5.32942	0.178266	29.8958	2.22921e-196	3.25042e-192
Elk1	559.987	-6.57792	0.229308	-28.686	5.70089e-181	4.15623e-177
Egr1	3914.13	-5.90818	0.219496	-26.917	1.38767e-159	6.74454e-156
Elk4	238.803	-4.66669	0.234183	-19.9276	2.34728e-88	8.55643e-85
E030024N20Rik	379.873	-2.51014	0.129056	-19.4499	2.91765e-84	8.50845e-81
Wdfy1	432.156	2.24305	0.13508	16.6053	6.37645e-62	1.54958e-58
Lyz1	8462.1	-2.3003	0.140399	-16.384	2.48732e-60	5.18108e-57
Ttc37	615.084	1.44023	0.0897974	16.0387	6.86008e-58	1.25034e-54
Fcrls	5495.39	-2.126	0.132772	-16.0124	1.04646e-57	1.69538e-54
Gtf2a1	1096.27	1.25546	0.0787256	15.9473	2.97554e-57	4.33864e-54
Apoe	66165.1	-2.51776	0.160109	-15.7253	1.01543e-55	1.346e-52
Chil3	121.976	4.29307	0.281936	15.2271	2.33671e-52	2.8393e-49
Steap3	3337.96	1.33109	0.0897258	14.8351	8.68983e-50	9.74665e-47
Camp	16.3711	5.67247	0.4042	14.0338	9.68027e-45	1.0082e-41
C1qtnf6	110.922	2.14011	0.156122	13.708	9.09753e-43	8.84341e-40
Prkcb	4250.24	-1.14281	0.084552	-13.516	1.25769e-41	1.14615e-38
Numb	2220.54	0.815494	0.0625848	13.0302	8.23617e-39	7.06421e-36
Stac2	403.013	-2.00313	0.155979	-12.8424	9.4942e-38	7.69083e-35
Akap2	302.014	2.8344	0.224625	12.6184	1.67219e-36	1.28328e-33
Rps15a-ps6	857.591	-3.09629	0.249047	-12.4325	1.74007e-35	1.26859e-32
S100a8	106.787	4.27303	0.345037	12.3843	3.17906e-35	2.10699e-32
Vcam1	535.549	3.26163	0.263341	12.3855	3.12987e-35	2.10699e-32
Gm14431	44.2658	-2.88918	0.235259	-12.2808	1.14807e-34	6.97498e-32
Gm8898	44.2658	-2.88918	0.235259	-12.2808	1.14807e-34	6.97498e-32
Bmyc	230.556	-1.6888	0.137842	-12.2517	1.64555e-34	9.59749e-32
Cd177	7.51309	4.93918	0.408804	12.082	1.31453e-33	7.37197e-31
Samd1	497.72	-0.927377	0.0776092	-11.9493	6.546e-33	3.53508e-30
Ninj1	4914.99	-1.01303	0.0862873	-11.7403	7.92441e-32	4.12664e-29
Itgb2l	5.44558	4.93938	0.426648	11.5772	5.37787e-31	2.70396e-28
Lcn2	71.4393	4.61111	0.406534	11.3425	8.08169e-30	3.92797e-27
Mfng	99.187	-1.8257	0.161759	-11.2866	1.52829e-29	7.18841e-27
Cxcl14	252.995	-2.37595	0.210905	-11.2655	1.94301e-29	8.85343e-27
Dkk2	73.1876	-2.18731	0.194496	-11.246	2.42224e-29	1.07026e-26
Plac8	21.7654	4.16225	0.372352	11.1783	5.20913e-29	2.23395e-26
Ly6c2	20.7818	4.3817	0.392141	11.1738	5.47905e-29	2.28257e-26
Ipo9	1543.69	0.717286	0.0646781	11.0901	1.40152e-28	5.67656e-26
Bin2	1093.76	-0.701538	0.0636126	-11.0283	2.79126e-28	1.09998e-25
Rbm28	1150.23	-0.77119	0.070548	-10.9314	8.15507e-28	3.12919e-25
Nabp1	1106.03	1.01467	0.0941107	10.7817	4.20097e-27	1.57062e-24
Dner	82.719	2.36215	0.221502	10.6642	1.49631e-26	5.45444e-24
Ppm1e	20.0397	2.67202	0.253086	10.5578	4.67603e-26	1.66295e-23
Lrrc32	413.428	-3.10339	0.297055	-10.4472	1.50899e-25	5.23872e-23
Osgin1	221.598	-1.12329	0.107796	-10.4205	1.99797e-25	6.77496e-23
Nucks1	1846.93	0.979055	0.0950237	10.3033	6.81056e-25	2.25693e-22
Trf	7211.39	-1.14942	0.112609	-10.2071	1.8423e-24	5.96945e-22
Ssbp4	1030.37	-0.741575	0.0726691	-10.2048	1.88652e-24	5.97985e-22
Cox8a	2212.75	-0.830849	0.0815519	-10.188	2.24382e-24	6.96111e-22
Mfsd4a	44.8065	-3.05878	0.301389	-10.1489	3.34948e-24	1.01747e-21
Hist1h1c	1589.88	-1.1378	0.112166	-10.1439	3.52748e-24	1.04968e-21
Blvrb	3326.73	-1.06996	0.105971	-10.0967	5.71406e-24	1.66633e-21
Atg12	1311.41	0.625918	0.0620495	10.0874	6.28178e-24	1.79597e-21
Chil1	10.362	4.20176	0.417379	10.067	7.72911e-24	2.16727e-21
Rabgap1l	281.321	0.672099	0.0669222	10.043	9.86319e-24	2.71349e-21
Rab3gap1	1195.59	0.469779	0.0468641	10.0243	1.19219e-23	3.21913e-21
Abi3	534.51	-1.61234	0.160949	-10.0177	1.27438e-23	3.37851e-21
Csde1	7283.05	0.475075	0.0474463	10.0129	1.33778e-23	3.48325e-21
Tbl1xr1	1447.56	0.894925	0.0894873	10.0006	1.51513e-23	3.8758e-21
Otud7b	830.433	0.729762	0.0731198	9.98036	1.85799e-23	4.67094e-21
Adra1a	390.669	1.93724	0.194672	9.95135	2.48791e-23	6.14852e-21
Itgax	3253.25	-2.31988	0.234809	-9.8799	5.08844e-23	1.23657e-20
Nradd	36.5914	1.78383	0.180896	9.86108	6.13867e-23	1.46734e-20
Kansl2	721.78	-0.489819	0.049683	-9.85887	6.27494e-23	1.47572e-20
Adamts1	75.4052	3.50154	0.355263	9.85621	6.44387e-23	1.4914e-20
Mmp14	1171.44	-3.21377	0.326277	-9.84981	6.86751e-23	1.56461e-20
Qars	2423.14	0.301777	0.0307096	9.82681	8.63069e-23	1.93606e-20
Pdlim4	497.576	-0.995044	0.101555	-9.79806	1.14763e-22	2.5354e-20
Sorl1	867.818	-1.39187	0.142114	-9.79407	1.19389e-22	2.59823e-20
Ifi27	1049.68	-1.40419	0.144181	-9.73906	2.05443e-22	4.40524e-20
Spib	8.17398	3.40002	0.349926	9.71641	2.56675e-22	5.27124e-20
Tbxas1	2695.1	-0.687857	0.0707803	-9.7182	2.52194e-22	5.27124e-20
Vangl1	24.8095	2.33761	0.240549	9.71781	2.53156e-22	5.27124e-20
Rasal1	57.6314	-2.44392	0.25252	-9.67812	3.73517e-22	7.56423e-20
Gngt2	608.761	-1.36637	0.141854	-9.63225	5.84345e-22	1.16717e-19
Cd59a	223.313	1.195	0.124186	9.62273	6.41043e-22	1.26311e-19
C1qa	9917.72	-1.46056	0.152412	-9.58297	9.4293e-22	1.83318e-19
Klra2	53.3693	1.50182	0.156762	9.5803	9.67595e-22	1.85638e-19
Dcun1d3	515.946	0.778016	0.0817492	9.51711	1.78054e-21	3.3717e-19
Glrx5	568.827	-0.841108	0.0890741	-9.44278	3.63002e-21	6.78581e-19
Stam2	1453.53	0.506787	0.053688	9.43949	3.74614e-21	6.91423e-19
Gpr34	529.007	-1.5935	0.169231	-9.41616	4.67881e-21	8.52773e-19
Fcgr4	1243.23	1.74946	0.18582	9.41485	4.73741e-21	8.52792e-19
Sgcb	1036.71	0.599573	0.0637305	9.40794	5.05943e-21	8.99654e-19
Hmgcs1	4659.83	1.2625	0.134357	9.39662	5.63455e-21	9.78064e-19
Rab7b	7952.05	-0.892284	0.0949462	-9.39778	5.57263e-21	9.78064e-19
Cblb	2107.92	1.1099	0.118432	9.37162	7.1429e-21	1.2253e-18
C3ar1	31898.7	0.481246	0.051382	9.36606	7.52915e-21	1.27654e-18
Tacc2	271.787	-1.48507	0.158611	-9.36301	7.7496e-21	1.29881e-18
Ppp1r1a	63.8425	-3.2165	0.343784	-9.35616	8.2689e-21	1.3701e-18
Hivep3	1055.36	-1.84136	0.198157	-9.29241	1.50837e-20	2.47118e-18
Pglyrp1	4.84892	4.12916	0.444564	9.28811	1.57048e-20	2.54435e-18
Lrrc4	57.1729	1.96338	0.211981	9.26208	2.00483e-20	3.21236e-18
Pqlc3	3066.02	0.352204	0.0380331	9.26046	2.03559e-20	3.22619e-18
Angpt2	46.8297	1.47152	0.159166	9.24519	2.3483e-20	3.65692e-18
Olfm4	3.79021	4.27568	0.462498	9.24477	2.35753e-20	3.65692e-18
Dpy19l3	55.6013	2.65982	0.287815	9.24143	2.43231e-20	3.73322e-18
BC037034	804.062	-1.03542	0.112099	-9.23673	2.54144e-20	3.86008e-18
Gm3435	93.6111	-2.29981	0.249145	-9.23079	2.6864e-20	4.03819e-18
Rab1a	6688.8	0.418669	0.045423	9.21712	3.05179e-20	4.54062e-18
Slc28a2	1219.75	1.50049	0.163278	9.18981	3.93544e-20	5.79622e-18
Letmd1	938.784	0.34164	0.0371986	9.18422	4.14524e-20	6.04417e-18
Raet1e	321	0.992191	0.108139	9.17511	4.51132e-20	6.51283e-18
Gclc	693.888	-0.955527	0.104354	-9.1566	5.3559e-20	7.65632e-18
Ppp2r3c	646.867	0.564414	0.0617119	9.14595	5.91056e-20	8.36717e-18
Ier2	2785.34	-1.17039	0.128151	-9.1329	6.66905e-20	9.26108e-18
Slc11a1	5862.3	-1.15423	0.126372	-9.13366	6.62204e-20	9.26108e-18
Cmklr1	388.774	-1.56009	0.17087	-9.1303	6.83128e-20	9.39688e-18
Vps4b	4252.4	0.378659	0.0419693	9.02229	1.84199e-19	2.5101e-17
Ngp	148.779	4.56223	0.506482	9.00768	2.1047e-19	2.84153e-17
Ctsk	167.15	1.90925	0.212095	9.0019	2.21846e-19	2.96765e-17
Nat8l	80.4101	-1.83944	0.204363	-9.00084	2.23989e-19	2.96907e-17
Dcstamp	1008.2	-2.08058	0.231683	-8.98026	2.70117e-19	3.54826e-17
Hint1	2804.61	-0.633535	0.0706557	-8.96651	3.06071e-19	3.98467e-17
Zak	1462.69	0.601638	0.0671827	8.95524	3.38986e-19	4.37412e-17
Glud1	8005.57	0.218834	0.0244914	8.93513	4.06704e-19	5.15665e-17
Ppp1r14b	1350.58	-1.09951	0.123047	-8.93566	4.04762e-19	5.15665e-17
1810013L24Rik	1289.11	0.548532	0.0615808	8.90752	5.21882e-19	6.55997e-17
Runx3	101.66	-2.36238	0.265689	-8.8915	6.02881e-19	7.51333e-17
Rnf103	1355.92	0.608105	0.0687633	8.84346	9.27972e-19	1.14667e-16
Gba	2583.86	0.54129	0.0612207	8.84161	9.43467e-19	1.15602e-16
Abca8b	115.229	1.04365	0.118067	8.83951	9.61423e-19	1.15855e-16
Mtf2	721.183	0.730085	0.0825885	8.84003	9.56913e-19	1.15855e-16
Itgb7	1273.12	1.46214	0.166024	8.8068	1.2877e-18	1.53902e-16
Mrpl52	471.353	-1.03017	0.117208	-8.78926	1.50551e-18	1.78471e-16
Rbm3	4505.17	0.692076	0.0787678	8.78627	1.54604e-18	1.81797e-16
Capn2	6663.68	0.49637	0.056513	8.78329	1.58766e-18	1.85197e-16
Ltf	108.761	4.43131	0.504716	8.77982	1.63738e-18	1.89481e-16
Spata5l1	107.74	-1.27696	0.145478	-8.77768	1.66877e-18	1.91593e-16
Usp22	1392.71	0.526539	0.0600643	8.76626	1.84706e-18	2.10406e-16
Polr2l	403.271	-1.04372	0.119078	-8.76501	1.86766e-18	2.11103e-16
Cul4b	933.283	0.626102	0.0714467	8.7632	1.89781e-18	2.12861e-16
Ppp1r9a	96.9815	-1.54899	0.176816	-8.76048	1.94416e-18	2.16395e-16
Azin1	7021.07	0.632157	0.072235	8.75139	2.10737e-18	2.32784e-16
Nab2	900.249	-1.07218	0.12258	-8.74677	2.19539e-18	2.40684e-16
Rasal3	639.897	-0.777265	0.0890231	-8.73104	2.52331e-18	2.7457e-16
Mrpl38	337.812	-0.710174	0.0817594	-8.68615	3.74933e-18	4.04956e-16
Fkbp4	1710.35	-0.669311	0.0771015	-8.68091	3.926e-18	4.20919e-16
H2-Ke6	416.09	-0.792967	0.0913952	-8.67625	4.09024e-18	4.35327e-16
Itgb5	6133.07	-0.696749	0.0804825	-8.65716	4.83677e-18	5.11051e-16
Chmp1b	2107.5	0.423405	0.0489164	8.65568	4.89989e-18	5.13995e-16
Ramp1	156.965	-1.7154	0.198324	-8.64949	5.17323e-18	5.38792e-16
Fam20c	9017.54	-0.893876	0.103381	-8.64645	5.31258e-18	5.49381e-16
Wbscr22	520.78	-0.583144	0.0674785	-8.64192	5.5278e-18	5.67612e-16
Pycard	1449.25	-0.505078	0.0584659	-8.63884	5.67854e-18	5.79013e-16
Dync1i2	5046.42	0.481148	0.0557147	8.63592	5.8258e-18	5.89902e-16
Abcd2	382.042	-1.0637	0.123221	-8.63243	6.00626e-18	6.03981e-16
Padi2	1407.69	-0.73189	0.0848722	-8.62343	6.49791e-18	6.48946e-16
Eef1a1	168657	0.367876	0.0426755	8.62032	6.67658e-18	6.62254e-16
Wfdc21	3.2629	3.99678	0.46375	8.61838	6.79077e-18	6.69028e-16
Pfkp	3890.85	0.512689	0.0595972	8.60256	7.79553e-18	7.62863e-16
Vipas39	5484.72	0.481655	0.0560326	8.59598	8.2555e-18	8.02489e-16
Pkig	394.491	-0.710034	0.0826583	-8.58999	8.69792e-18	8.39897e-16
Srm	511.064	-0.944416	0.109957	-8.58895	8.77694e-18	8.41951e-16
Smarcd2	1790.95	-0.265637	0.0310254	-8.56193	1.10993e-17	1.05777e-15
Ier5l	89.3628	-1.42522	0.166569	-8.55629	1.16561e-17	1.10362e-15
Lrrc17	15.3434	-3.14055	0.367187	-8.55301	1.19922e-17	1.12811e-15
Exosc5	313.875	-0.816051	0.0954842	-8.54645	1.26929e-17	1.18638e-15
Srsf2	3192.61	-0.618606	0.0725406	-8.52773	1.49253e-17	1.38615e-15
G530011O06Rik	130.212	2.65418	0.311476	8.5213	1.57771e-17	1.45599e-15
Dennd6a	1355.49	0.389196	0.0456828	8.51954	1.60194e-17	1.46905e-15
Rlim	2013.82	0.674168	0.0793284	8.49845	1.92143e-17	1.75102e-15
Atp6ap1	12565.4	0.296401	0.0348999	8.49289	2.01563e-17	1.82546e-15
Nox1	215.555	1.40842	0.165949	8.48706	2.11922e-17	1.90743e-15
Sap30l	323.392	-0.632413	0.0745221	-8.48626	2.134e-17	1.90895e-15
Serpinb6b	956.838	1.19928	0.141468	8.47737	2.30337e-17	2.04789e-15
Slc2a9	512.042	0.582655	0.0688706	8.46014	2.67058e-17	2.35998e-15
Armc10	781.639	0.453771	0.0536626	8.45599	2.76734e-17	2.43075e-15
Snap29	1187.3	0.518724	0.0615113	8.43299	3.36952e-17	2.94197e-15
Phyh	825.097	0.592789	0.0704945	8.40901	4.13496e-17	3.5888e-15
Cttn	73.5861	2.11072	0.251197	8.40267	4.36427e-17	3.76541e-15
Arl10	192.694	-0.780013	0.0930971	-8.37849	5.36121e-17	4.59834e-15
Emc8	791.93	-0.421372	0.0503013	-8.37696	5.43122e-17	4.63115e-15
Wdr4	309.225	-0.668662	0.0798933	-8.36945	5.789e-17	4.90752e-15
B4galt1	2511.99	0.541485	0.06472	8.36658	5.93146e-17	4.99923e-15
[truncated: 5,769 more rows]

## Sheet: WT dkO 1h
Gene	baseMean	log2FoldChange	lfcSE	stat	pvalue	padj
[truncated: 6,866 more rows]

[truncated: 5 more sheets: WT dKO 2h, LysM FosKO 0h, LysM FosKO 0.5h, LysM FosKO 1h, LysM FosKO 2h]
